# Supplementary material for: Transcriptomic changes behind Sparus aurata hepatic response to different aquaculture challenges: An RNA-seq study and multiomics integration
Source: PLoS One. 2024 Mar 22;19(3):e0300472. doi: 10.1371/journal.pone.0300472 (PMC10959376; doi:10.1371/journal.pone.0300472)
Supplement: S1 Table — Number of paired-end reads (2 × 151 bp) obtained by RNA-seq (Illumina NovaSeq 6000 System, with poly-A selection) from the 54 liver samples of gilthead seabream (Sparus aurata) submitted to overcrowding (OC), net handling (NET), and hypoxia (HYP). (XLSX) [file pone.0300472.s002.xlsx]

## Sheet: Sheet1
Additional file 1. Number of paired-end reads (2 × 151 bp) obtained by RNA-seq (Illumina NovaSeq 6000 System, with poly-A selection) from the 54 liver samples of gilthead seabream (Sparus aurata) submitted to overcrowding (OC), net-handling (NET), and hypoxia (HYP).
SampleID	Total bases (bp)	Total reads	GC(%)	AT(%)	Q20(%)	Q30(%)
HYP_10_1	7005862138	46396438	49.6	50.4	97.4	93.4
HYP_10_2	6691136764	44312164	50	50	97.9	94.8
HYP_10_3	6874140006	45524106	50	50	97.6	93.7
HYP_11_1	4986983984	33026384	50	50	97.4	93.3
HYP_11_2	4847642392	32103592	49.3	50.7	97.5	93.6
HYP_11_3	5670842448	37555248	49.9	50.1	97.6	93.7
HYP_12_1	6969760756	46157356	48.2	51.8	97.8	94.5
HYP_12_2	6854581278	45394578	48.8	51.2	97.3	93.2
HYP_12_3	5641710018	37362318	49.3	50.7	97.4	93.5
HYP_15_1	7011709462	46435162	49.6	50.4	98	94.8
HYP_15_2	5832545932	38626132	49.9	50.1	97.3	93.4
HYP_15_3	4726014308	31298108	49.5	50.5	97.5	93.7
HYP_16_1	5336868802	35343502	49.4	50.6	97.4	93.4
HYP_16_2	5048782244	33435644	49.8	50.2	97.6	93.7
HYP_16_3	4744911656	31423256	49.5	50.5	97.2	93
HYP_17_1	7030659358	46560658	49.3	50.7	98	94.9
HYP_17_2	5483850692	36316892	49.2	50.8	97.2	93.1
HYP_17_3	4947368228	32764028	49.4	50.6	97.7	94
NET_11_1	4798396158	31777458	49.9	50.1	97.4	93.3
NET_11_2	5403192532	35782732	49.6	50.4	97.3	93.1
NET_11_3	5013174632	33199832	49.7	50.3	97.5	93.5
NET_12_1	5170633506	34242606	50.1	49.9	97.3	93.1
NET_12_2	5255539900	34804900	49.6	50.4	97.5	93.6
NET_12_3	6618971146	43834246	49.7	50.3	97.6	93.8
NET_13_1	5599732622	37084322	49.7	50.3	97.5	93.6
NET_13_2	5628503558	37274858	49.6	50.4	97.2	93.2
NET_13_3	5339104810	35358310	49.9	50.1	97.5	93.6
NET_14_1	5092313128	33723928	49.4	50.6	97.2	93.2
NET_14_2	6645125554	44007454	49.9	50.1	97.4	93.2
NET_14_3	5525892716	36595316	49.5	50.5	97.4	93.4
NET_16_1	5820137658	38543958	49.8	50.2	97.6	93.7
NET_16_2	5240879612	34707812	49.5	50.5	97.2	93.1
NET_16_3	4713857902	31217602	49.9	50.1	97.3	93.2
NET_17_1	4818544088	31910888	49.8	50.2	97.4	93.4
NET_17_2	6271557896	41533496	50.2	49.8	97.4	93.3
NET_17_3	4750186992	31458192	50	50	97.3	93.4
OC_10_1	5164099434	34199334	48.1	51.9	97.2	92.9
OC_10_2	4567537392	30248592	50	50	97.3	93.2
OC_10_3	4502417736	29817336	49.6	50.4	97.3	93.2
OC_12_1	5630232810	37286310	50.4	49.6	97.4	93.2
OC_12_2	5793905938	38370238	49.5	50.5	97.5	93.5
OC_12_3	6360505956	42122556	50	50	97.4	93.3
OC_14_1	5802320564	38425964	49.4	50.6	97.2	93
OC_14_2	5894565860	39036860	49.3	50.7	96.6	91.7
OC_14_3	5946472412	39380612	50.1	49.9	97.4	93.3
OC_15_1	5803366994	38432894	49.6	50.4	97.5	93.6
OC_15_2	5934918496	39304096	49.7	50.3	97.2	93.2
OC_15_3	5684235544	37643944	49.6	50.4	97.3	93.2
OC_16_1	6147235972	40710172	50	50	97.5	93.4
OC_16_2	5251829226	34780326	49.2	50.8	97.4	93.4
OC_16_3	5426247212	35935412	49.8	50.2	97.7	93.8
OC_18_1	5716944560	37860560	49.8	50.2	97.3	93.1
OC_18_2	5140524408	34043208	49.6	50.4	97.4	93.3
OC_18_3	5096875140	33754140	49.3	50.7	97	92.6
