# Supplementary material for: Transcriptomic changes behind Sparus aurata hepatic response to different aquaculture challenges: An RNA-seq study and multiomics integration
Source: PLoS One. 2024 Mar 22;19(3):e0300472. doi: 10.1371/journal.pone.0300472 (PMC10959376; doi:10.1371/journal.pone.0300472)
Supplement: S2 Table — A reference-guided transcriptome assembly was carried out using Stringtie, followed by mapping using STAR aligner. The corresponding zebrafish (Danio rerio) ortholog is given for each gene. (XLSX) [file pone.0300472.s003.xlsx]

## Sheet: OC
Additional file 3. Normalized counts (DESeq2) of assembled genes identified in the liver (n = 9) of gilthead seabream subjected to overcrowding (OC), net-handling (NET), and hypoxia (HYP).
A reference-guided transcriptome assembly was carried out using Stringtie, followed by mapping using STAR aligner. Corresponding zebrafish (Danio rerio) ortholog is given for each gene.
					CTRL									OC45
GeneID	Reference Gene ID	Ensembl Gene ID D.rerio	Entrez Gene ID D.rerio	Gene symbol D.rerio	trimmed-OC_10_1	trimmed-OC_10_2	trimmed-OC_10_3	trimmed-OC_14_1	trimmed-OC_14_2	trimmed-OC_14_3	trimmed-OC_16_1	trimmed-OC_16_2	trimmed-OC_16_3	trimmed-OC_12_1	trimmed-OC_12_2	trimmed-OC_12_3	trimmed-OC_15_1	trimmed-OC_15_2	trimmed-OC_15_3	trimmed-OC_18_1	trimmed-OC_18_2	trimmed-OC_18_3
MSTRG.2	ENSSAUG00010000003	ENSDARG00000086271	101886626	acyp2	2.70522	2.79202	0	0.93551	1.51719	0	0	1.34535	1.97664	2.49277	1.0224	1.98953	2.4055	1.88213	1.59214	3.11617	1.67554	1.66188
MSTRG.4	MSTRG.4		110438040	LOC110438040	5.96942	5.94123	6.3181	5.54314	6.00717	5.88145	5.58579	5.69628	5.25497	6.18474	5.71603	5.917	5.76282	5.84322	5.46995	5.9627	6.32189	6.06631
MSTRG.6	ENSSAUG00010000002	ENSDARG00000054447	100331439	slc29a1b	10.6542	10.9402	10.4821	10.8295	11.0913	10.6582	10.8175	10.2616	10.4292	11.0234	10.9483	10.9227	10.9606	10.42	10.788	11.3378	10.488	10.8021
MSTRG.11	ENSSAUG00010000025				3.59014	4.40247	3.73451	4.12319	4.15063	4.83545	5.75819	5.85833	4.42963	4.00386	5.13064	4.37901	4.59755	5.0546	1.59214	4.21205	5.25944	3.27159
MSTRG.12	ENSSAUG00010000013	ENSDARG00000053918	30431	srfa	5.20517	6.30785	6.44583	5.65187	6.45283	6.28451	6.31069	6.30043	6.66951	6.65126	6.15235	5.71421	6.29219	5.97228	6.47007	5.98783	6.10906	6.04283
MSTRG.15	ENSSAUG00010000016				6.38929	5.40878	5.61505	5.29748	5.51399	3.6323	3.51735	4.34067	4.82783	5.59821	4.50191	5.30831	5.56744	5.27077	5.89322	5.41419	4.29662	6.06631
MSTRG.17	ENSSAUG00010000013	ENSDARG00000053918	30431	srfa	0.941304	1.12776	3.5945	2.21731	2.24021	2.52359	2.42073	0	3.67163	0	1.61476	0.993031	3.50025	3.17928	3.59483	2.4285	2.69732	1.05807
MSTRG.21	ENSSAUG00010000020	ENSDARG00000102978	394053	eif4a3	4.88402	4.93687	6.94105	5.26361	5.29196	6.48143	6.69716	5.77958	6.61293	7.33845	6.83849	5.54092	6.24391	5.27077	6.3144	6.01253	4.58742	6.95842
MSTRG.23	ENSSAUG00010000013	ENSDARG00000053918	30431	srfa	3.69637	3.81118	3.26565	3.57904	3.22966	1.94488	4.05969	2.27867	2.55898	4.00386	3.36201	2.79539	2.97767	3.43953	3.33161	2.92124	2.69732	3.42482
MSTRG.25	ENSSAUG00010000021	ENSDARG00000102978	394053	eif4a3	8.08021	7.29871	7.10484	7.44615	7.18319	7.12622	6.94162	7.01867	6.85167	5.98836	6.06616	7.80627	6.82799	7.66788	7.35054	6.74545	7.18813	6.41628
MSTRG.26	ENSSAUG00010000005	ENSDARG00000105394	100002528	gemin6	5.40639	3.92812	3.97936	4.12319	4.54522	4.68373	4.56334	4.34067	4.05808	5.15843	4.6276	4.5102	4.1853	4.37147	4.01009	3.57994	5.08388	4.43033
MSTRG.27	ENSSAUG00010000006				7.31547	6.78186	6.95543	6.78801	7.17391	6.61327	6.99184	6.7967	6.98023	6.37777	6.68788	6.79351	6.77235	6.8306	6.79202	6.47032	6.95286	6.81327
MSTRG.30	ENSSAUG00010000009	ENSDARG00000100503	556286	sos1	5.46768	5.96879	6.15321	5.7772	5.89877	6.11689	5.58579	6.02122	6.01363	6.37777	5.97448	5.86891	5.955	5.48782	5.86855	5.98783	5.71611	5.72636
MSTRG.31	ENSSAUG00010000010	ENSDARG00000087742	558281	map4k3a	8.29411	8.86661	7.60197	7.7015	8.14063	7.78434	7.54301	7.82982	7.66935	8.31838	7.80581	8.09982	8.84564	7.75418	7.61803	8.56629	7.74787	8.62138
MSTRG.32	ENSSAUG00010000012	ENSDARG00000105004		CU896640.1	8.17054	8.53903	8.21167	8.31548	8.12146	8.3441	8.71687	7.72339	8.11353	8.3898	8.44948	8.54065	8.17053	8.36461	8.50658	8.37478	8.2048	8.5482
MSTRG.33	ENSSAUG00010000033				3.35087	3.01991	3.5945	1.90215	4.15063	1.94488	3.14371	3.96705	2.55898	1.7287	2.84555	1.57566	3.2625	2.86151	1.59214	2.10013	2.92279	3.80588
MSTRG.34	ENSSAUG00010000026	ENSDARG00000023940	555437	si:ch73-362m14.4	3.97491	4.48114	3.26565	3.57904	4.15063	2.93549	3.81385	4.44642	2.29699	2.49277	3.74153	1.98953	3.2625	1.48067	3.59483	1.67431	3.58158	3.10013
MSTRG.35	ENSSAUG00010000028	ENSDARG00000107385	100536819	aars2	6.01119	6.45153	6.07633	5.67782	5.29196	5.70877	5.97344	6.12041	6.13913	5.69806	5.79854	5.60102	5.91445	6.01286	5.86855	4.88223	5.45254	5.57083
MSTRG.40	ENSSAUG00010000032	ENSDARG00000034211	445091	capn2l	3.59014	4.31927	3.06805	2.88518	4.22435	3.39234	3.27929	3.55906	2.9727	3.89586	2.62211	3.68755	5.3414	3.17928	4.81773	4.12412	3.70809	3.42482
MSTRG.43	ENSSAUG00010000034	ENSDARG00000055592	563053	capn2b	4.97125	4.03629	4.18863	4.73074	3.81109	0.963489	4.26967	6.34213	2.78062	3.35856	3.36201	1.57566	5.48677	2.67183	4.01009	1.06752	4.58742	4.81011
MSTRG.45	ENSSAUG00010000769	ENSDARG00000102755	100000931	EML6	3.06387	3.38978	3.06805	2.69497	3.71206	3.10436	2.63814	2.27867	2.78062	2.7625	3.74153	2.79539	2.81096	2.19584	3.33161	2.92124	2.42995	2.41374
MSTRG.46	ENSSAUG00010000729	ENSDARG00000041538	777746	mrps28	6.18548	6.54605	6.02271	5.70332	6.00717	5.97157	6.342	6.60448	5.87618	5.8505	5.71603	6.28999	5.7164	6.03273	6.07669	5.9627	6.65598	6.32186
MSTRG.47	ENSSAUG00010000733	ENSDARG00000024124	550448	sde2	7.9574	6.90111	7.83761	7.40013	7.1924	6.99269	7.47402	7.65886	7.59828	7.54027	7.41924	7.70034	7.40505	7.06089	7.60316	7.14227	7.48176	7.37996
MSTRG.48	ENSSAUG00010000741	ENSDARG00000063213	556465	mtif2	6.22151	6.92944	6.86691	6.83489	6.62603	6.48143	6.35741	6.78667	6.01363	7.01617	6.51971	6.44562	6.48451	6.62348	6.16035	6.93825	7.02756	6.22082
MSTRG.49	ENSSAUG00010008862	ENSDARG00000032516	321183	rrp36	7.12887	6.37119	5.61505	5.8925	6.108	5.54229	4.3944	6.49783	6.52369	6.85246	6.13128	5.96353	6.21081	5.93053	6.13989	6.63843	6.08595	6.77101
MSTRG.50	MSTRG.50				0	0	1.79166	3.46444	1.92352	0.963489	1.85305	0.824125	1.56421	0	2.03348	2.79539	1.83953	2.45338	1.59214	3.11617	1.06846	2.08625
MSTRG.51	MSTRG.51	ENSDARG00000117653	110438479	LOC110438479	0	0	0	4.3337	0	0	3.40323	5.4388	3.14219	0	0	6.15615	4.04208	0	5.46995	1.06752	0	1.05807
MSTRG.52	ENSSAUG00010010422	ENSDARG00000071059	570143	gtpbp2b	0.941304	3.68392	1.15773	2.69497	3.22966	0.963489	0	0	2.78062	4.19827	2.84555	2.31076	0.895025	2.19584	1.59214	2.92124	1.06846	1.66188
MSTRG.53	ENSSAUG00010010422	ENSDARG00000071059	570143	gtpbp2b	1.50616	0	2.23057	4.12319	2.91037	1.53607	1.4551	1.34535	3.87776	2.49277	2.35761	0.993031	2.81096	3.55394	3.00942	2.69581	3.11775	2.08625
MSTRG.54	MSTRG.54	ENSDARG00000103618	100144555	btr22	6.73918	7.39329	7.24022	6.20956	6.55637	7.47333	6.48912	6.85547	5.90002	6.82328	7.15267	6.92866	5.54105	6.93986	6.07669	6.28	5.71611	6.01895
MSTRG.56	ENSSAUG00010010424	ENSDARG00000093680		si:dkey-218h11.6	5.49738	4.69428	3.97936	4.3337	5.32585	5.24985	4.85141	4.49652	5.01411	4.36957	6.02105	4.15673	5.45884	4.01985	5.18039	5.74416	5.5571	4.86471
MSTRG.57	ENSSAUG00010010424	ENSDARG00000093680		si:dkey-218h11.6	5.05351	3.38978	3.26565	2.47582	4.42529	3.7388	2.82704	1.72743	3.67163	2.49277	3.84869	3.44674	3.96476	3.02913	2.81658	3.70644	4.1258	4.01346
MSTRG.60	ENSSAUG00010008876	ENSDARG00000094305		si:ch211-226o13.3	5.43736	5.04441	6.44583	4.82665	4.94472	4.73609	7.40156	4.68115	6.65557	4.36957	4.85026	2.79539	4.31558	6.52873	6.91756	3.82273	6.99069	7.27299
MSTRG.61	ENSSAUG00010008889	ENSDARG00000032516	321183	rrp36	4.7424	2.18764	6.77259	3.57904	3.81109	5.68232	6.342	3.89417	5.64181	6.06517	5.1725	5.74118	4.31558	6.5701	6.45358	4.29492	6.17627	5.96998
MSTRG.66	ENSSAUG00010008900	ENSDARG00000094305		si:ch211-226o13.3	0	0	2.56663	0	0	0	3.14371	0	3.97073	0	0	0	0	1.88213	3.17949	0	3.70809	1.66188
MSTRG.69	ENSSAUG00010008903				6.25666	6.95722	5.96701	6.15518	6.34127	6.03565	5.19795	6.42208	5.21752	6.49346	6.21378	6.50974	6.30793	5.75029	6.66886	6.50554	6.81907	6.66731
MSTRG.72	ENSSAUG00010008910	ENSDARG00000093680		si:dkey-218h11.6	3.59014	3.01991	1.79166	3.57904	1.92352	3.6323	1.4551	4.28474	1.56421	2.98966	1.0224	2.79539	2.4055	2.45338	3.59483	2.4285	3.4429	2.90551
MSTRG.73	MSTRG.73	ENSDARG00000094067	108179098	si:dkey121n8.7	2.22683	0	0	4.77949	0	0.963489	0	2.8407	1.56421	3.51277	2.35761	0	0.895025	0	0	0	4.82933	1.05807
MSTRG.74	ENSSAUG00010010429	ENSDARG00000103915	767700	ero1b	9.50233	9.78398	10.019	9.66257	9.92787	10.0708	9.41737	9.37584	10.0877	10.0558	9.94981	9.46583	9.72749	9.66415	9.45989	10.0759	9.97759	9.49526
MSTRG.75	ENSSAUG00010010447	ENSDARG00000103129		nid1b	3.97491	7.47244	4.45471	3.33995	3.22966	3.6323	3.51735	3.24414	3.55635	3.51277	2.35761	2.79539	2.15009	6.84191	4.81773	4.65009	5.25944	2.08625
MSTRG.76	ENSSAUG00010010467	ENSDARG00000099921	664760	tbce	7.8464	7.36245	7.35315	7.46863	7.17391	7.34433	7.40156	7.33321	7.58363	7.1397	7.44509	7.17595	7.25886	7.39608	7.33262	7.14227	7.1552	6.84077
MSTRG.77	ENSSAUG00010010478	ENSDARG00000101877	436655	rbm34	7.73241	6.66877	7.0788	6.7021	6.25595	6.74688	7.03079	6.71441	6.76346	6.13809	6.45334	6.71408	6.77235	7.00164	6.89331	6.84507	6.79076	7.07879
MSTRG.79	ENSSAUG00010010484	ENSDARG00000103566	436971	tomm20b	8.34808	9.38428	9.54501	9.37003	9.3402	9.81181	9.63209	9.12423	9.46066	9.8415	9.25871	9.78046	9.04898	9.60897	9.73355	9.84784	9.32835	9.34252
MSTRG.80	ENSSAUG00010010437				9.93823	9.25031	7.93517	10.0102	8.11663	9.39578	7.32527	8.17952	9.63414	9.21862	9.59515	8.4455	8.38604	9.22671	9.1554	7.87963	8.77735	9.66063
MSTRG.83	ENSSAUG00010010489	ENSDARG00000098635	406614	irf2bp2b	8.28137	8.55276	8.08003	6.92432	7.46752	8.36919	7.08732	7.04416	7.99125	8.9482	8.83227	7.44554	7.39035	7.49248	7.09814	6.17451	7.4184	6.84077
MSTRG.84	ENSSAUG00010012119	ENSDARG00000005544	563691	btbd3a	7.28174	6.52764	6.86691	6.48412	6.58464	6.70808	6.43206	6.61586	6.75041	6.80846	6.64393	6.84413	6.74948	6.7124	6.65451	6.45238	6.5417	6.75665
MSTRG.86	ENSSAUG00010010500				3.88791	4.03629	4.28288	4.04559	4.85474	4.38891	3.72163	3.96705	3.77837	4.19827	4.50191	3.44674	3.88306	4.30767	4.18009	4.21205	4.21374	3.68969
MSTRG.90	MSTRG.90				2.70522	1.12776	2.23057	2.69497	3.07883	0.963489	1.85305	2.27867	3.14219	2.16074	3.20952	2.31076	2.15009	2.45338	2.33054	2.4285	2.42995	0
MSTRG.91	ENSSAUG00010010507	ENSDARG00000100011	791160	strn	5.27541	4.82067	5.04473	5.33057	5.92111	5.28543	4.3944	5.5137	5.09895	4.84657	5.21317	3.98691	5.07324	5.0546	4.71079	4.82761	5.21751	4.63268
MSTRG.92	ENSSAUG00010012126	ENSDARG00000093680		si:dkey-218h11.6	3.35087	2.79202	3.26565	4.39756	2.24021	3.93077	2.63814	4.10263	4.29227	3.51277	3.62577	2.98778	3.38627	3.55394	4.01009	4.51832	4.03216	3.80588
MSTRG.93	ENSSAUG00010012126	ENSDARG00000093680		si:dkey-218h11.6	3.47546	3.38978	1.79166	3.20369	0.949468	0	2.63814	2.67654	3.14219	1.7287	1.61476	2.57333	2.62243	1.88213	3.59483	2.69581	2.92279	1.05807
MSTRG.94	ENSSAUG00010012133				3.35087	0	1.79166	2.88518	2.49973	2.74419	3.51735	2.49128	3.67163	0	2.62211	1.98953	0	3.65994	2.59393	1.67431	3.58158	2.41374
MSTRG.95	ENSSAUG00010012853	ENSDARG00000101431	323260	gas8	4.34522	3.38978	3.06805	2.47582	3.90375	3.39234	3.51735	4.03643	2.29699	3.77911	3.03898	2.79539	3.2625	3.43953	4.01009	2.4285	4.03216	3.68969
MSTRG.96	ENSSAUG00010012141	ENSDARG00000004687	431754	acaa1	9.63181	10.1382	10.2185	10.5711	10.4295	10.8322	10.4136	9.73922	10.4646	10.7242	10.2924	10.4372	10.1657	10.5411	10.2492	10.6856	10.6084	10.3402
MSTRG.97	ENSSAUG00010012175	ENSDARG00000008740	326718	esf1	7.48067	7.20911	7.55552	6.76398	6.45283	7.08643	6.94162	6.78667	6.80193	7.06686	7.03281	6.91688	6.7379	7.06089	6.96487	7.13104	6.91401	6.88107
MSTRG.98	ENSSAUG00010012237	ENSDARG00000061629	794020	ndufaf5	7.16632	6.21882	6.54427	6.24471	5.85302	5.65538	5.97344	6.03823	5.66981	6.43677	6.0882	5.98625	5.64384	6.09074	6.18053	6.25951	6.6716	6.58839
MSTRG.99	ENSSAUG00010012862	ENSDARG00000100225	100334507	kif16ba	7.41995	7.62748	7.68199	7.70781	7.67895	7.77185	7.58288	7.55629	7.7171	7.77177	7.49543	7.25291	7.51084	7.31727	6.95319	7.84567	7.6645	7.62899
MSTRG.100	ENSSAUG00010000999	ENSDARG00000102883	553451	sptbn1	9.60136	9.44442	8.86525	9.09705	8.9607	9.10109	9.25412	8.9776	9.44048	9.42213	9.27321	9.37407	9.40964	9.14007	9.22019	8.98038	9.12225	9.02954
MSTRG.102	ENSSAUG00010006039	ENSDARG00000012572	394162	polr3f	5.7152	4.99164	5.33607	4.87232	3.81109	4.32196	3.98231	4.44642	4.36258	4.78734	4.29009	4.30866	5.56744	3.93794	4.65419	3.57994	4.82933	4.10703
MSTRG.104	ENSSAUG00010006086	ENSDARG00000041708	100303756	kat14	7.19379	6.9434	7.10484	6.93512	6.9423	7.06612	7.15059	7.21848	6.91153	6.76307	6.81225	7.23405	6.41354	7.10847	7.33262	7.46216	7.33261	7.14647
MSTRG.106	ENSSAUG00010008779	ENSDARG00000041703	567029	rrbp1b	9.19093	9.09013	9.11629	9.31735	8.78302	9.07591	8.96079	7.6861	8.62348	9.18172	9.48111	8.58225	8.98678	8.62888	8.79864	9.48718	8.79883	9.24297
MSTRG.108	ENSSAUG00010006205				2.89566	3.21667	1.15773	3.0532	2.71961	1.94488	2.16463	2.49128	2.9727	0	1.61476	0	2.4055	0.922497	0	1.06752	2.69732	4.27771
MSTRG.110	ENSSAUG00010006640	ENSDARG00000055592	563053	capn2b	5.27541	5.85523	5.57835	5.70332	5.65396	6.13651	5.68681	6.7967	5.80221	5.93479	4.74322	5.84425	6.05165	6.05232	5.68297	5.21577	5.93888	5.81222
MSTRG.112	ENSSAUG00010008775	ENSDARG00000093680		si:dkey-218h11.6	2.89566	1.75292	2.83902	3.20369	0.949468	3.10436	2.16463	2.98808	2.78062	1.10912	1.61476	1.57566	0.895025	1.88213	2.59393	1.67431	3.93201	0
MSTRG.113	ENSSAUG00010008777	ENSDARG00000055787	407652	dzank1	2.70522	1.12776	3.26565	1.49832	0.949468	0	1.85305	0.824125	0.984466	2.16074	1.61476	0.993031	2.62243	0	1.59214	2.10013	1.06846	1.66188
MSTRG.114	ENSSAUG00010011132	ENSDARG00000106631	569678	tmem63bb	5.55499	5.59717	5.87922	5.51462	5.62703	5.94956	4.76163	5.38662	4.82783	5.49094	5.46971	4.74144	5.97486	5.72609	5.56512	5.4865	4.77255	5.24004
MSTRG.117	ENSSAUG00010011101	ENSDARG00000015540	58026	psen2	7.54607	7.71959	7.77412	7.72035	7.45991	7.70773	7.50893	7.53847	7.53117	7.86065	7.95117	7.88695	7.76573	7.35721	7.62541	7.29101	7.37137	7.49693
MSTRG.120	ENSSAUG00010011596	ENSDARG00000024933	405851	spast	6.3245	5.73196	6.07633	5.65187	5.35896	5.45124	6.14304	5.56156	5.55438	6.13809	6.02105	6.13597	5.89374	5.27077	5.81792	6.1073	5.30018	5.75555
MSTRG.121	ENSSAUG00010011684	ENSDARG00000093680		si:dkey-218h11.6	8.61512	9.0161	7.89096	8.94774	8.8631	8.75909	5.38996	8.36963	8.5613	8.47203	8.73436	8.99728	8.90635	8.94419	7.9765	8.3984	8.72219	5.72636
MSTRG.126	ENSSAUG00010011976	ENSDARG00000030094	550381	malb	0	0	0	0	1.92352	3.39234	2.99405	2.67654	0.984466	2.7625	2.03348	0	1.44323	0.922497	1.59214	2.69581	0	0
MSTRG.127	ENSSAUG00010011977	ENSDARG00000061553	768199	pgap4	6.18548	7.02444	7.20454	7.42333	6.95319	7.67458	7.43825	6.87455	6.82702	7.2752	7.17344	7.50967	7.20104	7.41134	7.27747	7.39799	7.24141	7.0672
MSTRG.130	ENSSAUG00010011988	ENSDARG00000078959	557460	tpcn3	4.47028	3.81118	2.23057	3.0532	3.60572	4.01795	3.14371	4.63716	4.36258	4.10434	4.21196	3.15751	3.96476	3.85109	3.46921	3.28786	4.1258	3.10013
MSTRG.131	ENSSAUG00010012060	ENSDARG00000056019	100332125	ttbk1a	1.91103	3.21667	3.06805	2.47582	3.07883	1.94488	2.42073	2.98808	2.55898	2.49277	3.49991	2.79539	3.50025	3.17928	2.59393	2.10013	1.06846	3.68969
MSTRG.134	ENSSAUG00010012124				3.69637	6.02238	4.87354	6.09866	5.92111	6.36985	4.05969	5.96894	5.90002	4.95818	6.38377	5.68674	4.87618	6.28547	5.53409	6.21763	5.45254	5.86674
MSTRG.135	ENSSAUG00010015498	ENSDARG00000116101		HNRNPLL	1.50616	1.75292	1.15773	2.47582	2.24021	0	2.63814	0	0	1.10912	2.84555	3.30936	3.2625	2.19584	1.59214	2.10013	2.69732	2.08625
MSTRG.136	ENSSAUG00010015543	ENSDARG00000113295		LO017802.1	0.941304	3.21667	2.23057	0.93551	2.91037	2.52359	2.42073	2.02922	2.78062	1.10912	1.61476	1.98953	2.15009	2.67183	3.17949	1.67431	1.67554	3.10013
MSTRG.138	ENSSAUG00010018283	ENSDARG00000093680		si:dkey-218h11.6	3.21449	4.31927	2.23057	3.46444	3.3662	3.93077	2.42073	2.49128	2.78062	4.28646	3.74153	3.98691	3.70432	5.45874	1.00539	4.12412	3.28947	0
MSTRG.139	ENSSAUG00010018280	ENSDARG00000094305		si:ch211-226o13.3	2.22683	1.12776	1.15773	3.20369	2.71961	0.963489	0	0.824125	0	3.51277	3.20952	4.15673	3.2625	2.45338	1.59214	2.10013	1.06846	0
MSTRG.140	ENSSAUG00010018284	ENSDARG00000017240	563887	traf5	4.27838	4.69428	1.79166	4.3337	4.15063	4.01795	2.16463	4.16592	4.42963	1.7287	3.94843	4.30866	4.59755	3.93794	3.81735	3.28786	2.92279	3.42482
MSTRG.141	ENSSAUG00010018291	ENSDARG00000004502	563808	rcor3	3.88791	3.92812	3.86212	3.46444	5.65396	3.6323	4.66589	3.35692	4.29227	4.78734	4.21196	5.30831	5.43037	4.49118	4.91729	6.01253	3.28947	5.46876
MSTRG.143	ENSSAUG00010018547	ENSDARG00000004502	563808	rcor3	4.52897	5.69943	5.19774	5.08119	3.49093	5.5714	2.42073	3.65041	5.39576	4.90345	4.21196	3.68755	3.79646	3.31527	3.59483	4.3733	5.33981	5.39648
MSTRG.144	ENSSAUG00010018600	ENSDARG00000017240	563887	traf5	3.21449	0	3.06805	0.93551	0.949468	0.963489	3.90054	2.02922	0	1.7287	0	0	0	0	3.59483	2.92124	2.1015	3.42482
MSTRG.146	ENSSAUG00010002821	ENSDARG00000094305		si:ch211-226o13.3	3.79532	3.38978	1.15773	1.49832	1.51719	1.53607	1.4551	0.824125	2.29699	2.16074	0	0	0	0.922497	1.59214	2.10013	1.06846	3.80588
MSTRG.149	MSTRG.149				2.70522	1.75292	0	2.21731	0.949468	3.39234	2.42073	1.34535	0	2.16074	1.0224	0	0.895025	0	1.59214	1.67431	2.42995	2.90551
MSTRG.151	ENSSAUG00010002947	ENSDARG00000113295		LO017802.1	4.88402	4.23097	5.09756	4.57375	5.25725	3.7388	2.82704	4.7653	4.61388	4.66107	4.12935	1.57566	4.37655	4.5475	4.01009	4.58571	4.21374	4.91732
MSTRG.152	ENSSAUG00010003833				1.91103	2.79202	4.53351	4.3337	3.60572	3.39234	4.61552	4.44642	4.92398	5.15843	3.36201	4.89339	5.61882	3.43953	4.18009	4.82761	3.70809	4.86471
MSTRG.153	ENSSAUG00010008784	ENSDARG00000116101		HNRNPLL	3.97491	3.54433	3.97936	4.45871	2.71961	3.6323	2.63814	5.02631	4.21835	3.89586	3.36201	3.30936	3.38627	4.70438	3.59483	4.03048	3.70809	3.42482
MSTRG.155	MSTRG.155		103908856	LOC103908856	4.47028	3.01991	2.23057	1.49832	2.24021	2.52359	1.4551	1.34535	2.78062	3.35856	3.20952	2.31076	0.895025	1.88213	1.00539	2.4285	2.42995	4.10703
MSTRG.156	MSTRG.156				1.50616	1.12776	1.79166	1.49832	1.92352	0.963489	2.42073	1.34535	0.984466	1.10912	2.03348	2.98778	2.81096	1.88213	1.59214	1.67431	1.06846	3.42482
MSTRG.157	ENSSAUG00010008859	ENSDARG00000094305		si:ch211-226o13.3	7.35655	6.95722	7.38538	7.46118	7.18319	6.99269	5.86983	7.88729	6.7764	6.51187	8.09415	7.2899	6.6786	7.15454	6.47007	7.71633	6.74722	8.10781
MSTRG.158	MSTRG.158				3.59014	2.18764	1.79166	2.47582	3.71206	2.74419	3.14371	2.27867	1.56421	1.7287	2.03348	3.30936	3.1271	2.19584	2.81658	3.57994	1.06846	3.56333
MSTRG.159	ENSSAUG00010012987	ENSDARG00000039424	402896	snrpb2	7.45063	6.41192	6.48602	5.91449	5.45396	5.83418	6.08869	6.42208	5.52402	5.45333	6.13128	5.94045	6.15968	5.88754	6.25854	5.85756	6.30196	6.60452
MSTRG.161	ENSSAUG00010013000	ENSDARG00000096566		zgc:165656	7.35655	6.07406	6.36195	6.20956	6.48318	6.65467	6.43206	6.44777	6.89976	6.2075	6.29182	6.49398	6.70262	6.41222	6.29602	6.59002	6.03857	6.62048
MSTRG.162	ENSSAUG00010013002	ENSDARG00000086184	103908695	FBXO48	6.48132	5.52474	6.89702	6.19166	5.48429	6.30198	5.97344	5.67469	6.42855	6.39771	5.87659	6.13597	6.21081	6.18252	6.51843	6.59002	5.62282	6.60452
MSTRG.164	ENSSAUG00010015209				6.91449	7.20911	7.80621	6.59723	6.89794	6.66821	6.38774	6.94841	7.51583	7.65239	6.81225	6.75434	6.83886	6.98134	6.56523	6.01253	6.80498	6.58839
MSTRG.165	ENSSAUG00010013005	ENSDARG00000069360	447814	ppp3r1b	8.25553	8.16306	8.46387	8.25212	8.25058	8.06073	8.36717	8.47647	8.43238	8.40957	8.3251	8.18083	8.03051	8.72665	8.33265	8.28133	8.52575	8.19563
MSTRG.166	ENSSAUG00010013021				7.66859	8.31575	8.21167	7.15429	7.37343	8.74638	7.6841	7.97384	7.54636	7.54921	8.24889	7.95187	7.0122	7.88015	7.62541	6.91224	7.26218	7.04373
MSTRG.167	ENSSAUG00010015220	ENSDARG00000052435	558432	spred2a	0	3.38978	3.06805	3.78408	2.49973	3.10436	4.20301	2.49128	2.29699	2.7625	2.35761	3.79439	3.2625	1.48067	3.17949	2.92124	2.42995	3.27159
MSTRG.168	ENSSAUG00010015220	ENSDARG00000052435	558432	spred2a	0.941304	1.75292	0	3.6852	0	0	4.33338	0	4.55504	1.10912	1.0224	0.993031	0.895025	1.48067	4.18009	0	0	1.05807
MSTRG.169	ENSSAUG00010015225				3.69637	1.12776	4.37135	4.51738	4.15063	5.13753	4.26967	4.95643	3.87776	3.51277	4.29009	4.68701	4.04208	3.55394	3.71037	3.82273	4.58742	3.10013
MSTRG.171	ENSSAUG00010015220	ENSDARG00000052435	558432	spred2a	0.941304	1.75292	2.56663	0.93551	2.91037	2.74419	0	0.824125	0.984466	1.7287	2.03348	0.993031	2.15009	0	1.59214	2.69581	1.67554	2.41374
MSTRG.173	ENSSAUG00010015231	ENSDARG00000052438	406820	actr2a	8.19339	8.65809	8.62099	8.68209	8.53037	8.75909	8.75226	8.80444	8.42006	8.8174	8.63681	8.55592	8.62781	8.72969	8.60692	8.67085	8.97588	8.36619
MSTRG.174	ENSSAUG00010015251				3.06387	1.12776	0	0	1.51719	2.74419	0.903718	3.24414	0	0	1.61476	2.57333	0.895025	0	1.00539	1.06752	1.67554	3.10013
MSTRG.175	ENSSAUG00010015251				3.06387	0	3.86212	0	2.71961	2.26306	0	2.67654	2.29699	2.7625	1.0224	3.15751	1.44323	0	2.81658	2.69581	1.06846	2.68048
MSTRG.176	ENSSAUG00010015251				3.97491	0	2.23057	0	1.92352	0	0	0	0.984466	0	0	2.31076	0	0	1.00539	2.69581	0	3.27159
MSTRG.177	ENSSAUG00010015257	ENSDARG00000052263	566914	rab1aa	10.2509	9.73867	10.0224	10.1349	9.61662	9.7399	9.88422	10.0388	9.97722	9.67586	9.84046	9.80941	9.70686	9.91757	10.0836	9.94727	9.87175	9.84847
MSTRG.182	ENSSAUG00010015314	ENSDARG00000055530	368888	sertad2b	0	3.68392	1.79166	2.21731	2.71961	3.25553	2.82704	2.49128	1.97664	1.10912	1.61476	2.31076	2.4055	2.19584	2.00808	0	2.1015	2.41374
MSTRG.183	MSTRG.183				5.16872	5.56141	5.61505	4.39756	4.54522	4.83545	4.20301	5.15667	4.82783	4.72559	5.08753	5.19586	4.83332	5.0546	4.53385	3.93034	4.98738	3.56333
MSTRG.184	ENSSAUG00010015245				7.29024	8.50178	6.85161	7.67597	7.5911	7.01405	6.7448	7.64226	7.20738	7.66889	7.2921	7.05222	8.13126	7.08963	7.41157	6.97642	6.88752	7.5727
MSTRG.185	ENSSAUG00010015245				4.47028	4.87994	3.86212	4.77949	4.80754	3.93077	3.27929	4.03643	4.77724	4.44815	5.08753	4.57158	4.99761	3.55394	3.91693	4.98565	3.70809	4.86471
MSTRG.187	ENSSAUG00010000041	ENSDARG00000017772	399662	mdh1aa	12.6059	12.7129	12.7261	12.8428	13.235	13.5013	13.0868	12.2367	13.1286	13.4075	13.3991	13.5693	12.6897	12.7954	13.5065	13.0219	13.5082	13.1808
MSTRG.188	ENSSAUG00010000053	ENSDARG00000052376	405766	b3gnt2a	4.47028	5.85523	5.96701	5.51462	5.22169	5.21338	5.50509	5.21768	3.77837	3.65208	4.6276	4.74144	4.69653	5.09295	5.40282	4.58571	5.12981	5.06455
MSTRG.189	ENSSAUG00010000055	ENSDARG00000031203	692293	commd1	7.04086	6.32927	6.94105	6.31253	6.756	6.23077	6.31069	6.93029	6.01363	6.74762	6.40148	6.71408	6.64182	6.25197	6.80508	6.32012	6.76188	6.08943
MSTRG.190	MSTRG.190		110438040	LOC110438040	2.22683	1.12776	0	3.46444	2.24021	0	1.85305	0	4.29227	3.18587	0	1.57566	0	0	1.59214	0	1.06846	0
MSTRG.192	ENSSAUG00010000057				3.47546	2.79202	2.23057	4.12319	1.51719	4.9284	3.6231	3.12178	3.77837	3.65208	4.99725	1.57566	5.3414	3.17928	3.00942	3.11617	3.11775	1.66188
MSTRG.193	MSTRG.193	ENSDARG00000045947	553296	hrc	4.20828	3.68392	0	5.19338	4.07294	4.51415	3.40323	4.34067	3.67163	5.63227	3.74153	3.79439	5.10961	4.01985	4.76525	4.93487	4.44934	2.68048
MSTRG.194	ENSSAUG00010000057				4.05697	0	0	1.49832	0	0	0	2.67654	1.56421	2.49277	2.62211	0.993031	1.44323	0	1.00539	1.67431	1.67554	0
MSTRG.195	ENSSAUG00010000058				3.79532	2.79202	1.15773	2.47582	1.51719	3.25553	4.05969	3.65041	2.9727	2.98966	4.99725	2.98778	4.11547	3.31527	2.33054	2.69581	4.1258	3.27159
MSTRG.196	MSTRG.196				3.47546	0	2.83902	0	0	0	1.4551	2.27867	0	0	0	0	0.895025	0	2.81658	2.69581	2.1015	0
MSTRG.201	ENSSAUG00010000126	ENSDARG00000078041	558395	xpo1a	6.07165	5.56141	5.24534	5.93615	5.6804	5.68232	6.01289	6.38266	6.03532	5.29226	5.0431	4.4461	6.01376	5.88754	6.07669	5.21577	5.68568	5.19812
MSTRG.203	ENSSAUG00010000203	ENSDARG00000013475	393555	cct4	10.7304	10.961	10.7091	10.5969	10.3739	10.8472	10.6871	10.823	10.8674	11.1022	10.661	11.332	10.6227	10.5897	11.1271	10.8402	10.729	10.9757
MSTRG.204	ENSSAUG00010000287	ENSDARG00000079973	566689	pus10	6.60922	6.02238	6.20228	5.59853	4.4865	5.5714	5.75819	6.02122	5.85194	5.24901	5.43574	5.917	5.69262	5.65096	5.6544	5.88458	4.9366	5.91928
MSTRG.205	ENSSAUG00010015317	ENSDARG00000069249	556043	aftpha	8.08999	7.49157	7.78221	7.59657	7.67895	7.67458	7.84575	8.00878	7.92309	7.3281	7.68087	7.42074	7.74853	7.7661	7.38573	7.63913	7.55092	7.79985
MSTRG.207	ENSSAUG00010015392	ENSDARG00000059060	723995	lgalsla	5.78909	5.63207	5.29142	5.29748	5.51399	5.32015	5.55939	5.30462	5.69728	5.06178	5.3653	5.68674	5.48677	5.42906	5.36805	5.2577	5.52308	6.60452
MSTRG.209	ENSSAUG00010015401	ENSDARG00000091592	100534919	peli1a	5.09295	5.52474	5.42143	4.77949	5.45396	4.57292	5.32875	5.69628	4.77724	4.28646	5.1725	4.84449	4.78915	5.23692	5.36805	4.58571	4.9366	4.63268
MSTRG.210	ENSSAUG00010015872	ENSDARG00000102960	562169	vps54	7.71356	7.11356	7.48787	7.17266	7.23761	7.4183	7.40156	6.89337	7.59097	7.22028	7.53607	6.86879	7.12311	7.38066	7.13996	7.02578	7.39036	7.26286
MSTRG.212	ENSSAUG00010015967	ENSDARG00000005578	555748	ugp2a	11.369	11.1076	11.4988	11.4539	12.029	12.1276	11.3738	11.2848	11.9076	11.5386	11.7344	12.2549	11.5326	11.8115	11.9773	11.8419	12.1408	11.3958
MSTRG.215	MSTRG.215				4.47028	2.18764	0	2.21731	0	3.39234	0	0	0	4.10434	0	0	3.96476	0	0	0	1.06846	1.66188
MSTRG.216	MSTRG.216	ENSDARG00000069105	100000160	fgfr4	4.05697	3.01991	3.43943	3.87662	3.3662	2.52359	4.26967	3.89417	2.55898	1.10912	2.84555	0	1.44323	0.922497	2.59393	1.67431	2.92279	3.56333
MSTRG.217	ENSSAUG00010001031	ENSDARG00000008490	436587	ltv1	8.78727	8.48756	8.44361	8.19935	7.71775	8.45371	8.58239	8.20612	8.11353	8.28666	7.71668	8.28985	8.11346	8.54144	8.51852	8.41702	8.48657	8.17417
MSTRG.221	ENSSAUG00010001056	ENSDARG00000012341	445107	capn9	6.66261	6.04845	6.67168	6.27902	5.62703	6.6272	6.31069	6.64946	5.94654	6.31625	6.15235	6.03064	6.71447	5.99271	6.3144	6.25951	5.5571	6.72748
MSTRG.222	ENSSAUG00010000076	ENSDARG00000102252	562779	USP34	8.10935	8.60199	8.21765	8.35623	8.48609	8.26165	8.00095	8.07623	8.3308	8.23218	8.06666	7.97477	8.34467	8.38021	8.17563	8.64738	8.15569	8.05008
MSTRG.223	ENSSAUG00010000126	ENSDARG00000078041	558395	xpo1a	0.941304	2.79202	1.79166	1.90215	1.92352	2.52359	2.16463	1.34535	2.29699	3.51277	1.61476	0.993031	2.62243	1.88213	2.33054	2.69581	0	2.08625
MSTRG.225	ENSSAUG00010002013				0	4.31927	0	0	0	2.93549	0.903718	0.824125	0	0	2.84555	0	0	1.48067	0	1.67431	0	1.66188
MSTRG.226	ENSSAUG00010001100	ENSDARG00000010078	406852	nup133	6.25666	6.17216	6.36195	6.27902	5.87607	5.59994	6.17816	6.36927	6.59844	5.52759	5.62852	5.84425	6.19397	5.97228	6.27741	6.15245	6.03857	5.81222
MSTRG.231	ENSSAUG00010002032				0.941304	6.12394	5.19774	4.51738	3.22966	1.53607	5.44868	2.67654	0	1.10912	1.0224	5.76764	3.38627	5.65096	4.65419	6.83125	5.96446	4.63268
MSTRG.235	MSTRG.235				1.50616	1.75292	2.56663	1.90215	3.49093	0	0.903718	2.8407	3.87776	2.7625	2.35761	2.98778	3.1271	0	3.00942	2.69581	2.69732	1.66188
MSTRG.236	ENSSAUG00010002042	ENSDARG00000045298	563976	wipf2a	9.88165	10.9402	10.4957	10.6552	10.9646	10.6317	10.9805	10.4241	10.6359	11.3391	10.1372	10.7845	10.366	11.0844	10.8919	10.9304	10.3769	10.0953
MSTRG.237	ENSSAUG00010002046	ENSDARG00000003846	768305	mrpl21	7.4582	6.702	6.38338	6.55584	6.42182	6.09701	6.24595	6.48547	6.0985	6.88107	5.97448	7.04142	6.21081	6.10957	6.22007	6.28	6.39894	6.48761
MSTRG.238	ENSSAUG00010002051	ENSDARG00000017337	402944	C11H6orf120	8.06542	7.78307	7.66459	8.15385	8.21485	7.95974	8.43044	8.19098	8.09816	7.96455	7.66629	8.04678	7.87014	8.27153	8.26339	7.8729	8.28311	7.95261
MSTRG.239	ENSSAUG00010002068	ENSDARG00000044943	407726	npepps	5.96942	6.87221	6.89702	6.90248	6.78065	7.10646	6.86823	6.78667	7.0134	6.97695	6.74448	6.72763	6.91277	7.29277	6.7249	7.11972	7.1552	6.4701
MSTRG.240	ENSSAUG00010002162	ENSDARG00000044942	393277	mrpl45	6.77599	6.61745	6.85161	6.77604	6.63957	6.90391	6.8356	6.71441	6.65557	6.61765	6.68788	6.83164	6.38415	6.35024	6.86865	6.91224	6.92708	6.77101
MSTRG.246	ENSSAUG00010002349	ENSDARG00000076763	556835	sp2	6.76382	7.98554	7.89096	7.95597	7.73046	8.1599	8.4735	8.17569	7.92889	8.46259	7.91464	8.71398	8.37861	7.98585	7.83726	8.39371	7.73307	8.26832
MSTRG.248	ENSSAUG00010002492	ENSDARG00000058824	553771	mrpl4	7.41217	7.08866	7.21653	7.18175	6.55637	6.57064	6.8356	6.95738	6.50826	6.58325	6.64393	6.83164	6.62934	6.73683	7.05507	6.87231	6.88752	7.11303
MSTRG.249	ENSSAUG00010002500	ENSDARG00000098623	100147862	si:dkey-23f9.4	4.20828	2.52125	3.73451	3.87662	2.24021	4.38891	4.13313	4.10263	4.14044	3.77911	3.49991	3.30936	3.1271	2.19584	3.46921	2.4285	4.03216	4.10703
MSTRG.250	ENSSAUG00010002371	ENSDARG00000077988	556709	abcc10	7.44302	7.30953	7.5928	7.48342	7.69848	7.58462	7.70833	7.57972	7.46878	7.61029	7.80581	7.55596	7.43403	7.58957	7.81161	7.64704	7.13281	7.58087
MSTRG.251	ENSSAUG00010002371	ENSDARG00000077988	556709	abcc10	5.55499	5.23807	6.60025	5.42553	6.04835	5.99325	4.80722	4.92017	4.72482	4.44815	6.23369	6.55603	5.40132	6.26882	6.71109	6.35916	6.36093	6.88107
MSTRG.252	ENSSAUG00010002515	ENSDARG00000006242	493615	ptp4a1	8.37232	8.7759	9.12268	8.55484	8.87173	8.43006	8.64022	8.88893	8.43646	8.71783	8.79256	8.4618	8.2582	8.11726	9.35282	8.66696	8.3083	8.34714
MSTRG.254	ENSSAUG00010002524				2.22683	2.18764	0	0.93551	1.92352	1.53607	1.4551	2.02922	2.9727	2.7625	3.03898	0.993031	0.895025	2.45338	0	2.10013	2.42995	2.41374
MSTRG.256	MSTRG.256	ENSDARG00000117653	110438479	LOC110438479	3.88791	4.03629	0	2.47582	0.949468	0	0	0.824125	0	0	1.0224	0	0.895025	2.45338	0	0	2.92279	1.66188
MSTRG.257	ENSSAUG00010006880				4.7424	4.03629	3.86212	5.42553	4.75876	4.88267	5.32875	5.65276	5.99162	4.84657	4.6276	3.89385	5.59336	5.20225	4.71079	4.44763	4.21374	4.75336
MSTRG.258	ENSSAUG00010013406	ENSDARG00000042989	334144	si:dkeyp-84f3.5	7.83482	8.29413	7.74129	7.8052	8.06238	7.83324	7.82374	7.78012	7.82688	7.60172	7.82563	7.88091	7.96253	7.80705	7.7589	7.93236	7.75522	8.25816
MSTRG.259	ENSSAUG00010017723	ENSDARG00000018944	405806	hoga1	11.9402	12.5168	12.6238	12.6453	12.7599	13.1509	12.6717	11.9551	12.9213	13.1187	12.9791	12.8483	12.2042	13.0769	12.7295	12.8033	13.3225	12.581
MSTRG.269	ENSSAUG00010013441	ENSDARG00000059365	436937	nipal4	2.22683	3.01991	4.67927	4.26689	5.6804	3.7388	3.98231	2.02922	1.97664	3.77911	4.29009	3.15751	3.50025	4.01985	3.46921	3.28786	3.82439	4.96809
MSTRG.271	ENSSAUG00010013459	ENSDARG00000083189	100537002	arhgap19	0	0	0	2.69497	2.49973	2.26306	0.903718	2.49128	2.29699	1.7287	0	0	2.81096	1.48067	3.00942	0	3.58158	1.05807
MSTRG.277	ENSSAUG00010017731				10.9115	11.2365	10.9418	10.8047	10.8744	11.2731	10.6579	10.5934	10.8048	11.5148	11.3545	11.1102	10.5141	10.764	10.8189	10.6827	10.7658	10.7523
MSTRG.279	ENSSAUG00010017741				7.31547	8.19258	7.10484	6.81164	7.23761	7.97616	7.80138	7.14969	7.25437	8.35963	8.03298	7.28074	6.99285	6.7124	7.18061	6.88574	6.76188	7.66789
MSTRG.280	ENSSAUG00010017898				8.60493	9.76052	9.61915	9.37599	9.70135	9.64722	9.46081	9.0981	9.67788	9.64074	9.01879	9.29439	9.41146	9.61722	8.91462	9.18978	9.23161	9.01452
MSTRG.281	ENSSAUG00010017902	ENSDARG00000059057	553767	atpv0e2	4.05697	4.03629	3.26565	4.57375	3.71206	4.38891	4.3944	4.10263	4.96975	2.98966	4.56612	4.07432	3.70432	4.65396	4.01009	3.57994	4.88396	4.10703
MSTRG.282	ENSSAUG00010017906				8.79626	7.75168	7.09188	7.82856	8.25058	8.10122	7.53626	7.82493	8.28174	7.70933	8.15805	7.73429	8.23781	8.24197	7.84991	8.02024	7.61691	8.31809
MSTRG.283	ENSSAUG00010000086	ENSDARG00000025554	393689	wdr83os	7.70085	7.35202	7.76598	7.39232	7.38151	7.72727	7.43825	7.64781	7.56138	7.65239	7.75161	7.76088	7.07793	7.44879	7.54986	7.53216	7.71057	7.43513
MSTRG.284	ENSSAUG00010000086	ENSDARG00000025554	393689	wdr83os	0	2.18764	2.83902	0	3.3662	3.7388	0	0	3.55635	0	0	0	0	2.19584	0	3.57994	2.42995	0
MSTRG.286	ENSSAUG00010000087	ENSDARG00000041600	436702	wdr83	5.05351	4.55574	4.87354	4.91658	3.22966	3.6323	3.81385	4.7653	4.42963	4.44815	4.6276	4.37901	4.31558	4.37147	4.33215	4.71172	4.65181	4.27771
MSTRG.287	ENSSAUG00010000088	ENSDARG00000030267	445389	gtf3aa	5.46768	4.99164	5.29142	3.57904	3.3662	3.39234	3.51735	3.65041	4.21835	4.72559	4.56612	4.79388	4.25191	3.65994	4.96461	3.44128	2.92279	4.86471
MSTRG.288	ENSSAUG00010000090	ENSDARG00000041533	402887	ccdc130	7.08064	6.14826	6.92652	6.54178	6.69248	6.93785	6.47507	6.42208	5.69728	6.6841	6.53583	6.49398	6.64182	6.61032	6.33255	6.21763	6.77639	6.66731
MSTRG.289	ENSSAUG00010017914				7.26457	6.98449	6.54427	6.93512	7.50498	6.15586	6.24595	6.5462	6.7764	6.61765	7.0214	6.47804	7.16692	6.66226	6.5805	6.28	6.17627	6.97092
MSTRG.292	ENSSAUG00010017920				3.06387	3.68392	3.97936	2.47582	3.60572	3.7388	1.85305	3.55906	3.29384	3.35856	3.49991	2.79539	2.97767	1.48067	3.46921	2.4285	1.06846	3.10013
MSTRG.293	ENSSAUG00010017923				2.22683	2.18764	0	2.21731	2.91037	2.74419	2.82704	2.27867	2.55898	2.7625	3.03898	2.57333	3.2625	2.67183	1.00539	2.69581	2.69732	2.68048
MSTRG.298	ENSSAUG00010017923				3.88791	1.12776	0	0.93551	0	0	0	0	0	0	2.84555	0	0.895025	0	0	2.92124	1.67554	1.05807
MSTRG.299	ENSSAUG00010000042				2.89566	3.38978	0	3.46444	2.71961	3.39234	4.26967	4.92017	2.9727	2.16074	2.62211	1.57566	3.70432	3.85109	3.46921	2.4285	2.42995	3.10013
MSTRG.305	ENSSAUG00010000060				1.50616	4.13691	4.53351	0	0	0	0	5.73853	3.43106	2.16074	0	1.98953	2.15009	4.37147	2.00808	1.06752	2.42995	6.34124
MSTRG.306	ENSSAUG00010000063				0	5.28267	5.46229	1.90215	0.949468	1.94488	0.903718	4.22655	1.97664	3.35856	2.03348	0	1.83953	6.67496	2.59393	1.06752	2.69732	3.42482
MSTRG.318	ENSSAUG00010000235	ENSDARG00000006923	569528	cacna1ab	2.89566	1.12776	4.18863	0	0.949468	1.94488	0.903718	0.824125	0.984466	5.49094	3.03898	0	4.64789	0	5.5955	3.44128	4.03216	5.01712
MSTRG.320	ENSSAUG00010000783	ENSDARG00000086881	100331484	ier2b	6.05178	6.02238	5.68576	5.7772	5.48429	6.0564	5.5325	6.38266	6.0985	5.66554	5.59812	5.60102	6.07023	5.45874	6.25854	6.15245	5.21751	6.11217
MSTRG.321	ENSSAUG00010000095	ENSDARG00000001818	566347	c3b.2	14.074	14.2696	14.5139	13.9428	14.2042	14.355	13.5006	13.3149	13.787	14.8818	13.9255	14.0275	14.2055	13.7578	13.6752	14.5945	13.6809	13.9626
MSTRG.322	ENSSAUG00010000095	ENSDARG00000001818	566347	c3b.2	3.06387	1.75292	2.56663	1.90215	2.49973	3.5173	2.82704	2.98808	2.78062	2.7625	2.35761	1.57566	2.15009	1.88213	3.33161	1.67431	1.67554	2.68048
MSTRG.325	ENSSAUG00010000785	ENSDARG00000075030	100151249	stx10	7.7995	8.37361	8.49866	8.26502	8.534	8.40602	8.45571	8.43532	8.20249	8.69384	8.3251	8.63352	8.43345	8.89076	8.36828	8.68628	8.64916	8.27337
MSTRG.326	MSTRG.326		101884524	LOC101884524	7.60181	7.96516	8.27037	8.11638	7.99552	7.84521	8.16314	7.2698	7.73709	7.70133	7.94515	8.07884	7.95755	8.09853	7.61062	7.76802	7.92765	7.69074
MSTRG.327	ENSSAUG00010003258				4.13461	4.13691	4.93289	2.47582	4.07294	4.25175	3.14371	3.73632	3.55635	4.36957	4.04173	3.98691	3.88306	4.01985	4.81773	3.70644	3.93201	3.42482
MSTRG.328	ENSSAUG00010003258				4.88402	4.75885	4.45471	4.77949	4.29449	5.09806	4.93593	3.96705	5.21752	4.36957	4.04173	4.74144	4.25191	4.75309	4.71079	4.51832	4.44934	4.50098
MSTRG.329	ENSSAUG00010003263	ENSDARG00000042925	493633	mfng	5.30929	5.09531	4.37135	5.42553	4.9877	5.24985	5.01577	5.67469	5.39576	5.01091	5.53534	5.27179	4.91781	5.33619	4.4697	5.29844	5.08388	5.19812
MSTRG.330	ENSSAUG00010000787	ENSDARG00000078238	572093	nacc1b	0	3.81118	3.43943	2.88518	3.3662	3.10436	3.81385	3.12178	2.9727	3.51277	2.35761	3.15751	1.83953	2.86151	2.00808	2.69581	2.69732	2.41374
MSTRG.331	ENSSAUG00010000818	ENSDARG00000010978	553298	trmt1	7.38065	7.33093	7.20454	7.32822	6.87523	6.90391	7.1594	7.3263	6.92321	6.79349	6.81225	7.10507	6.91277	7.05119	7.01067	6.98892	7.03964	7.14647
MSTRG.332	ENSSAUG00010001016	ENSDARG00000001897	541519	man2b1	8.53864	8.88842	9.21821	8.90718	8.73654	8.82101	8.79249	8.78189	8.80172	9.46999	8.77568	9.21487	8.9745	9.00328	8.77892	9.29168	8.99152	8.9654
MSTRG.333	ENSSAUG00010012800	ENSDARG00000104188	492354	fam83fb	4.20828	4.13691	4.67927	5.19338	4.07294	4.83545	3.90054	2.67654	5.46132	4.78734	4.29009	3.89385	3.2625	4.65396	3.81735	4.65009	1.67554	4.19489
MSTRG.334	ENSSAUG00010012806	ENSDARG00000103984	100141338	cyth4b	4.34522	4.62667	4.74698	4.82665	4.36137	5.35406	4.56334	5.5137	4.67042	4.78734	5.08753	5.11571	5.10961	5.13031	5.09791	5.33807	5.03644	4.35604
MSTRG.335	ENSSAUG00010013268	ENSDARG00000038010	415151	rac2	7.57421	6.65186	6.17795	7.43098	6.63957	7.07631	7.32527	7.71284	7.13891	6.74762	7.04412	6.41246	6.871	6.90794	7.19059	6.76011	7.52537	7.11303
MSTRG.340	ENSSAUG00010003293	ENSDARG00000042900	402863	gtpbp1l	8.64859	9.14854	9.05082	9.19465	9.41688	9.22765	9.34773	8.87005	9.20722	9.04619	9.10508	8.85334	8.87235	9.05277	8.7522	8.89661	9.26029	8.93063
MSTRG.341	ENSSAUG00010004737	ENSDARG00000038153	393486	lgals2b	7.99951	7.29871	7.89842	7.61684	8.86598	7.58462	7.86743	8.27591	7.76332	8.26511	7.81245	8.35676	9.3652	7.74217	8.21529	7.86614	8.35739	8.70232
MSTRG.343	ENSSAUG00010004751				2.22683	2.79202	3.06805	2.88518	4.90043	2.74419	3.98231	2.49128	2.78062	2.98966	4.04173	4.23469	5.3414	3.75868	3.71037	3.44128	2.42995	4.50098
MSTRG.347	ENSSAUG00010005213	ENSDARG00000096307		cacna1ib	3.21449	1.75292	0	1.90215	0.949468	1.53607	0	1.72743	2.55898	0	1.0224	2.98778	2.62243	0.922497	3.33161	2.69581	1.06846	1.66188
MSTRG.348	ENSSAUG00010013325				7.81727	7.67845	7.7578	7.63019	8.14063	7.66785	8.03488	7.29125	7.6624	8.14641	7.87082	8.09982	7.63458	7.92868	7.95323	7.64704	7.86113	7.96516
MSTRG.349	ENSSAUG00010013330	ENSDARG00000099279	494045	ift27	2.89566	3.01991	3.5945	4.19683	1.51719	2.26306	2.16463	3.65041	2.55898	1.7287	1.0224	0.993031	0.895025	2.45338	2.81658	1.06752	2.1015	3.42482
MSTRG.352	ENSSAUG00010013343	ENSDARG00000036613	403084	tab1	7.15705	7.91645	6.61845	7.70781	6.58464	6.85739	6.87895	6.46045	6.62729	7.02901	6.67338	6.86879	6.89204	6.66226	6.68308	6.74545	6.86053	6.52199
MSTRG.353	ENSSAUG00010014525	ENSDARG00000036619	570828	mgat3b	1.91103	2.52125	2.23057	2.47582	2.24021	2.74419	3.6231	2.49128	3.14219	3.18587	3.03898	3.57216	3.60589	2.19584	0	3.93034	1.67554	2.08625
MSTRG.354	MSTRG.354	ENSDARG00000103403	554177	sar1b	6.3245	5.73196	5.68576	5.99926	5.98613	5.59994	4.85141	5.27622	5.64181	5.45333	5.82503	5.86891	6.21081	5.23692	5.36805	6.35916	5.33981	5.78416
MSTRG.355	ENSSAUG00010014543	ENSDARG00000111939	406514	atf4a	10.9656	11.3192	10.8466	10.4652	10.7973	10.7621	10.8781	10.5302	11.1567	11.0041	11.0487	10.9256	10.9637	11.0562	10.7327	10.7999	10.5694	10.8812
MSTRG.356	MSTRG.356		557729	LOC557729	6.1106	5.69943	5.57835	5.36292	5.14783	5.24985	4.93593	5.60788	5.01411	5.69806	5.74406	6.21503	4.99761	5.5986	5.29589	5.52134	5.98959	5.81222
MSTRG.357	ENSSAUG00010014529				11.1896	11.2101	11.6053	11.3011	11.3002	11.294	11.1203	10.7782	11.3335	11.6586	11.4151	11.5743	11.1629	11.4549	11.5924	11.4116	10.6612	11.3396
MSTRG.358	MSTRG.358				0.941304	4.03629	2.56663	2.21731	2.91037	0	0	0.824125	3.29384	3.77911	0	2.31076	3.88306	3.02913	1.00539	2.4285	0	2.90551
MSTRG.359	ENSSAUG00010014533				2.89566	2.52125	1.79166	2.69497	5.73186	5.59994	1.4551	2.67654	1.97664	4.66107	1.61476	4.57158	2.97767	3.75868	1.59214	6.21763	2.69732	3.27159
MSTRG.360	ENSSAUG00010014533				9.07509	9.57569	9.53308	9.91389	9.7142	9.69099	9.92098	9.81399	10.3546	10.1718	10.3562	9.89594	9.05598	9.96745	10.5056	9.77933	9.98854	9.6798
MSTRG.361	ENSSAUG00010014535	ENSDARG00000091124	100005069	rps19bp1	5.74025	5.88447	6.5057	5.08119	5.80577	5.90451	5.44868	5.71756	5.64181	5.79144	5.90169	5.917	5.61882	5.77409	5.86855	5.88458	6.15421	5.75555
MSTRG.363	ENSSAUG00010014545	ENSDARG00000086490	796761	si:dkey-92f12.2	6.93634	6.2416	6.63641	7.11684	6.89794	6.51178	7.04037	6.73543	7.29089	6.04002	6.13128	5.89315	6.78365	7.31727	6.89331	6.93825	6.15421	6.39788
MSTRG.364	ENSSAUG00010014548	ENSDARG00000086778	798657	pdgfba	6.37336	6.56424	6.02271	6.56977	6.20223	6.07685	6.62262	6.42208	6.89976	6.47481	6.41898	6.30813	6.53887	6.59704	6.80508	6.41581	6.08595	6.4701
MSTRG.365	ENSSAUG00010014551	ENSDARG00000040812	403014	ncf4	4.63963	3.38978	3.26565	4.12319	3.90375	3.83797	3.72163	4.63716	3.55635	3.18587	4.50191	4.5102	4.37655	3.43953	4.86837	3.44128	4.58742	4.91732
MSTRG.367	ENSSAUG00010014670	ENSDARG00000031116	445209	dnal4a	5.46768	4.99164	5.24534	5.19338	5.06999	4.62939	5.50509	5.58491	4.82783	4.59353	5.08753	5.5099	4.83332	5.48782	5.29589	5.08215	5.41593	5.28077
MSTRG.369	ENSSAUG00010014674	ENSDARG00000071051	799294	cbx6a	5.34239	5.44848	5.19774	4.628	5.10944	4.73609	5.19795	5.63049	4.42963	4.78734	5.13064	4.63045	5.27889	5.23692	5.18039	4.88223	4.88396	5.72636
MSTRG.370	MSTRG.370				2.22683	3.68392	4.60823	0	1.51719	0	1.4551	0.824125	1.97664	0	0	0	0	1.48067	1.00539	2.92124	1.67554	2.08625
MSTRG.371	ENSSAUG00010000089	ENSDARG00000099266	553185	vasna	4.83834	5.40878	6.46607	5.7772	5.25725	6.2124	6.01289	6.28625	5.36183	6.70024	5.62852	5.44578	5.78548	5.39876	5.46995	5.4508	5.85932	5.5376
MSTRG.374	ENSSAUG00010000066	ENSDARG00000102295	394242	dnaja3b	5.90441	4.99164	5.09756	4.57375	4.54522	5.68232	5.26483	5.3598	4.77724	4.84657	5.40095	4.98647	5.64384	5.5986	4.86837	5.17259	4.29662	5.78416
MSTRG.375	ENSSAUG00010014688	ENSDARG00000060921	406370	pla2g6	7.75717	7.47244	8.00597	8.18132	8.87745	8.17894	8.26059	8.58466	7.7171	7.47608	7.87716	7.57106	8.22957	7.996	8.41587	8.64738	8.23138	8.77183
MSTRG.376	ENSSAUG00010014784				3.88791	6.87221	7.22842	2.69497	3.71206	6.2124	6.86823	2.02922	6.61293	7.15149	8.36174	7.20529	7.80508	6.16463	6.99936	3.93034	3.58158	6.43444
MSTRG.377	ENSSAUG00010000035	ENSDARG00000109371		pdgfaa	4.92829	8.18085	8.38106	0.93551	2.49973	3.10436	4.56334	2.67654	7.91726	3.77911	3.36201	3.44674	2.62243	6.9293	4.25812	8.07403	5.41593	5.6033
MSTRG.378	ENSSAUG00010014784				2.48576	1.75292	3.5945	1.49832	6.00717	0.963489	1.4551	0	0	2.49277	4.74322	4.84449	2.97767	3.65994	0	5.17259	4.58742	3.80588
MSTRG.380	ENSSAUG00010000092	ENSDARG00000061432	798349	zgc:194330	0	0	0	0	2.24021	0	0.903718	0	0	0	2.84555	2.57333	4.31558	1.48067	1.00539	0	0	3.42482
MSTRG.381	ENSSAUG00010000092	ENSDARG00000061432	798349	zgc:194330	3.06387	3.81118	3.86212	2.21731	2.49973	1.53607	1.85305	3.46153	2.55898	3.35856	1.61476	2.79539	2.62243	2.45338	2.33054	3.70644	2.69732	2.68048
MSTRG.382	ENSSAUG00010000093	ENSDARG00000078388	102725534	glis2a	5.46768	5.88447	4.81165	5.36292	5.14783	5.35406	5.91217	5.933	5.85194	5.33424	4.6276	4.98647	6.22746	5.45874	5.94132	5.29844	4.9366	5.72636
MSTRG.383	ENSSAUG00010000096	ENSDARG00000099635	406500	akap8l	8.97574	9.29183	9.18503	9.36405	9.70779	9.50167	9.57228	8.96208	9.35683	9.39511	9.49973	9.14087	9.25178	9.32867	9.4052	9.36783	9.48676	9.40833
MSTRG.384	ENSSAUG00010000101	ENSDARG00000042561	567956	lpar2b	6.29098	6.14826	6.60025	6.72717	6.55637	6.83355	6.73304	7.17298	6.78922	6.548	6.92674	6.34375	7.02177	6.5701	6.5342	6.57352	6.95286	6.81327
MSTRG.385	ENSSAUG00010000097				7.96273	7.76746	7.95678	7.87416	8.38524	8.43403	8.10956	7.96051	7.98569	7.93074	7.68087	8.05754	8.21294	7.91268	7.98226	8.20837	7.65668	7.9589
MSTRG.386	ENSSAUG00010000107	ENSDARG00000091359	100007608	CAMSAP3	4.47028	5.79491	3.43943	5.15694	4.29449	4.68373	6.35741	4.39451	4.05808	5.49094	4.79773	3.15751	5.61882	5.65096	3.17949	5.17259	3.28947	5.32038
MSTRG.388	ENSSAUG00010000123	ENSDARG00000093680		si:dkey-218h11.6	7.19379	4.23097	3.5945	7.13569	4.29449	4.10017	3.6231	6.80666	4.21835	5.72987	6.5034	4.57158	4.87618	3.85109	6.5342	4.3733	8.01591	3.80588
MSTRG.389	ENSSAUG00010000132	ENSDARG00000093680		si:dkey-218h11.6	2.89566	1.75292	3.43943	4.628	2.71961	1.53607	2.82704	2.98808	3.29384	3.77911	3.62577	1.57566	3.2625	0.922497	3.59483	2.4285	4.44934	2.08625
MSTRG.390	MSTRG.390				0	0	0	3.0532	0	0	0	4.16592	0	3.35856	2.35761	0	0	0.922497	0	0	0	0
MSTRG.391	MSTRG.391	ENSDARG00000092759	558818	LOC558818	3.79532	3.38978	3.26565	3.78408	3.90375	3.10436	2.99405	5.15667	1.97664	3.35856	2.35761	3.15751	3.50025	2.19584	2.59393	3.11617	3.4429	3.68969
MSTRG.393	ENSSAUG00010000207	ENSDARG00000096651	108187081	gpr108	8.52789	7.97878	8.24132	7.98224	8.20122	7.94869	8.0727	7.87313	7.97451	8.06771	8.16325	8.03593	8.15756	8.17651	7.79207	7.96436	8.10485	8.1903
MSTRG.394	ENSSAUG00010000311	ENSDARG00000076144	100334824	icam3	5.46768	3.92812	4.45471	3.87662	4.29449	4.01795	4.33338	5.27622	4.61388	3.89586	5.46971	4.89339	4.91781	4.49118	4.86837	3.57994	5.25944	4.63268
MSTRG.395	ENSSAUG00010000324	ENSDARG00000057707	406856	zgc:66443	5.24072	3.81118	4.18863	3.0532	3.22966	3.25553	3.6231	3.55906	3.55635	3.77911	3.49991	4.30866	3.88306	3.55394	4.01009	3.93034	2.42995	4.86471
MSTRG.396	ENSSAUG00010000307				7.80544	7.26576	7.49773	7.40013	7.80444	7.136	8.0727	8.10478	8.08782	7.47608	7.47048	8.19065	7.647	8.24197	8.09287	7.70879	7.96614	7.35157
MSTRG.398	MSTRG.398				3.59014	1.12776	3.97936	1.49832	0	1.53607	2.42073	3.46153	4.29227	3.51277	3.74153	1.57566	2.97767	0.922497	3.33161	1.06752	2.1015	1.66188
MSTRG.399	MSTRG.399		103911881	LOC103911881	3.21449	0	2.83902	2.69497	0.949468	0	0.903718	2.8407	2.9727	2.7625	2.03348	1.98953	1.44323	1.48067	2.81658	1.06752	1.06846	1.05807
MSTRG.400	ENSSAUG00010000330	ENSDARG00000017834	556298	micall2b	8.90273	8.72023	8.39167	8.27355	7.13621	8.71084	8.37476	8.59619	9.29299	8.83578	9.15813	9.28526	8.81016	8.44094	8.97652	7.54914	8.43261	8.89171
MSTRG.402	ENSSAUG00010000474	ENSDARG00000074282	100332784	si:ch73-12o23.1	8.46916	9.54627	10.0292	9.80772	10.0174	10.1085	10.0259	9.82751	9.92444	10.1307	9.60283	9.6154	9.40599	10.2878	9.62361	10.6884	9.63547	9.41977
MSTRG.403	ENSSAUG00010001090				8.01499	7.54748	7.67331	7.70781	7.92542	7.83923	8.06803	7.73909	7.75681	7.87494	7.6736	7.82529	7.97244	8.12191	8.04964	7.59892	8.09909	7.86157
MSTRG.404	ENSSAUG00010001094				7.8464	7.52908	7.68199	7.9238	8.27246	7.60588	7.79007	7.34693	7.90553	8.11062	7.54407	7.78051	7.74276	8.05062	7.91158	7.76802	8.05215	7.53951
MSTRG.405	ENSSAUG00010001096				8.48777	9.27536	10.0989	9.19465	10.6875	9.50733	9.98685	8.96875	9.91277	10.3137	9.24896	9.0998	9.10185	10.1728	8.97074	9.37022	10.9706	9.13604
MSTRG.408	ENSSAUG00010001101	ENSDARG00000101291	100330433	txndc11	7.75102	7.84388	8.41267	8.02331	8.35684	7.80899	8.22324	7.38067	7.54636	7.91699	8.18897	7.16603	8.03051	8.14946	7.83726	8.38428	8.95371	8.0323
MSTRG.409	ENSSAUG00010001122	ENSDARG00000103099	751732	EARS2	5.74025	5.19203	5.24534	5.42553	5.02943	5.01572	5.41962	5.63049	5.17907	5.45333	5.59812	5.71421	4.54539	5.36782	4.96461	5.33807	5.91285	4.96809
MSTRG.410	ENSSAUG00010002095	ENSDARG00000099301	394013	cdc37	4.13461	1.12776	4.37135	2.47582	3.07883	2.74419	3.98231	4.7653	4.82783	2.49277	2.84555	1.98953	3.1271	2.45338	2.59393	3.70644	4.21374	3.9134
MSTRG.411	ENSSAUG00010001138				6.8469	6.79732	6.60025	6.40865	6.35775	6.73406	6.77952	6.67144	6.81453	6.22992	6.48691	6.21503	6.14223	6.67496	6.99936	6.3002	6.10906	6.43444
MSTRG.413	ENSSAUG00010002160	ENSDARG00000099619		CABZ01083166.1	7.05091	6.71833	6.99774	6.56977	6.06851	6.79704	6.2293	6.75614	6.23596	6.25199	6.5034	6.19567	6.51195	6.61032	6.65451	6.71567	6.32189	6.5049
MSTRG.414	ENSSAUG00010002160	ENSDARG00000099619		CABZ01083166.1	0	2.79202	3.26565	0	3.71206	4.97272	0	0	3.77837	0	0	0	0	1.88213	0	5.08215	2.92279	0
MSTRG.415	ENSSAUG00010002177				9.19093	9.82603	9.96135	9.74159	9.42277	10.0294	9.69559	9.23905	9.86966	9.65323	9.41726	9.92709	9.70091	9.9401	9.29151	9.7187	9.37915	9.73946
MSTRG.416	ENSSAUG00010002191	ENSDARG00000100264	402955	thumpd1	7.28174	6.3917	7.03884	6.27902	6.18387	6.17496	6.19541	7.54443	6.07774	5.8505	6.62897	6.72763	5.66844	5.72609	6.40295	5.91109	6.08595	6.60452
MSTRG.417	ENSSAUG00010002207				5.24072	4.40247	4.67927	3.78408	4.22435	3.6323	4.13313	3.89417	2.9727	2.7625	3.74153	3.30936	4.1853	3.65994	4.18009	3.70644	2.92279	4.75336
MSTRG.419	ENSSAUG00010002243	ENSDARG00000102634	791461	parn	7.17553	7.01124	6.77259	6.71469	6.02791	6.84552	6.44654	6.63835	6.34418	6.732	6.67338	6.94034	6.66645	6.64945	6.83084	6.73064	6.30196	6.68259
MSTRG.420	ENSSAUG00010002290				1.50616	2.52125	2.83902	1.49832	2.91037	3.93077	1.85305	1.72743	2.29699	2.7625	1.61476	1.57566	1.83953	1.88213	1.00539	2.69581	1.67554	2.41374
MSTRG.422	ENSSAUG00010002290				2.70522	3.21667	3.06805	0.93551	3.60572	3.10436	2.42073	2.02922	2.55898	2.98966	4.04173	2.57333	3.50025	0.922497	1.59214	3.44128	3.28947	2.90551
MSTRG.423	ENSSAUG00010002280	ENSDARG00000033852	393886	mad1l1	3.47546	5.52474	5.33607	5.93615	5.35896	5.90451	5.55939	5.09296	5.99162	5.90724	4.85026	5.34392	5.40132	5.23692	5.40282	6.03681	6.17627	5.5376
MSTRG.424	ENSSAUG00010002297	ENSDARG00000007678	798421	ttyh3b	9.00188	9.98296	9.67888	9.90431	9.78139	9.80722	9.91968	9.404	9.84838	9.9263	9.76038	9.83623	9.88268	9.78474	9.87338	9.99453	9.57657	9.69871
MSTRG.425	ENSSAUG00010002136	ENSDARG00000076144	100334824	icam3	8.6683	8.45869	9.02036	9.28395	9.80561	9.37322	8.70788	9.48844	10.0563	8.64463	8.58351	8.93734	9.4929	9.56871	9.61807	9.50252	7.79139	8.33269
MSTRG.428	ENSSAUG00010003679	ENSDARG00000102825	406544	olfm2b	0	5.28267	5.78573	0	5.96478	6.66821	1.85305	0	5.05715	0	0	0	0	4.80022	0	7.00131	4.44934	0
MSTRG.430	ENSSAUG00010003700	ENSDARG00000038681	335430	MFAP4	9.51327	7.8513	7.86834	7.54816	6.66626	7.75925	8.85623	8.16798	6.0985	8.29731	8.25377	7.17595	8.31772	8.02605	7.60316	7.46216	6.15421	8.70232
MSTRG.431	ENSSAUG00010002321				8.31927	8.29956	8.17527	7.65653	8.12628	8.19306	8.17188	7.90595	7.79545	8.28666	8.36626	7.94028	8.38604	7.76015	7.79207	7.8249	7.9598	8.36619
MSTRG.432	ENSSAUG00010002309				2.48576	2.18764	2.83902	2.88518	1.51719	2.26306	3.27929	2.49128	1.56421	2.16074	3.03898	3.30936	3.70432	3.31527	2.81658	2.4285	1.67554	2.08625
MSTRG.433	ENSSAUG00010002321				0.941304	3.81118	3.5945	2.88518	1.92352	3.5173	2.82704	1.34535	3.14219	3.51277	3.74153	2.31076	2.4055	2.45338	1.00539	2.4285	1.67554	2.08625
MSTRG.434	ENSSAUG00010002439				4.97125	2.18764	3.5945	5.08119	4.15063	4.83545	3.40323	5.06002	4.42963	4.90345	4.12935	1.98953	3.2625	3.93794	4.86837	4.03048	4.71344	4.91732
MSTRG.435	ENSSAUG00010002323				2.70522	2.79202	0	2.69497	2.49973	3.93077	2.63814	4.39451	2.29699	4.72559	2.62211	0	1.44323	1.88213	3.71037	2.92124	2.92279	2.68048
MSTRG.436	ENSSAUG00010002327	ENSDARG00000089930	323898	iqce	0	2.52125	1.79166	3.6852	2.91037	3.93077	1.4551	3.89417	2.78062	3.89586	1.61476	0	2.62243	2.45338	1.00539	2.10013	0	0
MSTRG.437	ENSSAUG00010002335	ENSDARG00000059680	558271	fscn1a	0	1.12776	2.23057	2.69497	2.71961	2.26306	0	2.27867	2.29699	2.98966	1.61476	1.57566	1.44323	0	2.81658	2.10013	2.69732	2.08625
MSTRG.439	ENSSAUG00010002357				3.59014	3.21667	2.83902	4.3337	5.14783	4.10017	3.40323	6.1363	4.96975	4.10434	3.74153	1.98953	5.24658	4.49118	5.73848	2.92124	6.4898	4.35604
MSTRG.440	ENSSAUG00010002382	ENSDARG00000076716	558923	palb2	5.24072	5.40878	4.98989	4.87232	4.29449	4.88267	5.19795	5.38662	4.82783	4.66107	4.9499	5.23433	4.95826	5.13031	5.05483	4.98565	4.9366	5.15496
MSTRG.444	ENSSAUG00010003713	ENSDARG00000100788	108179043	trip10b	6.90345	6.65186	6.91185	6.81164	7.77407	7.51888	7.82927	7.76997	6.88789	7.97122	7.47048	7.41237	7.98718	6.88626	7.57294	7.71633	7.02756	7.47077
MSTRG.445	ENSSAUG00010003744	ENSDARG00000086539	100331568	CABZ01115881.1	5.90441	4.13691	4.37135	4.77949	5.32585	6.2124	6.17816	5.98658	5.52402	5.63227	5.13064	5.27179	6.48451	4.49118	6.5498	6.1073	3.11775	5.66614
MSTRG.446	ENSSAUG00010003790	ENSDARG00000112526		CABZ01114581.1	7.04086	5.82539	4.87354	6.90248	6.5129	7.37767	6.27868	7.31936	6.4769	5.49094	6.23369	5.74118	7.84878	5.48782	7.8749	5.9627	6.15421	7.24239
MSTRG.447	ENSSAUG00010005089				8.26851	4.40247	4.53351	4.39756	4.42529	4.51415	4.61552	4.34067	4.67042	4.19827	4.79773	3.98691	4.11547	4.24091	4.91729	4.51832	4.375	4.86471
MSTRG.448	ENSSAUG00010005095	ENSDARG00000037746	57934	actb1	11.2633	10.2421	11.1554	11.0449	10.3638	10.5139	11.3378	12.1844	11.4179	10.179	10.2624	11.0338	10.509	11.6039	11.3484	10.1445	10.7224	10.5996
MSTRG.449	ENSSAUG00010005101	ENSDARG00000007443	570298	fbxl18	3.97491	3.81118	4.37135	3.33995	3.81109	4.01795	2.63814	4.03643	3.43106	3.18587	4.68657	3.98691	4.11547	4.01985	3.33161	3.93034	3.93201	3.56333
MSTRG.450	MSTRG.450	ENSDARG00000074118	571427	ftr15	2.70522	3.01991	3.06805	2.21731	1.92352	1.94488	0.903718	2.98808	0.984466	2.7625	3.36201	3.68755	2.81096	2.19584	2.00808	2.92124	1.67554	3.10013
MSTRG.451	ENSSAUG00010005102	ENSDARG00000076176	570247	ptcd1	5.78909	4.03629	4.87354	3.46444	4.22435	4.32196	3.72163	4.68115	4.14044	4.28646	5.59812	3.89385	4.11547	4.60171	4.91729	4.03048	4.03216	4.10703
MSTRG.452	MSTRG.452	ENSDARG00000114118	503706	zgc:112980	3.88791	2.79202	2.56663	2.88518	3.71206	3.6323	4.13313	4.59179	3.43106	3.18587	4.12935	2.79539	3.60589	3.85109	3.91693	3.28786	4.82933	3.9134
MSTRG.453	ENSSAUG00010005103	ENSDARG00000015803	407723	smcr8b	7.2987	7.20911	7.60197	6.83489	6.97471	7.3611	7.20269	7.33321	7.42015	7.5931	7.88976	7.08416	7.52437	7.49964	7.29609	7.34063	7.16626	7.27299
MSTRG.454	ENSSAUG00010005104	ENSDARG00000002377	767710	mief2	8.33169	9.10573	9.08065	9.26267	9.27664	9.81789	9.02491	9.13613	9.11856	8.9482	8.93007	9.45569	8.71303	9.64006	9.47427	9.17071	9.15316	8.88512
MSTRG.455	ENSSAUG00010002796	ENSDARG00000063003	570158	alkbh5	7.71356	7.95141	8.11248	8.01824	7.83418	8.29695	8.07736	8.32527	8.02416	8.23218	8.15283	8.234	7.90677	8.3168	7.8562	7.73871	7.90141	7.92718
MSTRG.456	ENSSAUG00010004044	ENSDARG00000103295	553969	cyp3a65	0	0	0	2.21731	4.15063	4.51415	0	2.27867	0	2.98966	0	3.79439	3.1271	2.19584	0	4.29492	0	3.56333
MSTRG.457	ENSSAUG00010004052	ENSDARG00000053995	100126023	gpank1	6.53957	6.04845	6.61845	5.99926	5.94311	5.99325	5.711	6.40906	5.77668	6.41737	6.25333	6.46192	6.15968	6.39697	6.29602	6.01253	6.17627	6.2416
MSTRG.458	ENSSAUG00010005077				10.0885	9.18425	9.19718	9.29027	8.95529	9.01098	9.38954	9.33167	9.1807	9.50717	9.30414	9.41441	9.09052	9.24598	9.42437	9.1346	9.28587	9.4379
MSTRG.459	ENSSAUG00010005079	ENSDARG00000101915	393721	pin1	10.8109	12.9499	11.0479	9.49023	10.8279	13.7521	9.53381	8.94864	11.6544	11.0282	14.8946	14.5097	14.1296	12.3781	13.9419	12.0605	10.5399	15.7244
MSTRG.462	ENSSAUG00010004054				5.61039	6.37119	6.36195	5.801	5.87607	6.74688	6.21245	6.21323	5.94654	5.76098	6.40148	6.55603	6.05165	6.31822	5.68297	6.19623	6.10906	5.66614
MSTRG.463	ENSSAUG00010004208	ENSDARG00000062854	555553	sdk1b	4.20828	4.62667	1.79166	2.21731	3.22966	4.10017	2.16463	2.27867	2.78062	6.08989	4.68657	2.79539	3.2625	0	3.00942	3.57994	4.44934	2.41374
MSTRG.464	ENSSAUG00010004457	ENSDARG00000037619	797518	LOC797518	0.941304	4.93687	3.73451	4.39756	4.54522	4.62939	4.61552	5.15667	4.92398	4.66107	4.56612	4.23469	5.07324	4.5475	4.91729	4.03048	5.12981	4.19489
MSTRG.465	MSTRG.465	ENSDARG00000078598	100005114	si:ch1073-184j22.2	4.97125	6.58219	6.20228	6.22724	6.66626	6.17496	6.2293	6.71441	6.46097	6.18474	6.2727	6.52534	6.66645	6.26882	6.45358	5.88458	6.84684	6.17834
MSTRG.466	ENSSAUG00010006364	ENSDARG00000077198		chst12b	5.16872	4.23097	5.99513	6.15518	3.3662	5.62793	3.90054	6.59301	4.4937	4.72559	5.43574	3.57216	6.12456	5.45874	5.36805	5.55535	4.88396	7.5311
MSTRG.467	ENSSAUG00010004498	ENSDARG00000058475	567021	ern2	5.7152	5.76378	5.90908	5.72836	6.32461	5.83418	6.10703	6.53426	6.198	5.79144	6.45334	5.84425	6.79486	6.44224	6.05499	6.06069	6.13181	6.58839
MSTRG.468	ENSSAUG00010006387	ENSDARG00000074213		eif3bb	11.4227	11.7474	11.5202	11.2657	10.8345	11.4033	11.57	11.3296	11.4855	11.8887	11.4822	12.026	11.3355	11.3948	11.8456	11.397	11.7027	11.5717
MSTRG.470	ENSSAUG00010008044	ENSDARG00000062585	678547	brat1	6.01119	5.48711	5.65084	4.57375	5.45396	4.62939	4.9764	5.02631	5.21752	5.37504	5.08753	5.11571	5.21354	5.09295	4.65419	5.4508	4.58742	5.11046
MSTRG.473	ENSSAUG00010009257	ENSDARG00000062929	101882918	FAM83G	5.20517	6.50898	5.96701	5.9575	6.23827	6.79704	6.19541	5.77958	6.7764	6.29515	7.03281	5.94045	6.15968	6.16463	6.29602	5.71436	5.08388	5.66614
MSTRG.474	ENSSAUG00010009258				3.47546	4.13691	0	3.0532	3.99083	2.26306	2.16463	4.03643	3.43106	2.7625	3.20952	1.98953	4.11547	2.86151	4.33215	2.4285	5.71611	2.68048
MSTRG.476	ENSSAUG00010009301	ENSDARG00000100166	100148061	si:dkeyp-9d4.3	3.88791	5.23807	1.15773	3.87662	5.51399	5.48223	4.33338	3.55906	3.67163	4.78734	4.6276	4.57158	3.2625	3.55394	4.33215	5.21577	4.21374	2.08625
MSTRG.477	ENSSAUG00010009283	ENSDARG00000099827		CABZ01000633.1	6.23919	5.85523	5.24534	4.26689	4.15063	4.01795	4.76163	4.34067	4.4937	3.65208	4.56612	5.44578	4.49128	5.42906	6.01059	4.77083	4.29662	5.69657
MSTRG.478	ENSSAUG00010009323	ENSDARG00000089873	100007521	socs1b	7.79353	8.08335	7.25192	5.62545	7.56296	8.55558	6.50304	5.4388	6.25457	7.92388	7.79915	7.81264	5.56744	5.9092	5.33242	6.06069	7.40911	5.50359
MSTRG.479	MSTRG.479	ENSDARG00000093438	100006891	si:ch73-191k20.4	6.73918	6.26402	6.02271	5.84747	7.06777	5.94956	6.27868	6.10435	5.72423	6.56573	6.23369	5.96353	5.66844	6.03273	6.03296	6.06069	7.28266	6.19974
MSTRG.480	ENSSAUG00010002933	ENSDARG00000070543	570493	grin2ab	5.01297	3.38978	2.83902	4.12319	2.24021	3.5173	3.81385	2.8407	3.77837	4.84657	2.84555	2.79539	4.04208	3.65994	1.59214	4.58571	2.92279	5.06455
MSTRG.482	ENSSAUG00010003022	ENSDARG00000103295	553969	cyp3a65	13.16	13.3671	12.9727	13.5088	13.1759	13.3732	13.5706	12.4577	13.8882	13.2378	13.0706	13.2687	12.7831	13.0575	13.3982	13.3885	12.2508	13.4885
MSTRG.483	ENSSAUG00010003278	ENSDARG00000012458	322387	hapstr1b	8.28137	8.27217	8.57981	8.57914	8.43267	8.58085	8.58893	8.63306	8.64832	8.73751	8.18897	8.49782	8.44772	8.55524	8.43279	8.29146	8.66485	8.39894
MSTRG.487	ENSSAUG00010003984	ENSDARG00000027063	335474	arpc1b	10.6047	10.2673	10.202	10.4082	9.92649	10.2803	10.4025	10.9272	10.2484	10.0432	10.0088	9.91234	10.0488	10.2427	10.261	10.0656	10.6095	10.1973
MSTRG.489	ENSSAUG00010004022	ENSDARG00000079779	562363	radil	5.8129	6.50898	5.54069	4.82665	6.54202	5.24985	5.9933	4.59179	3.87776	5.79144	5.74406	5.47819	4.69653	6.5701	5.13973	6.73064	5.12981	5.24004
MSTRG.490	ENSSAUG00010004028	ENSDARG00000037872	334470	foxk1	8.02011	8.96227	9.05417	8.96629	9.05968	8.96509	9.04645	8.59619	8.95467	9.19318	9.15291	9.27837	8.94209	9.0888	9.01355	9.08014	9.15316	9.0024
MSTRG.491	ENSSAUG00010004044	ENSDARG00000103295	553969	cyp3a65	11.8599	11.6282	11.3859	12.202	12.6447	12.6123	11.5045	11.7541	11.4531	12.6764	11.7694	12.4339	12.4194	11.992	11.5835	12.6721	11.1917	12.8733
MSTRG.492	ENSSAUG00010009330	ENSDARG00000008723	100006675	prkcba	5.8129	6.35038	5.61505	6.66366	5.6804	8.24368	6.60981	8.43853	6.37852	6.1616	6.0882	6.50974	6.48451	6.2002	5.89322	6.45238	9.13074	6.60452
MSTRG.494	ENSSAUG00010009677				9.76899	9.22768	9.26515	8.94507	9.15937	8.89772	8.96834	8.72261	8.92883	9.08052	9.15813	8.96905	9.35954	9.12164	9.00792	9.01746	8.9017	9.33287
MSTRG.495	ENSSAUG00010020386	ENSDARG00000058445	678514	zgc:136472	7.89183	8.69981	11.4194	9.172	9.09941	9.31846	9.10238	9.02531	9.67616	9.16437	9.78082	9.32367	9.17018	8.80672	9.12708	9.5177	9.16424	8.90805
MSTRG.497	ENSSAUG00010020408	ENSDARG00000074451	445203	mnd1	2.48576	1.75292	1.15773	3.46444	3.07883	1.94488	1.85305	3.65041	2.78062	2.98966	3.03898	0.993031	3.1271	0	3.00942	0	4.29662	1.66188
MSTRG.498	ENSSAUG00010020397	ENSDARG00000018263	394023	pdia2	4.83834	8.70392	7.49773	7.73278	8.75842	8.62665	9.01036	7.36727	8.22625	9.71214	8.98396	8.71738	8.19189	8.59587	7.61803	8.266	8.35255	8.27337
MSTRG.501	ENSSAUG00010020407	ENSDARG00000079434	565444	tmem131l	7.98909	8.3476	8.33229	8.60642	8.48984	8.36919	8.45571	8.18335	8.54249	8.33399	7.99848	8.45367	8.51368	8.71132	8.67962	8.5368	8.23138	7.98378
MSTRG.502	ENSSAUG00010020412	ENSDARG00000031817	100003782	trim2a	8.12846	8.74036	8.42822	8.90992	7.71136	8.75909	8.41948	7.99578	8.62348	9.17018	8.96025	7.99731	8.49661	8.64832	8.52643	8.21902	8.64916	8.09073
MSTRG.503	ENSSAUG00010020728	ENSDARG00000074501	564279	tnip2	5.78909	4.75885	5.19774	5.7772	4.80754	5.45124	5.16331	5.1875	5.87618	5.15843	4.79773	5.15634	4.83332	5.33619	5.36805	5.33807	5.37837	5.19812
MSTRG.504	ENSSAUG00010020674	ENSDARG00000070055	100003895	arfip1	8.3358	8.43418	7.74129	8.00292	8.28113	7.95974	8.15435	8.02594	7.88178	7.91007	8.08322	7.92272	8.21712	7.94449	7.9176	8.17047	7.96614	8.43096
MSTRG.505	ENSSAUG00010020692	ENSDARG00000102787	564207	fam193a	7.71987	7.84388	7.97806	7.79931	7.86907	7.97071	7.19414	7.60848	7.88178	7.77939	7.60648	7.85645	7.73695	7.7661	7.69721	7.67051	7.51675	7.44412
MSTRG.506	ENSSAUG00010020732	ENSDARG00000037283	100004402	plrg1	7.85789	7.68678	7.822	7.58976	6.98535	7.66785	7.74393	7.63109	7.53117	8.12265	7.55993	7.81898	7.647	7.77202	7.84991	7.62318	7.80561	7.66019
MSTRG.507	ENSSAUG00010020941	ENSDARG00000055876	406662	msmo1	7.15705	9.02269	9.06415	7.77547	9.93612	8.56646	8.1892	8.85092	8.67274	8.51829	10.3798	8.79663	8.60569	8.39946	9.00226	10.0282	11.1139	10.7862
MSTRG.508	ENSSAUG00010020944	ENSDARG00000055874	407979	cpe	8.17972	6.58219	9.42613	9.98187	10.1593	8.37333	7.93059	10.4836	7.24509	7.61881	9.92859	7.79987	5.21354	5.45874	8.78552	8.94553	8.2048	5.96998
MSTRG.509	ENSSAUG00010024373	ENSDARG00000070162	571741	stox2a	4.88402	5.23807	6.4045	4.39756	6.23827	5.5714	5.5325	5.65276	4.42963	5.93479	5.87659	5.34392	6.24391	4.43256	5.53409	5.37663	5.68568	5.6033
MSTRG.510	ENSSAUG00010020995	ENSDARG00000037429	474335	tll1	4.69193	5.09531	4.81165	4.77949	4.36137	4.83545	3.98231	5.15667	4.77724	4.10434	5.08753	4.23469	5.10961	4.75309	4.40256	4.98565	4.1258	5.11046
MSTRG.511	ENSSAUG00010020995	ENSDARG00000037429	474335	tll1	4.05697	3.54433	4.08779	3.57904	3.22966	3.5173	2.99405	3.24414	2.29699	1.7287	2.35761	3.57216	2.62243	3.55394	2.33054	2.92124	3.70809	3.10013
MSTRG.512	ENSSAUG00010024374	ENSDARG00000017905	140621	casp3a	3.88791	5.44848	4.67927	5.33057	4.54522	5.5714	5.26483	5.1875	4.8767	5.59821	5.08753	5.37868	4.99761	5.13031	5.09791	4.51832	5.65459	5.11046
MSTRG.513	ENSSAUG00010024375	ENSDARG00000004634	564372	osbp	8.82581	9.10262	9.22713	9.53706	9.28312	9.30335	9.45724	9.20178	9.28848	9.55012	9.41944	9.41022	9.27799	9.2629	9.14002	9.48056	9.42593	9.28362
MSTRG.517	ENSSAUG00010024448	ENSDARG00000056504	550491	frg1	7.61541	6.91534	6.95543	7.1635	7.01681	6.96003	7.14172	6.78667	7.08793	6.88107	7.05535	6.94034	7.09617	7.22531	7.09814	7.0852	7.37137	7.31281
MSTRG.518	ENSSAUG00010024377	ENSDARG00000005945	436946	sart1	8.52068	8.9928	9.13536	9.09945	8.76152	9.10109	8.96079	8.90293	8.89364	9.38015	9.02166	9.28067	8.77662	9.18515	8.93851	9.11762	9.079	8.90154
MSTRG.519	ENSSAUG00010024379	ENSDARG00000062198	321709	pcm1	8.34808	8.60639	8.51331	8.54782	8.58386	8.70099	8.38231	8.54056	8.55005	8.6488	8.32973	8.49782	8.67105	8.66115	8.43699	8.57045	8.40018	8.56066
MSTRG.520	ENSSAUG00010024421	ENSDARG00000034817	393549	asah1b	9.03008	8.57085	8.74207	9.40735	9.26795	9.38762	8.79815	9.15576	9.46666	9.25459	8.60659	8.95184	9.52018	9.27338	9.41375	9.15969	8.83047	9.3968
MSTRG.521	ENSSAUG00010024502	ENSDARG00000017591	406172	fat1a	10.2811	11.3614	10.9783	10.8106	10.816	11.1928	10.4418	10.1179	10.9653	11.568	10.9965	11.3147	10.5493	10.5897	10.7172	11.2247	10.4122	10.5401
MSTRG.522	ENSSAUG00010025520	ENSDARG00000062132	558851	cyp4v8	10.0564	11.9459	10.9941	12.2104	11.0277	12.2989	12.0461	10.815	12.3086	12.0191	11.3488	12.2525	11.4862	11.6982	11.756	11.9712	10.6165	11.8874
MSTRG.523	ENSSAUG00010025520	ENSDARG00000062132	558851	cyp4v8	3.79532	1.12776	2.56663	0	2.91037	2.26306	0.903718	0.824125	0	1.10912	1.0224	2.31076	2.4055	2.67183	1.00539	0	2.1015	3.56333
MSTRG.524	ENSSAUG00010025558	ENSDARG00000011023	554148	pdlim3a	3.59014	3.68392	3.5945	3.57904	3.71206	2.93549	2.82704	2.8407	4.29227	3.18587	3.49991	3.68755	3.2625	2.45338	3.33161	3.11617	2.69732	4.81011
MSTRG.525	ENSSAUG00010025563	ENSDARG00000037281	406327	fgg	3.21449	4.13691	4.08779	2.21731	3.49093	2.52359	2.42073	2.49128	2.29699	4.00386	2.35761	3.57216	2.4055	2.67183	3.00942	2.92124	2.69732	2.41374
MSTRG.526	ENSSAUG00010025563	ENSDARG00000037281	406327	fgg	15.9208	17.1461	17.2418	16.8322	16.7224	17.1101	16.8256	16.0376	16.8016	17.4884	17.2339	17.2917	16.8834	16.7463	17.1275	17.5132	16.909	17.0594
MSTRG.527	ENSSAUG00010025549	ENSDARG00000003046	571008	sorbs2a	7.15705	7.68678	7.42725	6.97753	7.66578	6.96003	7.25298	7.52042	7.05646	7.01617	7.52804	7.06295	7.8807	7.38839	6.92953	7.0968	7.62496	7.72065
MSTRG.528	ENSSAUG00010025616	ENSDARG00000037410	493610	med28	6.46638	5.85523	6.17795	6.09866	5.96478	6.01461	6.35741	6.19817	6.03532	6.2075	6.17312	6.44562	6.41354	6.14651	6.69715	6.03681	6.13181	6.08943
MSTRG.529	ENSSAUG00010025619	ENSDARG00000061981	562854	lap3	7.95204	7.6013	7.82982	7.54816	7.5197	7.68793	7.73216	7.92893	7.2169	7.66889	7.7585	8.03048	7.48338	7.7055	8.00507	7.49758	7.89477	7.72804
MSTRG.530	ENSSAUG00010025693	ENSDARG00000061143	559710	tapt1b	8.29411	7.45306	7.73297	8.29047	7.51236	8.23461	7.807	8.0429	8.24963	9.04619	8.49555	8.22925	7.56424	8.09853	8.15538	8.21371	7.99745	7.98378
MSTRG.531	ENSSAUG00010026304	ENSDARG00000016470	337132	anxa5b	10.4848	10.7841	11.1778	10.1535	10.9666	10.6178	11.0645	10.8224	10.9918	10.6049	10.6508	10.629	11.4578	10.6424	10.619	10.6701	10.9118	10.8861
MSTRG.532	ENSSAUG00010026360	ENSDARG00000026871	325119	uchl1	2.70522	2.18764	2.83902	1.49832	3.49093	2.26306	2.82704	2.67654	1.97664	2.49277	2.03348	2.57333	0.895025	1.88213	2.00808	2.4285	3.11775	2.08625
MSTRG.533	ENSSAUG00010026360	ENSDARG00000026871	325119	uchl1	2.22683	2.18764	1.79166	0	3.60572	1.53607	2.42073	2.8407	2.55898	1.7287	1.61476	0.993031	2.4055	1.48067	3.00942	2.10013	1.67554	2.41374
MSTRG.534	ENSSAUG00010025893	ENSDARG00000034007	378834	prom1b	9.34586	10.0262	9.69182	9.96353	9.85576	10.3937	9.79228	9.38085	9.73367	10.5844	10.6124	10.204	9.69344	9.83653	10.0331	10.0448	10.2383	9.74128
MSTRG.535	ENSSAUG00010026362				2.22683	3.92812	3.06805	4.628	4.4865	3.6323	3.40323	4.34067	3.97073	4.00386	3.20952	3.57216	4.1853	3.75868	3.81735	3.82273	3.93201	4.19489
MSTRG.536	ENSSAUG00010026362				2.89566	1.75292	1.15773	3.0532	2.71961	0.963489	2.42073	2.02922	1.97664	1.10912	1.61476	2.79539	1.83953	2.19584	2.00808	1.67431	1.67554	3.42482
MSTRG.537	ENSSAUG00010026366	ENSDARG00000037484	797335	tmem192	5.7152	5.44848	5.68576	5.51462	4.29449	4.68373	5.16331	5.5137	5.52402	5.33424	5.1725	5.37868	5.54105	4.75309	4.65419	4.98565	5.62282	5.50359
MSTRG.539	ENSSAUG00010026368	ENSDARG00000037487	797069	marchf1	7.53895	7.64467	8.00597	7.90195	7.72412	8.07604	7.97621	7.23333	6.82702	8.47672	7.80581	7.93445	6.71447	7.69307	7.61062	7.70879	7.62496	7.37996
MSTRG.540	ENSSAUG00010026371	ENSDARG00000008068	553647	tma16	7.2987	6.99793	6.36195	6.4544	5.94311	6.43466	6.8356	6.30043	6.36146	6.63455	6.0882	6.44562	6.36922	6.38156	6.40295	6.60634	6.15421	5.94485
MSTRG.541	ENSSAUG00010026373				5.63732	4.93687	4.98989	4.87232	4.4865	4.62939	5.26483	5.21768	5.42891	4.95818	5.71603	4.74144	4.59755	5.30385	5.13973	4.93487	4.82933	5.78416
MSTRG.542	ENSSAUG00010026377	ENSDARG00000060994	564991	fbxw7	7.36463	7.69505	8.17527	7.85154	8.24173	8.73355	8.09585	7.64781	8.44458	8.09238	7.75161	8.46585	8.51707	7.61615	7.34161	7.98323	8.00363	7.96516
MSTRG.543	ENSSAUG00010026374				0	0	0	3.0532	0	2.93549	0	0	0	3.89586	0	0	1.44323	1.48067	0	0	0	0
MSTRG.544	ENSSAUG00010026438	ENSDARG00000054334	393744	dctpp1	2.48576	4.03629	3.5945	3.20369	4.07294	3.93077	2.99405	3.8174	3.43106	3.65208	3.20952	3.44674	3.88306	3.43953	4.33215	2.69581	5.17433	3.27159
MSTRG.545	ENSSAUG00010026440	ENSDARG00000037309	541317	gatb	5.6897	5.69943	5.54069	5.5711	4.36137	5.51257	5.5325	5.33248	5.17907	5.15843	5.71603	5.34392	5.3414	5.67644	5.29589	5.2577	5.62282	4.91732
MSTRG.546	ENSSAUG00010026456	ENSDARG00000061021	100000787	fam160a1a	5.01297	3.81118	3.97936	3.6852	3.60572	2.52359	3.51735	3.24414	2.78062	2.7625	2.03348	2.57333	4.64789	4.09736	3.59483	3.44128	4.03216	2.41374
MSTRG.547	ENSSAUG00010026456	ENSDARG00000061021	100000787	fam160a1a	0.941304	2.52125	2.83902	2.47582	2.24021	2.26306	0.903718	1.72743	0.984466	0	1.0224	1.57566	2.4055	2.67183	2.59393	1.06752	2.42995	2.08625
MSTRG.548	ENSSAUG00010002869	ENSDARG00000088202	553811	sh3d19	5.01297	4.93687	3.43943	4.628	4.80754	3.83797	3.72163	3.96705	4.55504	3.51277	3.84869	3.15751	5.24658	2.19584	4.33215	4.03048	3.82439	4.56833
MSTRG.550	ENSSAUG00010002908	ENSDARG00000035692	337240	rps3a	14.4428	14.0856	14.2821	13.8684	13.8701	14.1957	14.1139	13.9383	14.1817	14.473	14.1827	14.5638	13.7488	14.0494	14.3833	14.1981	14.3198	14.1801
MSTRG.552	ENSSAUG00010008000	ENSDARG00000011876	114550	ednraa	8.17514	8.93108	8.85761	8.96101	8.59433	9.05545	9.07469	9.44923	9.36113	8.98161	9.4281	9.09719	8.96956	9.15601	9.32135	8.82869	9.04943	8.76825
MSTRG.554	ENSSAUG00010008003	ENSDARG00000036995	415167	lsm6	7.10012	6.12394	6.15321	6.19166	6.06851	5.99325	6.46088	6.49783	6.309	6.41737	6.21378	6.03064	6.19397	6.45702	6.40295	5.85756	6.34154	6.28229
MSTRG.555	ENSSAUG00010007622	ENSDARG00000102082	562171	nr3c2	7.33204	7.30953	7.20454	7.04886	6.90916	7.64749	7.21965	7.06921	7.10854	7.55809	7.37511	7.12568	7.05012	7.19036	7.18061	7.67825	6.65598	7.47954
MSTRG.556	ENSSAUG00010007629	ENSDARG00000078326	692277	arhgap10	8.11415	7.80618	7.76598	7.27821	7.34892	7.65431	7.38662	7.36052	7.42837	7.66066	7.42791	7.68654	7.76002	7.36507	7.05507	7.70122	7.13281	7.47954
MSTRG.557	ENSSAUG00010007940	ENSDARG00000036755	553290	prmt9	6.01119	6.04845	6.15321	6.46934	6.22036	6.01461	6.16071	6.43498	6.34418	5.90724	5.77156	5.917	6.12456	6.16463	6.11913	6.39717	6.5417	5.63507
MSTRG.558	ENSSAUG00010007969	ENSDARG00000078789	567248	tmem184c	9.33151	8.87391	9.45425	9.37202	9.39111	9.32061	8.93792	9.19232	9.22384	9.57002	9.35046	9.40601	8.98433	9.17625	9.06331	9.05361	9.32589	9.0024
MSTRG.559	ENSSAUG00010003158	ENSDARG00000031108	562379	lrba	7.27318	8.06431	8.19359	7.99262	8.17357	8.51119	8.10043	8.43532	8.57617	8.43392	8.28749	8.51354	7.93745	8.15853	8.23954	8.2864	8.09909	7.65246
MSTRG.561	ENSSAUG00010005678	ENSDARG00000034093	572548	dclk2a	5.46768	4.87994	3.97936	4.95953	5.32585	3.93077	4.05969	4.80561	4.14044	3.65208	4.50191	3.98691	4.11547	3.93794	3.46921	4.44763	3.58158	4.50098
MSTRG.562	ENSSAUG00010005678	ENSDARG00000034093	572548	dclk2a	4.20828	4.82067	4.28288	4.91658	4.65593	3.7388	3.51735	3.8174	4.21835	3.51277	4.4347	3.98691	4.91781	4.09736	4.09759	4.88223	4.1258	4.56833
MSTRG.563	ENSSAUG00010008007	ENSDARG00000060383	564760	mmaa	5.24072	6.07406	5.96701	6.15518	5.78155	5.85801	5.78122	5.95108	5.01411	5.66554	6.06616	5.98625	5.31048	5.45874	5.96478	6.03681	6.21939	5.24004
MSTRG.564	ENSSAUG00010008005	ENSDARG00000076171	565077	znf827	7.98386	7.90222	7.30903	7.46863	7.43683	7.06612	7.56971	7.40711	7.58363	7.28593	7.41052	7.54835	7.44118	7.51385	7.22014	7.38859	7.36178	7.70578
MSTRG.565	ENSSAUG00010008009	ENSDARG00000027199	30628	smad1	5.61039	5.44848	4.60823	5.7772	5.96478	5.62793	5.66221	5.9147	4.72482	5.11091	6.04378	5.47819	5.59336	5.39876	5.43677	5.52134	5.65459	5.86674
MSTRG.566	MSTRG.566				3.88791	4.13691	3.97936	2.47582	3.60572	4.57292	4.50919	3.65041	4.4937	3.35856	4.29009	4.15673	3.2625	3.55394	4.53385	4.51832	4.29662	4.43033
MSTRG.567	ENSSAUG00010008031	ENSDARG00000060397	326102	hhip	10.5579	10.6879	11.0787	10.9608	11.1415	11.0261	10.8674	11.1776	10.9645	11.1442	11.3153	10.8595	10.9253	10.9732	11.0449	11.1397	10.8548	10.5814
MSTRG.569	ENSSAUG00010008122	ENSDARG00000052348	282615	smarca5	5.9264	5.23807	5.46229	4.87232	5.10944	4.73609	5.01577	5.81949	5.21752	5.29226	5.32874	4.74144	5.45884	5.30385	5.29589	5.33807	5.33981	4.63268
MSTRG.570	ENSSAUG00010008342	ENSDARG00000075798	563778	usp38	7.77546	6.91534	7.13042	7.11684	6.85216	7.12622	7.02115	7.16526	7.07752	6.85246	7.07755	7.08416	7.20944	7.18148	6.86865	7.04985	7.01537	7.17916
MSTRG.571	ENSSAUG00010008355	ENSDARG00000037018	406666	gab1	8.36831	8.65386	8.40221	8.12112	8.55914	8.66092	8.33251	7.97825	8.32201	8.54088	8.36626	8.63352	8.34848	8.33291	7.86869	8.20302	8.16675	8.53563
MSTRG.572	ENSSAUG00010009529				5.24072	4.99164	4.08779	4.68029	4.65593	4.10017	3.81385	4.95643	4.55504	3.65208	4.29009	3.89385	3.79646	4.5475	4.53385	4.3733	3.70809	3.68969
MSTRG.573	ENSSAUG00010008419	ENSDARG00000075201	560006	inpp4b	4.79117	5.04441	4.53351	4.91658	4.70826	4.73609	4.45293	5.4642	5.05715	4.95818	4.4347	4.74144	5.14509	4.93301	4.25812	4.98565	5.12981	4.69428
MSTRG.574	ENSSAUG00010009530	ENSDARG00000020494	406682	znf330	8.08511	7.86603	7.60197	8.07304	7.79237	7.74015	7.95612	7.96497	7.7171	7.91007	7.93302	7.9286	7.76573	7.64225	7.86246	8.09152	8.38606	7.86157
MSTRG.575	ENSSAUG00010009531	ENSDARG00000024827	559804	rnf150a	2.48576	2.52125	3.86212	2.88518	2.91037	3.83797	3.27929	2.67654	3.29384	3.89586	3.03898	2.57333	3.50025	2.86151	2.81658	3.70644	2.42995	2.08625
MSTRG.576	ENSSAUG00010009531	ENSDARG00000024827	559804	rnf150a	2.70522	0	1.79166	2.47582	1.51719	2.93549	1.4551	2.02922	1.97664	1.10912	2.35761	2.57333	1.44323	1.88213	2.59393	2.4285	0	2.08625
MSTRG.577	ENSSAUG00010009612	ENSDARG00000059900	563578	tbc1d9	6.55377	6.49009	6.3181	6.56977	6.46808	6.78466	6.55741	6.93938	6.59844	6.92295	6.15235	6.28999	6.24391	6.89714	6.07669	6.33977	7.12149	6.08943
MSTRG.578	ENSSAUG00010012861	ENSDARG00000023151	83908	ucp1	11.215	11.7474	11.7882	11.8065	12.5049	12.5412	12.3458	10.3814	12.2116	12.3942	12.1132	12.2852	11.5476	12.4791	12.1248	11.8053	12.16	11.2263
MSTRG.579	ENSSAUG00010012864	ENSDARG00000101669	553267	elmod2	7.91951	8.0959	8.01972	7.98224	7.53426	7.84521	8.02526	7.48363	7.52352	8.22662	8.16843	7.78051	7.78835	7.82994	7.98226	8.12021	8.04017	8.25305
MSTRG.580	ENSSAUG00010012875	ENSDARG00000075564		fam13a	8.50249	8.68327	7.29779	9.27335	8.31104	8.27499	9.16938	8.69337	8.7794	9.108	9.05	8.1409	8.04467	8.41089	9.02755	9.59537	8.47327	8.73199
MSTRG.581	ENSSAUG00010013704	ENSDARG00000075887	100003587	herc3	8.05048	7.97878	7.73297	7.49076	7.97431	7.72079	7.84028	7.78517	7.51583	7.54921	7.73774	7.40396	7.76002	7.55564	7.71807	7.78245	7.36178	7.84808
MSTRG.582	ENSSAUG00010013751	ENSDARG00000010655	503713	ppm1k	9.28118	9.15455	9.01351	8.81957	9.64206	8.59155	8.1892	9.01889	8.42828	9.04619	8.77568	8.89595	9.16154	8.76575	9.04691	8.63947	9.09356	9.05618
MSTRG.583	ENSSAUG00010015629	ENSDARG00000014098	432387	pkd2	5.88207	6.41192	6.07633	6.11775	6.18387	5.80996	6.58385	6.51007	6.6415	6.22992	6.13128	6.0737	6.64182	6.44224	6.62536	6.08419	6.10906	6.52199
MSTRG.584	ENSSAUG00010016487	ENSDARG00000074572	406683	G3BP2	10.0044	9.83167	9.8732	9.8988	9.47467	9.91479	9.81477	9.62139	9.69331	9.70815	9.67012	9.71567	9.81958	9.81804	9.56149	9.9263	9.49994	9.53789
MSTRG.585	ENSSAUG00010016521	ENSDARG00000019581	393124	uso1	9.18181	8.70392	8.83056	8.47569	8.23728	8.41006	8.37097	8.49199	8.40764	8.47203	8.70257	8.26684	8.66495	8.36853	8.56915	8.83216	8.60106	8.76825
MSTRG.586	ENSSAUG00010016955	ENSDARG00000005210	323538	coro2a	6.40504	6.84271	7.16795	8.11638	8.21032	6.84552	7.69019	8.24694	7.81439	6.9502	8.00429	7.21494	8.06796	7.41134	7.96491	7.03786	8.26778	7.58087
MSTRG.587	ENSSAUG00010016959	ENSDARG00000023330	322000	anp32b	7.99431	8.42426	8.1814	8.38408	8.04214	8.17421	8.1935	8.23592	8.30425	7.99758	8.11039	8.39121	7.9273	8.25894	8.30993	8.13153	8.27802	7.84129
MSTRG.588	MSTRG.588	ENSDARG00000068242	568211	cngb1a	9.27477	9.5092	9.69182	9.88076	10.0419	9.89908	9.70465	9.75603	10.1261	9.60688	9.39755	9.6934	9.76788	10.0934	9.69725	9.49158	9.66892	9.364
MSTRG.589	ENSSAUG00010016964	ENSDARG00000037245	567565	trmo	7.76939	6.54605	7.02527	6.4544	6.20223	7.00341	6.51683	7.00142	6.17864	6.74762	6.31068	6.81904	6.3235	6.74889	6.20044	6.06069	6.65598	6.5049
MSTRG.590	ENSSAUG00010016997	ENSDARG00000033345	799510	cntln	4.79117	3.81118	3.5945	4.04559	4.54522	3.7388	3.14371	4.59179	3.97073	2.16074	3.94843	2.98778	3.38627	3.31527	4.40256	3.28786	4.1258	4.10703
MSTRG.593	ENSSAUG00010016997	ENSDARG00000033345	799510	cntln	2.70522	3.01991	2.83902	2.21731	4.36137	3.5173	2.16463	4.16592	3.87776	2.49277	2.03348	3.89385	3.2625	2.19584	3.71037	3.93034	3.4429	2.41374
MSTRG.594	ENSSAUG00010017014	ENSDARG00000104710	553760	psip1a	4.92829	5.40878	4.08779	5.08119	5.32585	5.38719	5.09142	5.67469	4.61388	4.90345	5.3653	4.37901	5.07324	5.0546	6.03296	4.77083	5.80373	5.43307
MSTRG.595	ENSSAUG00010017016	ENSDARG00000101474	394090	snapc3	5.05351	4.23097	4.87354	4.82665	4.42529	4.88267	4.56334	4.22655	4.4937	4.00386	4.99725	4.68701	5.40132	4.80022	5.29589	4.88223	4.88396	5.24004
MSTRG.596	ENSSAUG00010017579	ENSDARG00000069996	792752	dnajb14	6.9685	6.95722	7.38538	6.79987	6.99591	7.16494	7.03079	7.17298	7.30881	6.97695	6.98662	7.09465	6.86037	7.04141	7.0219	7.1083	7.12149	7.14647
MSTRG.597	ENSSAUG00010017665	ENSDARG00000030765	445121	hadh	10.2356	11.0231	10.7906	10.7507	10.1091	11.1746	10.7715	10.3009	10.6189	11.1412	10.44	10.9482	10.1668	10.5989	10.7353	10.9215	10.1998	11.0468
MSTRG.598	ENSSAUG00010017666	ENSDARG00000026548	556280	cyp2u1	6.18548	5.88447	6.07633	6.19166	6.43741	6.13651	5.9933	5.71756	5.85194	6.1616	5.87659	5.60102	5.87273	6.21766	5.6544	6.66983	5.88633	6.45238
MSTRG.599	ENSSAUG00010017581	ENSDARG00000070454	402802	pla2g12a	5.46768	5.36796	5.14852	5.22892	4.42529	6.01461	5.73479	5.24725	4.96975	5.63227	5.3653	4.4461	5.48677	4.70438	5.89322	5.62107	5.80373	5.50359
MSTRG.600	ENSSAUG00010017589				8.25987	7.35202	4.60823	7.35259	8.44813	8.49609	8.54924	6.51007	9.11856	7.38913	8.62178	7.1858	8.76241	7.44138	7.74542	8.5368	8.64521	9.3875
MSTRG.601	ENSSAUG00010017602	ENSDARG00000025608	791531	casp6b.1	7.78151	7.93753	7.05228	7.92922	7.28145	9.10607	8.3286	6.71441	7.2169	8.7336	8.64427	7.52526	8.34467	7.55564	7.9236	8.19225	8.40952	8.20095
MSTRG.602	ENSSAUG00010017605				6.05178	6.52764	4.60823	7.5269	6.06851	7.75925	7.69626	6.73543	6.21711	6.86684	7.0665	6.15615	7.5311	7.13629	7.74542	6.45238	7.48176	7.25266
MSTRG.603	ENSSAUG00010017671	ENSDARG00000057099	559488	papss1	6.95786	7.02444	7.21653	7.06861	6.69248	6.79704	6.92103	6.72496	7.00243	7.04174	7.22407	7.35244	6.84965	6.86426	6.77884	6.89905	7.07529	6.88107
MSTRG.604	ENSSAUG00010018641	ENSDARG00000036494	402871	gstcd	3.47546	1.75292	0	1.49832	2.24021	1.94488	1.85305	2.98808	1.56421	1.10912	1.61476	3.15751	0	1.88213	0	2.69581	1.06846	2.08625
MSTRG.605	ENSSAUG00010018641	ENSDARG00000036494	402871	gstcd	5.43736	5.32594	4.67927	5.45584	3.22966	4.78663	4.80722	4.99179	4.8767	4.00386	4.12935	4.15673	4.54539	4.49118	4.65419	4.88223	4.52003	4.50098
MSTRG.606	ENSSAUG00010018684	ENSDARG00000091678	415251	ints12	6.40504	4.75885	5.46229	4.19683	4.80754	4.17795	3.14371	5.38662	3.87776	5.15843	4.85026	4.79388	5.14509	4.93301	5.09791	5.0347	4.44934	5.15496
MSTRG.607	ENSSAUG00010018687	ENSDARG00000079377	100317614	arhgef38	1.91103	3.92812	3.26565	2.88518	5.14783	3.7388	4.66589	2.98808	3.55635	5.49094	4.74322	4.89339	5.61882	3.85109	2.81658	4.03048	3.4429	5.28077
MSTRG.608	ENSSAUG00010018483	ENSDARG00000060036	562232	aimp1a	9.36411	8.42923	8.62099	8.53368	8.99269	8.42609	8.45929	9.29498	7.85154	8.65295	8.62178	8.58598	8.01621	8.13575	8.47425	8.34105	8.92143	8.77539
MSTRG.609	ENSSAUG00010018488	ENSDARG00000013667	791155	tbck	8.42735	8.01228	7.35315	8.09247	7.81641	8.60921	8.65276	8.32527	8.29079	8.16978	8.73436	8.18083	7.69567	8.56209	8.55376	8.16497	8.68036	8.5482
MSTRG.611	MSTRG.611				0.941304	0	4.08779	4.04559	0	0	0	0.824125	0	0	0	0	0	3.55394	0	0	0	0
MSTRG.614	ENSSAUG00010018692	ENSDARG00000009685	402961	ppa2	7.26457	6.87221	6.98378	7.27821	7.05772	6.93785	7.05933	7.29832	7.26358	7.20904	7.32031	6.71408	6.98308	6.8753	7.07677	7.27068	7.49058	7.15745
MSTRG.615	ENSSAUG00010018703	ENSDARG00000076928	101887161	tet2	7.92498	8.41927	8.04011	7.46863	8.17822	7.85115	7.77868	7.16526	7.82688	8.12265	8.0611	7.76745	7.76002	7.66152	7.41157	7.38859	7.71057	7.61313
MSTRG.616	ENSSAUG00010018712	ENSDARG00000037262	100329528	cdkn2a/b	7.06089	7.58359	7.29779	7.01872	6.81685	7.72079	7.48809	7.34008	7.41189	7.7252	7.56779	7.80627	7.13198	6.78448	7.61803	7.31106	6.73241	6.68259
MSTRG.617	ENSSAUG00010018714	ENSDARG00000037261	393526	mtap	4.79117	5.32594	5.09756	5.5711	5.42298	5.5714	5.93288	5.69628	5.72423	5.01091	5.46971	5.23433	5.48677	5.62501	5.79192	5.4508	5.52308	5.32038
MSTRG.618	ENSSAUG00010018714	ENSDARG00000037261	393526	mtap	5.90441	5.44848	4.74698	3.6852	3.07883	3.93077	3.6231	4.63716	4.77724	5.01091	4.50191	4.74144	5.21354	4.24091	4.81773	4.3733	4.88396	5.19812
MSTRG.619	ENSSAUG00010018715	ENSDARG00000037260	324197	toporsa	6.18548	6.41192	6.42532	5.67782	6.25595	6.6272	6.14304	6.03823	6.27294	6.47481	5.85104	6.57114	6.22746	6.74889	6.16035	6.23872	6.13181	6.08943
MSTRG.620	ENSSAUG00010018719				6.45129	6.68548	6.95543	6.97753	6.5129	6.49668	6.44654	6.83615	6.50826	6.63455	6.5034	7.04142	6.69066	6.55644	7.21036	6.96381	7.12149	6.90731
MSTRG.621	ENSSAUG00010018717	ENSDARG00000037259	393781	ndufb6	7.48809	6.19568	6.4045	6.8803	6.61236	6.28451	6.75647	7.18831	6.44485	6.39771	6.58315	6.44562	6.36922	6.67496	6.68308	6.50554	6.97819	6.84077
MSTRG.622	ENSSAUG00010018724	ENSDARG00000054031	559531	mxd4	5.8129	6.71833	6.48602	7.27821	6.93134	7.75291	7.57631	6.78667	7.41189	6.35755	6.06616	6.34375	6.6786	6.64945	6.40295	6.80321	7.23091	6.60452
MSTRG.623	MSTRG.623				0.941304	1.12776	2.23057	2.69497	2.24021	1.53607	2.63814	2.02922	3.14219	2.49277	2.62211	1.98953	1.83953	3.02913	1.00539	2.10013	3.28947	1.05807
MSTRG.625	ENSSAUG00010018768	ENSDARG00000036967	387290	smox	5.88207	4.99164	5.50202	4.12319	5.70636	5.32015	4.85141	5.79968	5.80221	5.79144	4.85026	5.57128	5.89374	5.27077	5.36805	4.88223	5.08388	4.86471
MSTRG.626	ENSSAUG00010018727	ENSDARG00000021702	406261	pdcd4a	9.98221	10.5487	10.3831	10.7284	10.4718	10.7637	10.9812	10.3305	10.7228	10.8846	10.5171	10.585	10.4003	10.5489	10.6273	10.5156	10.6524	10.3011
MSTRG.627	ENSSAUG00010018774	ENSDARG00000059908	559409	si:ch211-217k17.7	8.15198	7.05047	6.78875	6.72717	5.92111	6.90391	6.8356	6.34213	6.73724	6.33705	6.48691	6.50974	6.79486	6.85313	7.0219	6.80321	6.57529	7.03184
MSTRG.628	ENSSAUG00010018772	ENSDARG00000036965	492480	rnf24	10.6242	11.4775	10.9704	10.8496	11.3458	11.2327	10.6524	10.3158	10.7077	11.4003	11.0174	10.9497	10.9266	10.6097	10.8205	11.4277	10.3887	10.9796
MSTRG.629	ENSSAUG00010015150	ENSDARG00000056381	337459	cfap97	4.69193	4.48114	3.5945	4.57375	4.4865	4.51415	4.50919	5.24725	4.61388	3.77911	4.4347	4.4461	4.25191	4.65396	4.76525	4.12412	4.58742	4.86471
MSTRG.630	ENSSAUG00010015154	ENSDARG00000056369	336782	ufsp2	7.84062	7.24337	7.50753	8.00292	6.99591	7.43424	7.67797	7.10194	7.35266	7.09155	7.31097	6.95193	7.17553	7.48529	7.33262	7.79674	7.26218	7.37996
MSTRG.631	ENSSAUG00010015185	ENSDARG00000086790	100150304	gucy1b1	3.47546	4.48114	3.97936	3.78408	4.42529	4.38891	4.26967	4.16592	4.36258	4.44815	4.4347	4.74144	4.59755	4.37147	4.25812	4.77083	4.9366	4.01346
MSTRG.632	ENSSAUG00010015185	ENSDARG00000086790	100150304	gucy1b1	2.22683	1.12776	1.15773	0	2.71961	0	0.903718	2.27867	1.97664	1.7287	1.0224	1.98953	2.81096	0.922497	2.59393	2.10013	1.67554	2.08625
MSTRG.633	ENSSAUG00010015212	ENSDARG00000006427	30708	fabp2	5.94807	7.46278	7.42725	7.58291	9.48032	8.67775	7.66565	6.02122	7.97451	8.64463	6.51971	7.73429	7.71351	8.39179	7.15023	6.28	8.75187	5.89325
MSTRG.635	ENSSAUG00010018778				0.941304	2.52125	0	3.78408	1.92352	1.94488	0	0	0.984466	0	1.0224	2.57333	2.81096	3.43953	2.81658	2.69581	1.67554	1.66188
MSTRG.636	ENSSAUG00010018787				2.22683	0	1.79166	2.69497	2.49973	0	0	2.27867	1.56421	0	0	2.98778	2.81096	2.45338	1.00539	1.06752	1.06846	1.66188
MSTRG.637	ENSSAUG00010018791				8.57391	8.24987	8.46889	6.40865	8.51208	7.22113	7.44547	8.18717	7.35266	8.3898	7.32031	7.9286	8.09089	7.69307	7.38573	7.98323	7.36178	8.15787
MSTRG.640	ENSSAUG00010003107	ENSDARG00000005525	436619	acy3.2	5.34239	6.59993	6.5057	6.59723	6.49811	6.86916	6.43206	6.46045	5.87618	6.63455	5.74406	6.65859	6.21081	6.62348	6.36818	6.80321	6.50731	5.5376
MSTRG.641	ENSSAUG00010003111	ENSDARG00000096715		si:dkeyp-104f11.9	2.48576	0	2.83902	1.90215	1.51719	0.963489	2.63814	2.67654	0	1.10912	0	0.993031	2.97767	2.19584	1.59214	1.67431	1.06846	3.10013
MSTRG.642	ENSSAUG00010003233	ENSDARG00000036415	548343	glb1	9.07262	9.17836	8.80299	8.54782	9.22594	8.73355	8.69884	9.29675	8.18804	9.00454	9.27561	9.18327	8.88814	8.49565	8.86248	9.01746	8.78095	8.93382
MSTRG.643	ENSSAUG00010006787	ENSDARG00000052386	554386	cldnd1b	7.10012	7.17402	6.85161	7.12629	7.31558	7.07631	7.07805	7.28413	6.89976	6.97695	7.07755	7.26224	7.29879	7.35721	7.28681	7.45317	7.18813	7.21112
MSTRG.645	ENSSAUG00010006879				4.7424	4.99164	4.67927	4.3337	4.36137	4.88267	4.76163	5.58491	4.05808	4.90345	4.74322	4.57158	4.99761	5.82055	5.05483	5.08215	5.17433	4.86471
MSTRG.646	ENSSAUG00010006882	ENSDARG00000033273	556571	primpol	1.91103	2.79202	1.79166	2.69497	3.60572	3.39234	2.42073	3.24414	2.9727	4.00386	2.35761	2.57333	2.81096	2.67183	3.00942	2.10013	3.58158	2.41374
MSTRG.647	ENSSAUG00010007050	ENSDARG00000030514	555308	acsl1a	9.39204	8.37361	9.41576	8.00292	8.46344	8.23461	8.26468	8.78945	8.52343	8.65709	8.25377	8.55212	8.60251	8.33692	7.9236	8.19764	9.01006	8.7825
MSTRG.648	ENSSAUG00010015340	ENSDARG00000015392	321931	dhx15	9.22238	8.8295	8.67413	8.48306	8.42877	8.2527	8.3286	8.68259	8.23565	8.0041	8.62931	8.37839	8.65883	8.32488	8.546	8.389	8.34283	8.84155
MSTRG.649	ENSSAUG00010015634	ENSDARG00000079183	794006	sod3b	4.4091	5.76378	5.75317	6.07932	5.51399	5.88145	6.03222	6.25749	6.53895	5.29226	5.56707	4.98647	5.93487	5.84322	5.71099	5.41419	5.83179	5.28077
MSTRG.650	ENSSAUG00010015638	ENSDARG00000020857	436983	ccdc149b	3.79532	4.23097	4.74698	4.19683	3.60572	4.32196	4.45293	4.16592	3.55635	3.51277	3.62577	3.98691	4.25191	3.65994	4.33215	3.82273	4.1258	4.63268
MSTRG.652	MSTRG.652				1.50616	3.21667	1.15773	1.90215	2.91037	3.10436	2.82704	3.12178	3.67163	2.16074	3.03898	2.79539	2.15009	2.19584	2.81658	2.10013	3.93201	1.66188
MSTRG.653	ENSSAUG00010015720	ENSDARG00000008637	406207	mttp	8.93834	9.42962	8.88792	9.82088	9.73011	9.62309	9.42104	9.26819	9.17094	10.0321	9.99716	9.66904	9.4929	9.16953	9.72671	9.50688	10.0102	9.44463
MSTRG.654	ENSSAUG00010017833				8.21142	8.00564	7.88346	8.76008	8.8631	8.73677	8.56259	8.79196	9.01595	8.55426	8.59894	8.12563	8.53724	7.98074	8.90858	8.3984	8.67263	8.11346
MSTRG.655	ENSSAUG00010017874	ENSDARG00000077782	100331179	acer2	7.46573	8.41427	7.94241	8.99237	9.04957	9.31631	8.3286	8.32527	9.33075	9.21581	8.99566	8.4207	8.55713	8.67701	8.73865	8.78276	8.75554	8.45784
MSTRG.656	ENSSAUG00010017877	ENSDARG00000019778	445028	rps6	13.8627	13.8331	14.1492	13.7469	13.6488	14.1696	13.9423	13.6934	14.1448	14.2057	14.0294	14.4466	13.6981	13.9641	14.2694	14.048	14.1755	14.01
MSTRG.658	ENSSAUG00010017883	ENSDARG00000030972	323922	dnaja1	8.07037	7.99227	7.88346	7.56216	7.692	7.83324	7.71432	8.06382	7.46878	7.76412	7.81245	7.54835	7.52437	7.40373	7.69721	7.81791	7.42762	7.87493
MSTRG.659	ENSSAUG00010017893	ENSDARG00000027143	405797	aptx	5.49738	5.48711	5.33607	4.91658	4.90043	5.28543	5.32875	4.84482	4.21835	4.95818	4.85026	5.30831	5.17972	5.27077	4.96461	4.58571	5.48824	5.46876
MSTRG.661	ENSSAUG00010017918	ENSDARG00000075112	555482	tacr3a	3.59014	6.02238	5.87922	5.59853	5.51399	5.35406	5.86983	5.71756	5.69728	5.98836	5.77156	5.37868	5.955	6.16463	5.50237	5.93713	5.33981	5.11046
MSTRG.662	ENSSAUG00010017918	ENSDARG00000075112	555482	tacr3a	0	0	0	0	0	2.93549	0	3.24414	0.984466	3.77911	1.0224	0	0	0	0	0	0	0
MSTRG.663	MSTRG.663		101885940	LOC101885940	7.45063	6.97092	7.0656	6.52758	6.84048	6.33631	6.93136	6.82639	6.50826	6.13809	6.87697	6.57114	6.53887	6.8306	6.64001	6.43421	6.15421	6.95842
MSTRG.664	ENSSAUG00010017950	ENSDARG00000052696	550507	bdh2	7.65548	8.18673	8.11248	8.46455	8.01123	8.45762	8.26468	7.94255	8.36973	8.31314	8.32973	8.48192	7.90677	8.17651	8.02752	8.05632	8.58053	8.35193
MSTRG.665	ENSSAUG00010017960	ENSDARG00000052700	571064	SLC9B2	6.35725	6.04845	5.50202	5.26361	5.62703	5.35406	5.09142	5.69628	4.92398	5.56333	6.0882	5.23433	5.97486	5.54427	5.5955	5.77336	5.25944	6.2416
MSTRG.667	ENSSAUG00010017977	ENSDARG00000052703	393354	cisd2	6.12969	5.40878	5.54069	5.08119	5.85302	4.68373	5.80389	5.77958	5.01411	5.33424	5.97448	5.5099	5.48677	5.16673	5.81792	5.4865	5.88633	5.63507
MSTRG.668	ENSSAUG00010017983	ENSDARG00000052712	436850	suclg1	9.91778	10.1199	9.46434	10.1041	9.99392	10.0973	10.1034	10.2128	9.79216	9.91942	10.2478	9.73256	9.52692	9.8209	10.0916	10.0508	10.1252	10.0356
MSTRG.672	ENSSAUG00010017992				0	2.18764	0	3.57904	2.71961	0	0	2.02922	0	0	0	0	3.2625	0	2.00808	4.65009	3.28947	3.80588
MSTRG.680	ENSSAUG00010018863	ENSDARG00000024101	568614	adra1d	5.52647	5.52474	5.37938	5.91449	5.98613	5.83418	5.50509	5.24725	5.69728	5.79144	5.1725	5.76764	5.31048	5.0546	5.6544	5.4508	5.30018	5.57083
MSTRG.681	ENSSAUG00010018877	ENSDARG00000070278	404603	mettl14	6.63616	6.2861	6.42532	6.40865	5.94311	6.72113	6.54401	6.44777	6.37852	6.89517	6.15235	6.79351	6.61676	6.48613	6.56523	6.3002	7.01537	6.75665
MSTRG.683	ENSSAUG00010018915				8.72274	9.35586	9.48679	9.59948	9.55723	9.46335	9.38954	9.65073	9.70181	9.66562	9.38869	9.53294	9.43495	9.55676	9.57108	9.85468	9.33817	9.64121
MSTRG.684	ENSSAUG00010018917	ENSDARG00000070266	562002	spock3	6.12969	6.84271	6.63641	6.93512	6.48318	6.86916	7.04037	7.02721	6.91153	6.66777	7.0214	6.85651	6.38415	6.72466	6.29602	6.80321	6.43597	7.21112
MSTRG.685	ENSSAUG00010018949	ENSDARG00000078567	100317496	lonrf1l	8.10935	8.73234	8.47389	8.78715	9.03428	9.3917	8.82886	8.07623	8.80488	8.76079	8.80259	8.8595	8.3216	9.42578	8.76896	8.54105	8.8165	8.41275
MSTRG.686	ENSSAUG00010018918				7.71356	7.88786	8.05354	7.78744	7.65248	7.72727	7.83479	8.31134	7.82688	7.97122	8.24889	8.00845	7.9016	7.7661	7.77889	7.73129	7.55092	8.11908
MSTRG.687	ENSSAUG00010018938	ENSDARG00000079317	567965	dlc1	6.75155	7.3728	7.50753	6.98794	6.96399	7.70773	6.57069	7.08567	7.47673	7.19771	7.70246	7.36982	7.03128	6.90794	7.37702	7.54914	6.57529	6.9956
MSTRG.688	ENSSAUG00010018956	ENSDARG00000058053	567801	serping1	15.0035	15.4671	15.249	15.3741	15.3387	15.4431	15.2867	14.5643	15.4598	15.8853	15.7526	15.8146	15.3728	15.6041	15.7319	15.8047	15.5664	15.4404
MSTRG.689	ENSSAUG00010018962	ENSDARG00000024828	393340	tmem134	8.64196	8.35284	8.42822	8.49406	8.2768	8.51119	8.53237	8.4827	8.56876	8.52737	8.44094	8.75093	8.32547	8.58918	8.56148	8.389	8.50847	8.21152
MSTRG.690	MSTRG.690				2.89566	0	0	0	3.49093	0	0	0.824125	0	0	4.4347	2.98778	1.83953	0.922497	2.81658	4.98565	1.67554	5.81222
MSTRG.691	ENSSAUG00010018966	ENSDARG00000104437	334795	aip	8.58086	8.44403	8.99622	8.46455	8.10204	8.75592	8.44854	8.52857	8.74691	8.76079	8.45796	8.66906	8.14447	8.8989	8.54989	8.47149	8.5555	8.38032
MSTRG.692	ENSSAUG00010018970	ENSDARG00000103145	494160	cdk2ap2	7.6751	7.05047	7.16795	6.90248	6.76838	6.58499	6.91062	7.12601	6.78922	6.53005	6.82543	6.86879	6.76096	7.01169	7.09814	6.45238	6.81907	6.97092
MSTRG.693	ENSSAUG00010018976	ENSDARG00000023508	550246	ankrd49	3.88791	3.21667	3.5945	3.33995	1.92352	3.6323	3.14371	3.12178	3.55635	3.51277	2.62211	3.15751	3.88306	2.67183	3.71037	2.92124	3.82439	4.01346
MSTRG.694	MSTRG.694				5.34239	5.63207	5.19774	5.42553	5.42298	5.13753	5.5325	5.30462	5.09895	5.69806	5.5029	6.05233	5.54105	5.09295	5.2584	5.65284	6.03857	6.08943
MSTRG.695	MSTRG.695	ENSDARG00000093120	100537580	si:dkey-117m1.4	7.66859	7.90935	7.79825	7.87977	7.692	8.33564	7.94596	7.03571	7.3868	7.29659	7.40175	7.52526	7.82709	7.7661	8.17563	7.80383	7.76979	7.61313
MSTRG.696	ENSSAUG00010018979				5.66375	5.66614	5.99513	5.8925	5.10944	5.5714	6.03222	6.21323	5.05715	5.33424	5.59812	5.74118	5.21354	5.45874	5.09791	5.9627	5.25944	6.01895
MSTRG.697	ENSSAUG00010018980	ENSDARG00000079631	555616	si:ch211-113e8.10	5.16872	5.28267	6.07633	5.11956	5.25725	5.41957	4.61552	5.06002	5.09895	5.41472	4.9499	5.11571	5.69262	5.54427	5.18039	4.98565	5.25944	5.50359
MSTRG.698	ENSSAUG00010018982	ENSDARG00000061985	562991	rbm47	9.04021	9.11809	8.65663	9.67067	9.62685	9.41196	9.27455	9.02317	9.26343	8.58502	8.70969	9.05752	9.89966	8.98044	9.43491	9.39392	8.76649	9.83143
MSTRG.700	MSTRG.700	ENSDARG00000099995	564990	apbb2b	6.42062	6.75044	6.07633	5.72836	6.81685	5.88145	6.43206	6.35576	6.07774	5.72987	6.31068	5.81916	6.57834	6.44224	6.27741	5.9627	5.88633	6.53888
MSTRG.701	ENSSAUG00010018997	ENSDARG00000099995	564990	apbb2b	2.89566	4.75885	4.08779	4.3337	3.81109	5.09806	4.93593	4.54494	4.8767	4.72559	4.79773	4.15673	4.1853	4.37147	4.25812	4.44763	3.93201	3.68969
MSTRG.703	ENSSAUG00010019397	ENSDARG00000070109	492707	ncapg	3.06387	3.21667	3.06805	3.6852	5.25725	4.01795	3.40323	5.38662	4.21835	3.77911	4.3642	2.31076	4.95826	4.17092	5.05483	3.11617	6.10906	3.56333
MSTRG.704	ENSSAUG00010019433				7.20283	7.6361	7.55552	7.42333	7.45991	7.63375	7.40897	7.28413	7.52352	7.65239	7.03281	7.44554	7.37548	7.34931	6.77884	7.31106	7.51675	6.97092
MSTRG.705	ENSSAUG00010019433				4.7424	5.44848	5.29142	5.15694	5.39132	5.32015	5.05409	5.21768	5.13956	5.11091	5.29124	5.60102	5.56744	4.93301	4.81773	5.21577	5.08388	4.69428
MSTRG.707	ENSSAUG00010000043	ENSDARG00000061451	558048	n4bp2	7.06089	7.12586	7.22842	6.83489	7.10728	7.28404	7.04988	6.78667	6.81453	7.10374	7.08853	7.04142	7.19258	7.04141	6.7249	7.17546	6.36093	6.57207
MSTRG.708	ENSSAUG00010000074	ENSDARG00000055022	393967	pds5a	7.96804	7.99897	8.08003	7.8401	7.63231	7.85708	7.87816	8.10881	7.79545	7.80201	7.65157	7.83784	7.81062	7.77202	7.7855	7.893	7.76979	7.74996
MSTRG.710	MSTRG.710				1.50616	4.13691	0	1.90215	1.51719	1.53607	0.903718	1.34535	1.56421	0	1.0224	3.79439	3.2625	0	0	2.4285	1.06846	2.90551
MSTRG.711	ENSSAUG00010000099				7.53179	7.22062	7.64697	7.36062	7.64579	7.69456	7.71432	7.44587	7.55389	7.46668	7.44509	7.71402	7.76573	7.39608	7.80513	7.53216	7.54245	7.63685
MSTRG.712	ENSSAUG00010000100	ENSDARG00000005799	402894	smim14	9.84603	10.3231	10.4671	10.8532	10.8964	10.7786	10.8795	10.449	10.931	10.8784	11.0847	10.6847	10.4455	10.7385	10.7361	10.8885	11.0645	10.6626
MSTRG.713	ENSSAUG00010000347	ENSDARG00000037406	556414	wdr19	4.69193	4.62667	4.67927	4.68029	4.85474	3.93077	5.09142	5.98658	4.82783	4.95818	5.40095	4.68701	4.54539	4.84585	5.09791	4.71172	5.03644	4.69428
MSTRG.715	ENSSAUG00010000105	ENSDARG00000019838	116991	ugdh	9.52413	9.67106	10.076	10.3699	10.8521	9.45556	9.68799	10.8425	10.0629	9.77064	10.238	10.0867	9.61337	9.74616	10.2985	10.0919	10.3505	9.73397
MSTRG.716	ENSSAUG00010000171	ENSDARG00000022845	393528	lias	7.65548	8.18085	8.27611	8.65948	8.43655	8.58085	8.32077	8.45763	8.36117	8.48606	8.34811	8.50177	8.10447	8.41468	8.56915	8.42164	8.59288	8.37092
MSTRG.717	ENSSAUG00010000290	ENSDARG00000037350	336702	rpl9	13.591	13.7255	13.8311	13.4381	13.4197	13.9807	13.7777	13.4897	13.925	14.0642	13.8129	14.1588	13.4415	13.6575	14.0698	13.8092	14.002	13.7356
MSTRG.718	ENSSAUG00010000312	ENSDARG00000054799	100037336	rfc1	6.48132	6.97092	6.4045	6.75182	7.03741	6.65467	6.70922	6.77656	6.41207	6.45592	6.13128	6.57114	7.04073	6.55644	7.01067	6.55682	6.81907	6.81327
MSTRG.720	ENSSAUG00010001225	ENSDARG00000018178	405822	pgm2	7.03074	6.91534	6.65415	7.17266	7.05772	6.80932	7.43825	7.0609	6.88789	6.86684	6.95099	6.84413	6.93321	6.79615	7.09814	7.0136	7.23091	7.28305
MSTRG.721	ENSSAUG00010003453	ENSDARG00000055443	317641	zcchc7	6.38929	6.47094	6.63641	6.62417	5.78155	6.74688	6.70922	6.18295	6.569	6.08989	6.25333	6.253	6.08857	6.5701	6.27741	6.1073	6.41758	6.39788
MSTRG.723	ENSSAUG00010003504	ENSDARG00000030759	30724	melk	2.48576	2.79202	3.26565	2.69497	4.60164	3.5173	0.903718	5.06002	3.87776	3.18587	2.84555	0.993031	3.79646	1.48067	4.96461	2.10013	5.52308	2.68048
MSTRG.725	ENSSAUG00010000458	ENSDARG00000062122	560697	klhl5	4.47028	3.81118	3.43943	4.73074	3.71206	4.57292	4.3944	4.28474	4.55504	4.19827	4.3642	4.37901	3.88306	4.43256	4.09759	3.70644	4.52003	4.35604
MSTRG.726	ENSSAUG00010000720	ENSDARG00000008287	560911	fam114a1	10.2066	10.0279	9.65484	9.61803	9.88447	9.6438	9.86549	9.68354	9.61266	10.0353	10.1226	9.31921	10.0072	9.44999	9.71638	9.76122	9.99786	10.2962
MSTRG.727	ENSSAUG00010000730	ENSDARG00000015495	117603	klf3	8.91927	9.10573	9.4027	9.84685	9.48032	9.29247	9.6971	9.16353	9.62344	9.50027	9.44741	9.60443	9.61179	9.59066	9.8625	9.75392	9.03743	9.39216
MSTRG.728	ENSSAUG00010003715	ENSDARG00000073902	562170	ptpn9b	7.85789	8.47319	8.17527	7.19079	7.71136	8.72062	7.61528	7.34693	7.55389	8.66534	8.02729	7.96336	7.39035	7.51385	6.86865	7.02578	7.78423	7.27299
MSTRG.729	ENSSAUG00010005932	ENSDARG00000019986	402985	grhprb	11.9991	11.791	11.8587	12.7064	12.6459	12.4415	12.4007	12.1794	12.6272	12.1835	12.2566	12.3289	11.735	12.6871	12.4074	12.3894	12.4919	12.1411
MSTRG.730	MSTRG.730				5.30929	4.48114	5.29142	5.19338	4.60164	4.73609	4.9764	4.88299	3.97073	5.41472	3.84869	4.5102	4.91781	5.16673	2.33054	4.3733	5.12981	4.01346
MSTRG.731	ENSSAUG00010004084	ENSDARG00000044622	566079	polq	6.85839	5.85523	4.81165	5.75299	5.18524	5.41957	5.91217	6.19817	6.23596	6.06517	6.1099	5.34392	7.0122	6.50047	4.91729	5.08215	6.01429	6.92026
MSTRG.732	ENSSAUG00010004997	ENSDARG00000080019	567370	UBA6	7.17553	6.88673	6.65415	6.46934	6.55637	6.54151	6.66037	6.93938	6.21711	6.29515	6.86426	6.44562	6.7379	6.96075	6.71109	6.83125	6.19799	6.75665
MSTRG.733	ENSSAUG00010005942	ENSDARG00000006434	553733	polr1e	7.10977	6.45153	6.29567	5.93615	5.51399	6.07685	5.89115	5.81949	5.94654	5.45333	5.32874	6.39558	6.05165	5.84322	5.84346	6.13005	5.62282	5.91928
MSTRG.734	ENSSAUG00010005945	ENSDARG00000061936	563863	fbxo10	5.66375	3.92812	4.67927	5.33057	4.29449	4.51415	4.61552	5.06002	4.67042	5.33424	5.13064	5.19586	5.10961	5.33619	4.53385	4.29492	4.29662	3.10013
MSTRG.735	ENSSAUG00010020745	ENSDARG00000057114	100002184	hpf1	4.27838	3.81118	2.23057	3.0532	2.91037	1.53607	3.6231	3.96705	1.97664	2.49277	3.36201	3.44674	3.1271	3.17928	3.71037	3.11617	3.82439	3.10013
MSTRG.737	ENSSAUG00010020879	ENSDARG00000078898	568198	pcdh7a	8.4729	9.37401	9.34105	10.1776	9.72218	9.14048	10.3203	9.68083	9.98838	9.46999	9.15291	9.61358	9.51679	10.1215	9.82292	10.179	9.33327	9.44014
MSTRG.738	ENSSAUG00010020951	ENSDARG00000003398	386772	rbpja	6.03162	5.66614	5.54069	5.75299	5.57162	5.97157	4.66589	6.19817	6.07774	6.06517	6.15235	5.74118	5.07324	5.79751	5.91747	6.65422	5.45254	5.94485
MSTRG.740	ENSSAUG00010020981	ENSDARG00000077804	100329505	hgsnat	9.02754	7.88062	8.06021	8.03841	8.47481	8.02434	8.05863	8.53458	8.19769	8.82109	8.19913	8.83781	8.32547	8.33291	8.17563	8.65525	8.26264	9.07656
MSTRG.741	ENSSAUG00010020983				7.6751	6.87221	7.11769	7.48342	7.57005	7.34433	7.71432	7.42662	7.50809	7.29659	7.37511	7.56353	7.27497	7.44138	7.37702	7.34063	7.53394	7.5727
MSTRG.742	ENSSAUG00010020988	ENSDARG00000012672	334854	gtf2e2	7.63558	6.68548	6.94105	7.14502	6.76838	6.73406	6.75647	7.48982	7.1588	7.40891	7.14218	7.67958	6.86037	6.81921	6.7249	6.95109	7.05162	7.28305
MSTRG.745	ENSSAUG00010023700				2.48576	3.38978	2.56663	3.46444	4.65593	2.26306	2.16463	3.89417	2.55898	0	3.20952	4.07432	3.38627	2.19584	4.33215	3.11617	2.92279	1.05807
MSTRG.746	ENSSAUG00010023740				3.59014	3.92812	3.06805	4.19683	4.07294	4.01795	2.63814	3.55906	3.43106	3.89586	3.62577	3.89385	3.70432	2.67183	2.59393	4.21205	3.93201	4.43033
MSTRG.747	ENSSAUG00010024690	ENSDARG00000061504	570194	kdm4c	7.89183	7.82138	8.55641	7.81693	8.31527	8.11611	7.93059	8.2396	8.6762	8.15814	7.93302	8.24817	8.42264	7.98074	8.08753	8.35561	7.92765	8.30334
MSTRG.748	ENSSAUG00010024993	ENSDARG00000017744	321452	smc2	5.05351	4.69428	3.43943	5.33057	6.49811	5.09806	4.71455	6.73543	6.50826	4.72559	4.79773	3.79439	5.89374	5.33619	6.79202	3.82273	7.65668	4.35604
MSTRG.749	ENSSAUG00010024842	ENSDARG00000061952	563777	ecpas	7.7995	8.17494	7.94961	8.0583	7.97431	7.98701	7.9662	8.12084	7.93467	7.97122	7.83868	7.83158	7.98718	8.12191	7.7656	7.8249	7.91459	8.00824
MSTRG.750	ENSSAUG00010025076	ENSDARG00000056133	497629	kitb	3.06387	4.31927	4.67927	2.47582	4.60164	4.25175	3.40323	3.65041	2.78062	2.16074	2.84555	2.57333	5.31048	2.45338	3.46921	2.69581	4.58742	4.19489
MSTRG.753	ENSSAUG00010025019	ENSDARG00000003631	352927	clockb	7.98909	9.08384	9.0872	8.70436	8.86021	9.37115	9.00058	8.47959	9.06158	9.09585	8.53218	9.19551	8.96212	8.94942	8.69723	9.21394	8.80592	8.77895
MSTRG.754	ENSSAUG00010025079	ENSDARG00000070431	450021	fip1l1b	8.65848	8.837	8.799	8.21715	8.57332	8.40198	8.22743	8.05131	8.23565	8.63626	8.77907	8.78696	8.30601	8.11726	8.62176	8.19225	8.3622	8.76107
MSTRG.755	ENSSAUG00010025082				16.7802	16.96	17.3487	17.194	17.0081	17.1702	16.9443	16.147	16.9104	17.371	17.3292	17.3508	16.8401	17.0564	17.3147	17.4013	17.2309	17.1578
MSTRG.756	ENSSAUG00010025084	ENSDARG00000022690	394095	chic2	4.7424	5.56141	5.50202	5.72836	5.54309	5.41957	5.55939	5.21768	5.25497	5.69806	5.43574	5.23433	4.95826	4.89009	4.91729	5.77336	5.12981	5.28077
MSTRG.757	ENSSAUG00010025087	ENSDARG00000092463	100004922	rhbdd2	5.13133	4.99164	4.45471	4.26689	4.42529	4.68373	4.50919	3.73632	4.4937	3.77911	4.6276	4.89339	4.95826	4.84585	3.91693	4.77083	3.93201	4.86471
MSTRG.758	ENSSAUG00010025088	ENSDARG00000052334	393272	ociad1	9.07755	8.65386	8.55641	8.53368	8.62527	8.42609	8.56259	8.53458	8.39512	8.61938	8.88672	8.72415	8.39712	8.47764	8.64736	8.59928	8.76649	8.83814
MSTRG.759	ENSSAUG00010025155	ENSDARG00000104467	337724	bglapl	2.22683	3.01991	2.56663	1.90215	0.949468	0	2.99405	3.24414	2.78062	2.98966	2.03348	2.79539	2.62243	1.88213	2.33054	1.67431	2.42995	2.68048
MSTRG.760	ENSSAUG00010025156				7.37266	9.28362	8.21765	8.23911	9.90843	9.41799	9.8789	7.76997	9.3042	10.0257	9.41726	9.3392	8.45834	10.2201	8.49454	9.29168	9.57034	8.80012
MSTRG.761	ENSSAUG00010025161	ENSDARG00000052182	406569	rbfox2	8.77216	8.58428	8.70425	8.73249	8.73969	8.73355	8.63074	8.72786	8.67274	9.08667	8.86774	9.0602	8.76527	8.61247	8.80515	8.68244	8.80946	8.73566
MSTRG.762	ENSSAUG00010025166	ENSDARG00000069632	100318165	emp1	8.74766	9.75063	9.91795	9.61636	9.80861	10.9211	9.7651	8.90988	10.2072	10.4174	10.3287	10.5776	10.0096	10.7677	10.4495	10.1926	10.033	9.79499
MSTRG.763	ENSSAUG00010025169	ENSDARG00000025518	450058	zgc:101679	6.38929	5.73196	6.4045	6.40865	6.40607	6.89242	6.05129	6.42208	6.13913	6.93664	6.48691	6.67267	6.78365	6.74889	6.61056	6.45238	6.55859	6.5049
MSTRG.764	MSTRG.764	ENSDARG00000105481	103909146	si:ch211-243a20.4	2.89566	2.18764	5.33607	3.87662	1.92352	2.52359	3.27929	3.46153	4.92398	5.33424	5.59812	2.79539	1.83953	2.67183	3.71037	3.57994	3.28947	4.86471
MSTRG.765	ENSSAUG00010025173	ENSDARG00000092240	100151507	si:ch211-243a20.3	0.941304	1.12776	4.53351	2.69497	0	0	2.63814	0	3.97073	5.06178	3.84869	0	0	0	1.00539	0	0	2.08625
MSTRG.766	MSTRG.766				3.59014	2.79202	3.43943	1.90215	3.90375	3.6323	3.14371	1.34535	2.55898	2.16074	3.74153	3.44674	3.38627	3.65994	3.33161	4.29492	2.1015	3.80588
MSTRG.767	ENSSAUG00010025308	ENSDARG00000069619	558977	atf7ip	8.34808	8.29956	8.48385	8.00292	8.00601	8.17421	7.71432	7.93349	7.8937	8.39477	8.18897	8.47792	8.48628	8.28402	7.75217	8.06815	7.88811	8.23761
MSTRG.768	ENSSAUG00010025356	ENSDARG00000031952	393558	mb	0	1.12776	1.79166	3.33995	5.48429	2.93549	1.85305	0.824125	3.55635	6.25199	0	1.98953	3.38627	2.45338	5.36805	5.2577	5.5571	5.01712
MSTRG.769	ENSSAUG00010025355	ENSDARG00000032340	322648	serhl	7.03074	6.702	7.20454	5.93615	6.27343	5.41957	6.73304	6.47302	6.29108	6.60055	5.92637	5.37868	5.91445	6.50047	5.53409	6.52284	6.5417	7.18989
MSTRG.770	ENSSAUG00010025357	ENSDARG00000024681	402852	pane1	4.47028	3.68392	3.43943	5.15694	5.10944	4.51415	3.98231	5.4642	4.8767	4.44815	3.74153	3.89385	4.59755	4.49118	5.21992	4.29492	4.375	4.91732
MSTRG.771	ENSSAUG00010025321	ENSDARG00000030656	554123	septin3	6.73918	4.82067	6.29567	7.57602	6.48318	6.78466	6.96191	7.75975	7.57625	6.97695	5.77156	5.41262	6.99285	7.33338	7.44532	7.54914	6.24048	5.96998
MSTRG.773	ENSSAUG00010025352	ENSDARG00000032340	322648	serhl	8.88318	8.73234	8.60283	8.5653	8.9169	8.3441	8.59545	8.66079	8.39512	8.92435	8.78583	8.37839	8.56042	8.27987	8.8656	8.75742	8.9441	8.88512
MSTRG.774	ENSSAUG00010025352	ENSDARG00000032340	322648	serhl	1.50616	0	1.15773	3.46444	2.91037	2.26306	1.85305	2.67654	2.78062	2.16074	0	0	2.62243	2.19584	2.59393	1.67431	2.1015	0
MSTRG.775	ENSSAUG00010025358	ENSDARG00000019765	100038767	zgc:158803	7.53895	7.58359	7.822	7.49806	7.07775	7.80287	7.65322	7.24069	7.45275	7.62728	7.64415	7.69345	7.68968	7.59626	7.54208	7.63117	7.6409	7.3893
MSTRG.776	ENSSAUG00010025359	ENSDARG00000098852	100000862	smdt1b	8.21142	7.52908	7.69061	7.63019	7.70493	7.3188	8.02526	8.16023	7.78268	7.77939	8.07772	7.67958	7.70164	7.72395	7.54986	7.44412	7.88141	7.75719
MSTRG.777	ENSSAUG00010025362	ENSDARG00000075870	555479	triobpa	1.91103	2.18764	1.79166	2.21731	0	2.26306	2.99405	2.49128	0.984466	1.10912	1.0224	1.57566	2.97767	2.19584	1.59214	1.67431	2.69732	0
MSTRG.778	ENSSAUG00010025366	ENSDARG00000018891	393195	rnaseh2a	4.97125	4.69428	4.67927	4.26689	4.9877	3.7388	4.80722	4.49652	4.92398	5.01091	4.74322	3.98691	4.54539	4.65396	5.5955	4.29492	5.48824	5.32038
MSTRG.779	ENSSAUG00010025373	ENSDARG00000027497	796739	mast1a	3.06387	4.69428	2.23057	3.33995	2.91037	3.10436	3.27929	3.46153	3.14219	3.18587	2.03348	2.57333	4.43506	3.75868	3.71037	3.11617	3.11775	4.01346
MSTRG.780	ENSSAUG00010025418	ENSDARG00000043548	795933	atg4da	6.67566	6.07406	6.34019	5.93615	7.26407	6.09701	6.12515	6.1363	6.23596	5.76098	6.36585	5.94045	6.27628	6.38156	5.73848	6.35916	5.93888	5.39648
MSTRG.781	ENSSAUG00010025426	ENSDARG00000104339	100535713	SMARCA4	7.08064	7.07604	6.94105	7.35259	7.94735	7.01405	6.99184	7.07746	7.47673	6.85246	7.18371	6.90501	6.59126	6.7124	6.36818	6.48804	7.40911	7.01986
MSTRG.783	ENSSAUG00010025464	ENSDARG00000026759	393460	ldlrb	5.63732	5.40878	5.37938	5.26361	6.65298	5.41957	6.17816	5.53783	6.01363	5.15843	5.56707	5.44578	6.84965	4.75309	6.11913	5.55535	7.0635	6.17834
MSTRG.784	ENSSAUG00010025874	ENSDARG00000096454	403021	ap1m2	8.50979	8.45869	8.70425	8.50497	8.9417	8.78728	8.54924	8.13277	8.80172	8.90706	8.54419	9.0602	8.67712	8.82392	8.85622	8.86644	8.89839	8.94337
MSTRG.785	ENSSAUG00010002999	ENSDARG00000094176	100333252	cdkn2d	1.50616	2.79202	1.15773	1.49832	2.24021	1.53607	0	2.67654	3.14219	1.10912	0	1.57566	1.83953	2.86151	2.00808	0	2.1015	1.66188
MSTRG.786	ENSSAUG00010003030				2.22683	3.21667	1.15773	2.69497	1.51719	2.74419	2.42073	3.46153	1.97664	3.35856	2.35761	2.79539	2.4055	2.67183	2.00808	2.10013	2.69732	4.43033
MSTRG.787	ENSSAUG00010003030				0	3.01991	1.79166	1.49832	0	3.39234	2.99405	3.12178	2.29699	1.7287	2.35761	3.30936	2.81096	2.45338	2.59393	2.10013	2.42995	4.10703
MSTRG.788	ENSSAUG00010003018	ENSDARG00000074634	100003679	keap1b	9.15877	10.1976	9.73623	9.13969	9.75675	10.0122	9.46437	9.48534	9.6518	11.1068	10.3182	10.1179	9.17018	9.35258	9.19561	9.48277	9.60124	8.95285
MSTRG.789	ENSSAUG00010003033	ENSDARG00000052190	767726	fdx2	6.64945	6.61745	6.80472	6.67659	6.25595	6.58499	6.79092	7.30537	6.569	6.60055	6.51971	6.6866	6.3235	6.85313	6.5342	6.66983	7.05162	6.55557
MSTRG.790	ENSSAUG00010003043	ENSDARG00000067669	751739	zglp1	8.4465	9.75459	9.52345	8.69803	8.14538	9.35031	9.10238	8.96208	8.84535	10.2258	8.82573	9.20037	8.90893	9.70186	9.80516	9.09756	9.69206	8.95914
MSTRG.793	ENSSAUG00010003053				5.37475	6.98449	5.42143	5.51462	4.42529	6.07685	4.66589	5.5137	4.05808	7.31767	5.0431	5.63017	5.17972	6.16463	6.18053	6.1073	6.08595	5.06455
MSTRG.794	ENSSAUG00010003057	ENSDARG00000110178		CABZ01066694.1	6.98955	6.81261	7.39596	8.60642	7.88621	8.09622	7.9911	8.58176	9.08256	7.3281	6.86426	6.64438	8.12683	8.74784	8.22989	8.00185	7.54245	6.41628
MSTRG.795	ENSSAUG00010003063				8.41961	7.77529	7.65581	7.06861	7.90314	7.25742	6.75647	7.18067	7.11873	8.27593	8.28749	7.59343	7.74853	7.07054	6.90549	7.40734	7.19895	8.4667
MSTRG.796	ENSSAUG00010003067				9.82569	10.126	10.8743	10.9179	11.3683	10.7605	11.2451	11.2817	10.7353	10.23	10.0543	10.6163	10.8687	10.2395	10.6134	10.8709	10.9777	10.9348
MSTRG.797	ENSSAUG00010003075	ENSDARG00000010442	393996	rnf11a	7.71356	7.82138	7.21653	7.83434	8.05229	7.99777	8.02526	7.43948	8.02958	7.87494	7.65895	7.55596	7.76573	7.78379	7.7656	7.45317	7.91459	7.75719
MSTRG.798	ENSSAUG00010003079				6.37336	6.54605	7.54605	6.34529	6.98535	6.84552	6.41744	6.95738	6.198	6.90912	7.1939	6.34375	6.61676	6.07166	7.15023	6.48804	7.03964	6.92026
MSTRG.799	ENSSAUG00010003831	ENSDARG00000103951	751731	tspan34	11.1352	11.5681	11.6076	12.1177	12.1604	11.8329	12.2997	12.0691	12.0612	12.3016	11.6364	11.7426	11.7306	12.2396	11.8125	12.154	12.0482	11.8199
MSTRG.800	ENSSAUG00010003122				10.6326	10.7861	10.8543	10.9049	11.2846	10.6565	10.8007	10.8261	11.1468	11.0041	11.0224	11.027	10.7339	11.0428	11.208	10.743	11.2199	10.7007
MSTRG.803	ENSSAUG00010003841	ENSDARG00000099453	393357	elof1	8.65519	9.2615	9.32175	9.08255	8.886	9.16695	9.32244	8.8461	8.87872	9.56782	8.98982	9.3392	8.93197	8.96243	9.48038	9.46275	9.38627	9.25835
MSTRG.804	ENSSAUG00010003888				14.3533	14.1948	14.849	14.9294	14.9343	14.4958	14.8472	14.3241	14.6136	14.9522	14.8468	14.8848	14.0755	14.8694	14.9193	14.924	15.188	14.6678
MSTRG.805	ENSSAUG00010003889				8.37232	8.18673	6.77259	7.72658	5.45396	6.82149	6.50304	4.03643	5.01411	6.74762	6.2727	7.10507	6.99285	7.01169	8.37705	6.65422	5.80373	8.51444
MSTRG.806	ENSSAUG00010003874	ENSDARG00000071215	790940	palm3	15.3611	15.4698	15.3027	15.5765	15.1756	15.2953	15.4325	14.7609	15.2812	15.6294	15.4608	15.6838	14.842	15.1888	15.65	15.4954	15.2489	15.378
MSTRG.807	ENSSAUG00010003874	ENSDARG00000071215	790940	palm3	6.59555	7.17402	6.44583	6.65062	6.57057	6.07685	6.16071	5.96894	6.4769	6.61765	7.32959	6.46192	5.87273	6.67496	6.62536	6.76011	6.47208	6.39788
MSTRG.808	ENSSAUG00010003882				3.59014	2.18764	4.37135	2.69497	1.51719	2.93549	2.63814	1.72743	2.29699	3.89586	2.62211	1.98953	1.44323	1.88213	2.33054	2.4285	2.92279	2.90551
MSTRG.809	ENSSAUG00010003885				13.2505	12.984	13.2473	12.6046	12.1241	11.7723	12.1279	10.7901	11.8787	13.3207	12.9851	12.6765	11.4185	12.4563	12.4365	12.8669	12.3255	13.0015
MSTRG.810	ENSSAUG00010003882				14.0205	13.8436	14.0724	14.1487	13.5332	13.3823	13.471	12.4834	13.4824	14.033	13.9749	14.0136	13.1715	13.6096	14.2875	13.7302	13.623	14.1738
MSTRG.811	MSTRG.811				4.52897	4.93687	4.53351	5.42553	2.24021	4.62939	5.16331	5.09296	5.01411	4.52267	5.3653	3.44674	4.87618	4.5475	4.01009	3.93034	5.41593	5.35893
MSTRG.814	ENSSAUG00010003901	ENSDARG00000103207	100151129	rab11fip4b	9.05775	9.33747	9.68752	9.87657	10.4266	9.81485	9.74474	9.56674	9.59268	10.0496	10.1865	9.79822	9.62599	9.73407	9.6618	9.99453	9.99941	9.40142
MSTRG.815	ENSSAUG00010003901	ENSDARG00000103207	100151129	rab11fip4b	0	5.28267	0	0.93551	0	0	2.82704	0.824125	5.21752	1.7287	0	0.993031	0	0.922497	1.59214	1.67431	1.06846	1.05807
MSTRG.816	MSTRG.816	ENSDARG00000099307	100535578	si:dkey-10p5.10	2.48576	3.38978	3.86212	3.96357	3.81109	3.83797	4.33338	4.44642	3.97073	4.44815	4.4347	3.15751	3.79646	5.23692	3.17949	3.93034	4.29662	4.50098
MSTRG.817	ENSSAUG00010003949	ENSDARG00000098433	393107	utp6	7.64887	6.702	7.10484	6.27902	5.96478	6.52672	6.7448	6.61586	6.39539	6.11419	6.48691	6.47804	6.56531	6.31822	6.16035	6.59002	6.36093	6.52199
MSTRG.818	ENSSAUG00010005716	ENSDARG00000098924	561871	suz12b	8.13791	7.54748	7.48787	7.1635	7.5197	7.10646	7.17687	7.26258	7.02428	6.93664	7.38404	7.06295	7.77708	7.28451	7.22014	7.54067	7.24141	7.62108
MSTRG.819	ENSSAUG00010007668	ENSDARG00000101126	321619	atad5b	6.12969	5.40878	5.19774	5.39457	5.42298	4.88267	5.35968	5.71756	5.66981	4.59353	5.53534	5.47819	5.40132	5.48782	5.18039	5.0347	4.98738	4.86471
MSTRG.820	ENSSAUG00010007670	ENSDARG00000100548	566236	tefm	7.06089	6.26402	6.04977	5.84747	5.62703	5.99325	5.68681	6.36927	5.90002	5.93479	6.0882	6.03064	6.12456	5.82055	5.71099	5.65284	5.83179	6.19974
MSTRG.821	ENSSAUG00010007671				3.21449	1.75292	2.56663	1.49832	2.49973	0.963489	0.903718	3.46153	2.9727	1.10912	2.84555	2.31076	3.1271	0	1.59214	1.06752	2.1015	1.05807
MSTRG.822	ENSSAUG00010007761	ENSDARG00000103313	561933	rhot1b	6.8469	7.29871	6.89702	6.89143	7.44457	7.136	7.12381	7.38067	7.29089	7.1397	7.60648	6.64438	6.78365	6.91866	7.12962	7.67825	7.08698	6.85433
MSTRG.823	ENSSAUG00010010002	ENSDARG00000101277	100001293	znf207b	9.39204	9.13947	8.73375	9.11378	9.0945	8.89197	8.86434	9.18087	8.81432	8.69384	9.07229	8.76742	9.24771	8.84935	9.1114	9.02961	9.18342	9.28362
MSTRG.824	ENSSAUG00010010009	ENSDARG00000103851	100149391	tnrc6c2	7.34026	8.04502	7.85305	8.23474	8.26375	8.1062	8.26468	8.19098	8.56876	8.25422	7.88348	8.04678	8.04467	8.27571	7.97072	8.42624	8.18861	7.74996
MSTRG.825	ENSSAUG00010010010				2.70522	3.38978	3.73451	3.57904	3.22966	3.39234	2.82704	3.24414	3.29384	2.49277	2.84555	1.98953	2.81096	3.85109	3.17949	2.92124	2.42995	2.90551
MSTRG.826	ENSSAUG00010010017	ENSDARG00000103900	541494	sept9b	6.68859	6.92944	6.46607	7.18175	6.76838	6.90391	6.67274	7.24069	7.05646	6.80846	6.78552	6.88096	7.05945	7.00164	7.15023	7.00131	6.73241	7.11303
MSTRG.827	ENSSAUG00010010050	ENSDARG00000099387	100037360	jpt1a	4.20828	5.40878	4.81165	3.33995	4.15063	4.25175	4.13313	5.77958	6.01363	4.44815	5.08753	5.44578	5.07324	3.43953	4.18009	3.70644	3.70809	4.27771
MSTRG.828	ENSSAUG00010010057	ENSDARG00000102741	445027	sumo2b	8.39616	8.39915	8.17527	7.61012	7.43683	7.95423	7.74393	7.88259	7.78268	7.99104	7.98092	7.79987	7.67761	7.65512	7.7589	7.91936	7.97246	7.88817
MSTRG.830	ENSSAUG00010010037				8.5599	9.51623	8.77488	8.95572	8.62187	9.03208	9.23548	9.53413	9.25652	9.04619	9.06119	9.32367	8.99409	8.88804	8.40733	8.67858	8.85119	8.77183
MSTRG.831	MSTRG.831				3.88791	2.18764	3.43943	2.47582	4.42529	2.26306	3.40323	2.8407	2.55898	3.35856	3.74153	1.98953	4.31558	2.86151	3.00942	3.28786	3.82439	4.35604
MSTRG.832	ENSSAUG00010010091	ENSDARG00000103667	492643	gga3a	7.4582	6.87221	7.20454	7.01872	7.07775	6.78466	6.97196	6.86504	7.33528	6.56573	6.65873	6.74105	7.18408	6.84191	6.91756	7.15342	6.34154	7.56447
MSTRG.834	ENSSAUG00010010212	ENSDARG00000103173	393346	stx8	7.18469	6.95722	7.36397	7.32	7.05772	6.78466	7.19414	7.11803	7.00243	7.2425	7.0099	7.19558	6.83886	7.49964	7.23951	7.16449	7.36178	7.0903
MSTRG.836	MSTRG.836	ENSDARG00000105112	30227	ntn1a	6.43604	6.59993	6.58183	6.82331	7.03741	7.25742	6.91062	7.22592	6.49267	6.82328	7.11023	6.60088	7.05012	6.78448	7.08749	6.97642	6.59179	6.9956
MSTRG.837	ENSSAUG00010010217	ENSDARG00000102762	323588	pik3r5	4.63963	5.28267	4.60823	5.59853	4.42529	5.54229	5.63719	5.27622	5.52402	4.66107	5.1725	4.15673	5.03592	5.0546	4.96461	5.33807	5.37837	5.15496
MSTRG.838	ENSSAUG00010010222				5.55499	5.44848	4.87354	5.29748	4.4865	5.28543	4.89429	5.24725	5.87618	5.41472	4.74322	4.74144	5.27889	4.89009	5.50237	3.93034	5.17433	5.78416
MSTRG.840	MSTRG.840		100331725	myocd	2.70522	1.75292	1.15773	0	4.60164	2.52359	0.903718	1.72743	1.97664	4.00386	3.84869	4.5102	5.3414	1.48067	2.59393	2.4285	1.67554	5.11046
MSTRG.841	ENSSAUG00010010227	ENSDARG00000099222	431746	prpsap1	8.89717	8.88481	9.12268	9.1924	9.19189	9.33977	9.09551	9.00814	8.84535	9.13201	9.22181	9.29666	9.2599	9.39732	9.6528	9.50688	9.02836	9.67216
MSTRG.842	MSTRG.842	ENSDARG00000022466	557584	clcn5b	3.21449	4.23097	4.81165	3.33995	4.90043	5.01572	4.13313	2.02922	4.42963	5.29226	5.1725	3.98691	5.48677	0	0	4.51832	4.77255	4.01346
MSTRG.843	ENSSAUG00010010316	ENSDARG00000006225	325550	ddx39aa	8.43887	8.11453	8.51817	8.36823	7.97431	8.20704	8.16314	8.47647	8.1438	8.02988	7.96315	8.17095	8.32547	8.20305	8.51057	8.22432	8.29324	8.20624
MSTRG.845	ENSSAUG00010012187	ENSDARG00000026068	436755	trappc5	6.07165	6.17216	6.44583	6.26196	6.61236	6.52672	6.53048	6.34213	6.52369	6.85246	6.5034	6.80633	6.38415	6.39697	6.62536	6.35916	6.73241	6.19974
MSTRG.846	ENSSAUG00010013494				3.06387	5.59717	5.09756	5.70332	5.25725	5.73474	5.55939	5.15667	4.67042	5.41472	5.62852	5.27179	5.66844	5.16673	5.5955	5.58859	5.25944	5.50359
MSTRG.847	ENSSAUG00010013494				3.79532	2.79202	1.79166	2.69497	3.07883	2.93549	2.63814	2.02922	1.56421	2.98966	3.03898	3.44674	2.62243	2.19584	3.17949	3.11617	3.70809	3.9134
MSTRG.848	ENSSAUG00010012118	ENSDARG00000056874	436979	lygl1	12.3692	12.5206	12.7779	12.6183	12.3604	12.4131	12.4074	11.3696	12.2565	12.9325	12.5448	12.7635	12.1774	12.1699	12.7927	12.8703	12.6286	12.7281
MSTRG.849	ENSSAUG00010012221	ENSDARG00000002285	406689	mcoln1a	5.94807	6.65186	6.77259	6.77604	6.92029	6.96003	6.92103	6.28625	7.09827	6.29515	6.81225	6.76752	6.99285	6.74889	6.73858	6.97642	6.60811	7.12426
MSTRG.850	ENSSAUG00010013567	ENSDARG00000060184	560840	pkn1a	7.43537	7.18581	6.85161	6.99827	6.756	7.02462	6.41744	7.61983	7.46079	6.85246	6.81225	7.05222	6.76096	7.47807	7.0219	7.11972	6.96558	7.01986
MSTRG.851	ENSSAUG00010024995	ENSDARG00000032637	560910	si:dkey-261m9.12	1.91103	1.75292	1.15773	2.21731	2.24021	1.94488	2.82704	1.34535	2.9727	0	0	2.79539	1.83953	2.86151	2.00808	1.06752	2.1015	0
MSTRG.852	ENSSAUG00010025008	ENSDARG00000032637	560910	si:dkey-261m9.12	3.06387	2.18764	3.26565	2.21731	4.65593	3.93077	3.14371	3.24414	4.05808	2.16074	2.03348	2.79539	2.81096	3.75868	4.40256	3.57994	4.98738	1.05807
MSTRG.855	ENSSAUG00010025006				6.23919	5.59717	5.61505	5.15694	5.22169	4.88267	5.80389	5.58491	4.77724	4.78734	4.4347	5.63017	5.07324	4.09736	5.2584	4.77083	5.62282	5.06455
MSTRG.857	ENSSAUG00010025010	ENSDARG00000070289	560974	si:ch211-113a14.22	3.79532	3.01991	5.14852	3.57904	4.15063	3.83797	2.42073	2.49128	3.97073	3.35856	2.35761	3.79439	4.1853	3.93794	3.46921	4.44763	3.4429	2.41374
MSTRG.858	ENSSAUG00010021200	ENSDARG00000008279	560913	map2k7	8.41184	8.30498	8.07346	8.41912	8.28113	8.12105	8.21057	8.0302	8.39092	7.88203	8.20922	7.95187	8.33318	8.29229	8.22504	8.46703	8.15013	8.28843
MSTRG.859	ENSSAUG00010025034				11.2448	10.9915	11.0243	10.6584	10.752	10.7613	10.3301	10.5658	10.7961	10.6006	11.0066	10.8078	11.0504	10.7453	10.7656	10.8717	10.7576	11.0132
MSTRG.860	ENSSAUG00010025348	ENSDARG00000074933	100150674	polg2	6.23919	5.48711	5.37938	4.82665	5.10944	5.05748	4.33338	5.56156	4.61388	5.37504	5.53534	5.0739	5.54105	5.27077	5.09791	5.21577	5.33981	5.24004
MSTRG.861	ENSSAUG00010025350	ENSDARG00000020820	446119	srp68	9.51327	8.98607	9.11309	9.16054	8.72071	8.72386	9.01036	8.96653	8.73039	8.55426	8.78245	8.6514	8.66189	8.65795	8.75557	8.9229	8.90831	8.8551
MSTRG.862	ENSSAUG00010025369	ENSDARG00000097346	336811	ten1	3.21449	3.21667	3.73451	3.0532	2.91037	2.74419	3.51735	3.24414	3.29384	3.18587	3.49991	3.68755	3.70432	3.93794	4.01009	3.70644	3.11775	3.68969
MSTRG.863	ENSSAUG00010025374	ENSDARG00000014727	449662	acox1	10.6746	10.7237	10.6205	11.0392	10.8242	10.9813	10.7284	10.6387	10.657	10.7593	10.6443	10.8078	10.4893	10.7072	10.8468	11.1298	10.5011	10.8603
MSTRG.864	ENSSAUG00010025437				8.75997	8.53903	8.41787	8.23474	8.33204	8.24368	8.44494	8.66079	8.31759	8.49534	8.52412	8.19553	8.61205	8.15401	8.49857	8.40774	8.0581	8.29342
MSTRG.867	ENSSAUG00010000140	ENSDARG00000100674	100331775	UBE2O	6.07165	6.12394	5.75317	6.09866	6.108	5.73474	5.61172	5.87737	6.01363	5.33424	5.71603	6.03064	5.91445	6.23492	6.16035	6.47032	5.77511	5.99467
MSTRG.868	ENSSAUG00010000802	ENSDARG00000063062	555525	ubn2a	7.6751	6.95722	7.32019	6.8803	7.30712	7.21192	7.19414	7.06921	7.10854	6.37777	7.18371	7.03053	7.16692	7.08011	6.68308	7.0852	7.00308	6.90731
MSTRG.869	ENSSAUG00010000890	ENSDARG00000012039	494074	ttc26	5.34239	5.28267	5.46229	5.42553	5.32585	5.21338	5.63719	5.38662	5.21752	5.8505	5.40095	5.47819	5.10961	5.39876	5.56512	5.21577	5.03644	4.91732
MSTRG.871	ENSSAUG00010000921	ENSDARG00000074533	571961	slc25a38b	6.7014	6.21882	6.24973	6.7021	6.73093	6.09701	6.14304	6.15202	6.53895	6.22992	6.55178	6.32605	6.59126	6.41222	6.23943	6.33977	6.34154	6.15662
MSTRG.876	ENSSAUG00010000935	ENSDARG00000032637	560910	si:dkey-261m9.12	0	0	0	0.93551	0	1.53607	0.903718	0	1.97664	2.98966	0	0	0	1.88213	2.59393	0	2.92279	0
MSTRG.878	ENSSAUG00010000945				4.69193	3.81118	5.68576	5.54314	4.36137	5.09806	5.29715	4.44642	4.55504	6.2075	5.65828	5.44578	5.43037	4.17092	5.94132	5.2577	5.74591	3.9134
MSTRG.882	ENSSAUG00010000949	ENSDARG00000070289	560974	si:ch211-113a14.22	3.88791	0	0	0	3.71206	0	0	2.98808	0	3.51277	0	3.98691	4.37655	0	3.91693	0	2.42995	0
MSTRG.887	ENSSAUG00010000950				0.941304	1.75292	1.79166	0.93551	3.99083	0.963489	0.903718	2.49128	1.97664	2.7625	0	0.993031	2.4055	2.19584	2.59393	2.10013	4.21374	0
MSTRG.897	ENSSAUG00010000969	ENSDARG00000008182	101885260	si:ch73-111e15.1	4.4091	2.79202	1.15773	1.90215	2.49973	4.01795	2.16463	0.824125	3.14219	3.35856	0	3.44674	3.50025	2.45338	3.33161	0	2.1015	2.68048
MSTRG.899	ENSSAUG00010000973	ENSDARG00000008182	101885260	si:ch73-111e15.1	2.70522	3.38978	0	2.69497	0.949468	3.10436	2.16463	2.8407	2.55898	1.10912	0	2.31076	2.97767	3.02913	2.81658	1.67431	2.92279	3.27159
MSTRG.903	ENSSAUG00010000977				6.48132	5.40878	5.65084	5.04176	5.25725	5.09806	5.12781	5.3598	4.92398	5.01091	5.56707	5.47819	5.31048	5.27077	5.05483	5.12808	4.82933	4.27771
MSTRG.904	MSTRG.904	ENSDARG00000097264	100332117	si:ch211-40k21.5	6.23919	6.02238	6.07633	5.59853	5.65396	5.5714	5.68681	5.41295	5.49301	5.59821	5.40095	5.86891	5.43037	5.62501	5.98787	5.52134	5.65459	5.86674
MSTRG.906	ENSSAUG00010001001				7.04086	7.17402	7.01157	6.7021	7.26407	6.96003	6.9518	7.22592	7.78268	6.93664	6.70224	7.56353	6.96334	7.42643	7.18061	7.13104	7.00308	6.9956
MSTRG.907	ENSSAUG00010002267				5.52647	5.09531	4.87354	4.04559	4.29449	4.57292	4.33338	4.95643	4.8767	4.00386	5.29124	4.63045	5.07324	5.20225	4.4697	4.29492	4.21374	4.27771
MSTRG.908	ENSSAUG00010005055	ENSDARG00000026767	321700	nol11	8.05048	7.52908	7.94961	7.35259	7.5197	7.86298	7.69019	7.35374	7.85764	7.5757	7.38404	8.01951	7.368	8.14946	7.69019	7.87963	7.42762	7.46194
MSTRG.909	MSTRG.909				2.70522	2.79202	3.43943	3.20369	3.49093	2.93549	3.27929	2.67654	2.55898	2.98966	2.84555	2.79539	3.79646	2.86151	3.71037	2.69581	3.28947	3.42482
MSTRG.910	ENSSAUG00010002381	ENSDARG00000077361	324479	bptf	6.75155	7.48204	7.69918	7.61684	7.49756	7.74015	7.58288	7.14969	7.59828	7.09155	7.34797	7.60815	7.59664	7.79547	7.45364	8.10307	7.26218	7.30296
MSTRG.911	ENSSAUG00010005301				15.0322	15.11	15.3314	14.8982	15.008	14.8301	14.8646	14.4656	14.5973	15.2446	15.2549	15.4616	14.8473	14.8887	14.8957	15.4962	15.2354	14.9704
MSTRG.914	ENSSAUG00010005316	ENSDARG00000115657	497384	prkcaa	8.45409	9.41966	9.73206	9.30074	9.54109	9.7399	9.43199	9.48534	9.43029	9.57878	9.41291	9.4779	9.33287	9.33468	9.4052	9.75575	9.88521	9.08233
MSTRG.915	ENSSAUG00010006905	ENSDARG00000052377	321898	psmd12	8.69738	8.52052	8.30448	8.64639	8.5627	8.36504	8.36336	8.8242	8.17344	8.53639	8.69899	8.56349	8.41902	8.524	8.54989	8.45356	8.94731	8.4667
MSTRG.916	ENSSAUG00010006930				7.5028	7.36245	7.27504	7.57602	7.64579	7.51888	7.60886	7.59705	7.73709	7.60172	7.88348	7.36982	7.3453	7.67422	7.50255	7.63913	7.64881	7.47077
MSTRG.918	ENSSAUG00010006930				0	1.12776	1.79166	2.21731	0	0.963489	0.903718	2.27867	0	1.7287	1.61476	3.79439	0.895025	0.922497	3.17949	1.06752	0	3.9134
MSTRG.919	ENSSAUG00010005420	ENSDARG00000030560	406550	helz	9.30026	9.07118	9.04411	9.02306	9.05968	9.07082	8.64022	8.86291	8.91427	9.17018	9.06675	9.10499	9.0791	9.00579	8.93851	9.21128	8.8884	8.81406
MSTRG.922	ENSSAUG00010006936				7.90297	7.42348	7.20454	8.30719	7.90314	7.45782	8.28093	8.09261	8.10843	7.76412	7.97502	7.93445	7.56424	7.74217	8.12966	7.93882	7.91459	7.83447
MSTRG.923	ENSSAUG00010006939	ENSDARG00000002797		BX908804.1	6.40504	6.97092	6.65415	7.19978	7.2553	7.08643	7.33308	7.23333	7.14889	7.43808	7.20403	7.1858	7.10521	7.18148	7.22014	7.0968	7.60883	6.77101
MSTRG.924	MSTRG.924				0	1.12776	3.06805	1.49832	0	2.93549	0	0	0	2.16074	0	0	0	0	3.17949	0	0	0
MSTRG.925	ENSSAUG00010006995	ENSDARG00000078854	553582	tusc3	8.65848	7.98554	8.35417	8.31961	8.18285	7.91501	8.22324	8.16023	7.91726	8.29199	8.44094	7.94609	7.94754	7.78964	8.30993	8.2864	8.10485	8.23761
MSTRG.928	ENSSAUG00010007743	ENSDARG00000032808	406379	tdrd7a	3.79532	1.75292	2.23057	0.93551	0.949468	0	0	4.03643	1.97664	0	5.32874	0	2.4055	4.43256	1.59214	1.67431	2.69732	2.41374
MSTRG.930	ENSSAUG00010007886	ENSDARG00000099771	393857	gne	9.93416	10.2561	10.3303	10.2213	10.1698	10.3205	9.99302	9.67948	9.91862	10.3319	10.4538	10.4331	9.98045	10.0256	10.3405	10.4425	10.121	9.87531
MSTRG.931	ENSSAUG00010008347	ENSDARG00000045618	406318	clta	9.14711	9.00948	9.10987	9.10185	9.36689	9.05029	9.18025	9.54756	9.05363	9.14975	9.20678	9.33256	9.01102	9.18958	9.29383	8.90323	9.49994	9.13048
MSTRG.932	ENSSAUG00010008351	ENSDARG00000045620	322780	nansa	7.81137	7.59247	7.51726	7.89644	7.61871	7.65431	7.82927	7.68069	7.29988	7.86781	7.9868	7.70034	7.74853	7.45616	8.02194	7.39799	8.10485	7.88157
MSTRG.933	ENSSAUG00010008356	ENSDARG00000038114	393443	xpa	2.89566	3.38978	3.43943	2.21731	1.92352	3.25553	2.16463	3.55906	2.9727	2.49277	2.62211	3.89385	3.2625	1.88213	2.59393	3.28786	1.67554	3.10013
MSTRG.934	ENSSAUG00010008356	ENSDARG00000038114	393443	xpa	2.89566	1.75292	3.26565	2.47582	1.92352	2.74419	1.85305	2.67654	2.29699	1.10912	2.03348	2.98778	2.97767	2.19584	2.00808	2.10013	0	2.08625
MSTRG.935	ENSSAUG00010007061	ENSDARG00000074635	558924	abca1a	13.5789	14.0525	13.9745	13.073	13.5131	13.9733	13.1176	12.6528	13.1168	14.274	13.9277	13.7973	13.2697	12.8447	12.0956	13.1812	13.5384	13.1261
MSTRG.936	ENSSAUG00010007716	ENSDARG00000062467	100000104	stra6l	10.4261	11.4965	10.577	10.3659	11.3234	11.1899	11.6859	10.6581	10.8899	11.4501	10.937	11.1095	10.8904	10.7423	10.9385	10.8193	11.011	11.1174
MSTRG.938	ENSSAUG00010008394				3.88791	0	2.83902	2.69497	2.24021	1.53607	1.85305	3.24414	2.78062	3.89586	3.20952	3.44674	1.83953	1.88213	2.33054	1.67431	2.1015	3.10013
MSTRG.949	ENSSAUG00010003062	ENSDARG00000017119	336368	vps37a	8.59122	8.10835	8.46889	8.44956	8.22835	8.46539	8.44854	8.33563	8.33954	8.09849	8.20922	8.27609	8.2703	8.59587	8.37267	8.266	8.45534	8.25816
MSTRG.950	ENSSAUG00010003223	ENSDARG00000098780	436824	nsmce1	5.6897	5.63207	5.46229	5.5711	5.70636	4.88267	5.61172	5.38662	4.96975	5.20443	5.85104	5.19586	5.31048	5.23692	5.79192	5.08215	5.62282	5.50359
MSTRG.951	ENSSAUG00010003234				3.69637	4.13691	4.28288	3.57904	1.92352	3.83797	2.63814	4.10263	3.29384	1.7287	3.94843	4.63045	3.50025	4.09736	3.33161	3.11617	1.67554	4.27771
MSTRG.952	ENSSAUG00010003235	ENSDARG00000098355	393675	atp5pd	10.0762	9.81469	9.90504	9.72302	10.132	9.98003	9.89746	9.75988	9.7697	10.0401	9.98986	10.2772	9.72456	9.93351	10.1541	10.0905	10.2145	10.1893
MSTRG.953	ENSSAUG00010012345	ENSDARG00000040853	555476	shoc2	7.40436	7.6013	7.92058	7.8401	7.94735	8.12105	7.51581	7.65886	7.65542	7.89612	7.87082	7.86873	7.4483	7.96532	7.54986	7.62318	7.53394	7.53951
MSTRG.954	ENSSAUG00010012355	ENSDARG00000071046	795943	bbip1	5.66375	5.52474	5.68576	5.99926	5.98613	5.90451	6.21245	6.31446	5.69728	6.08989	5.21317	5.71421	4.95826	6.03273	6.16035	5.88458	5.93888	5.81222
MSTRG.955	ENSSAUG00010012378	ENSDARG00000041022	321061	pdcd4b	6.75155	6.59993	6.85161	7.34451	7.11699	7.79672	7.64697	6.86504	7.17843	6.45592	6.40148	5.96353	7.20944	6.74889	6.98795	6.9253	7.31284	6.37925
MSTRG.956	ENSSAUG00010003391	ENSDARG00000010773	560986	pnpla6	9.27477	8.99615	8.87284	9.31941	10.1332	9.0477	9.71066	9.24273	9.77937	9.0928	9.43457	8.99448	9.49976	9.18737	8.99373	8.94232	9.59306	9.364
MSTRG.957	ENSSAUG00010012338				10.3509	11.7647	10.4379	10.6552	12.6754	12.6071	13.0874	10.1574	12.2229	12.6913	12.1782	11.6655	12.0389	12.2729	11.3456	11.7862	12.7745	12.4992
MSTRG.958	ENSSAUG00010013246	ENSDARG00000019000	324475	smc3	8.16129	8.87755	8.93947	8.75399	8.8251	8.90346	8.8937	8.90061	8.87572	8.83578	8.86455	8.71398	8.8074	8.73577	8.90858	9.07428	8.93119	8.59336
MSTRG.959	ENSSAUG00010013516	ENSDARG00000019307	114436	dusp5	3.97491	3.92812	2.83902	4.12319	4.07294	4.25175	4.3944	5.30462	4.4937	4.28646	3.94843	3.57216	3.88306	4.01985	3.81735	3.57994	3.28947	4.69428
MSTRG.960	ENSSAUG00010013518	ENSDARG00000040884	30485	mxi1	6.14853	6.82774	6.86691	7.28666	7.70493	7.72079	7.54301	7.67526	7.67627	6.60055	6.96297	7.07359	7.2261	7.60292	7.49451	7.15342	7.37137	7.0672
MSTRG.961	ENSSAUG00010013528	ENSDARG00000040874	556762	add3a	9.59965	9.51623	9.56391	9.69788	9.72059	9.28809	9.87622	9.43163	9.7567	9.71611	9.19414	9.72414	9.81132	9.6894	10.1807	9.6941	9.40039	9.49958
MSTRG.965	ENSSAUG00010014489	ENSDARG00000029011	406253	xpnpep1	8.48777	8.2386	8.32677	8.12112	8.39724	8.20704	8.28898	8.22109	8.19287	8.37479	8.33895	8.25754	8.36738	8.2248	8.32814	8.19764	8.79171	8.08499
MSTRG.966	ENSSAUG00010015388	ENSDARG00000109974	799142	tmem186	5.20517	4.40247	5.09756	4.91658	4.80754	4.32196	4.26967	4.72384	4.72482	3.65208	4.85026	5.15634	4.11547	4.49118	4.4697	4.93487	5.30018	5.11046
MSTRG.967	ENSSAUG00010015389	ENSDARG00000055108	393213	gde1	9.96371	9.94182	10.0069	10.5449	10.1212	9.95401	10.0487	10.2184	9.9475	10.3332	10.2514	10.5502	9.73187	9.97645	10.8269	10.4762	10.0481	10.1095
MSTRG.968	ENSSAUG00010015393	ENSDARG00000061414	100538153	slx4	3.79532	3.38978	3.97936	3.78408	3.71206	3.10436	3.40323	3.96705	3.97073	3.18587	3.62577	3.79439	4.54539	4.43256	3.81735	3.11617	3.82439	3.10013
MSTRG.969	ENSSAUG00010015394				2.48576	0	2.23057	1.90215	1.51719	2.74419	2.16463	2.27867	0.984466	3.18587	2.35761	1.57566	2.97767	2.19584	3.46921	1.67431	1.06846	2.41374
MSTRG.971	ENSSAUG00010015868	ENSDARG00000100869	100333702	adcy9	3.35087	4.40247	4.18863	5.5711	5.22169	5.01572	5.19795	4.72384	5.64181	4.84657	3.74153	3.68755	5.10961	4.70438	5.18039	4.44763	4.1258	2.90551
MSTRG.972	ENSSAUG00010015888				6.64945	7.22062	7.05228	5.9575	5.85302	7.136	6.48912	5.71756	6.50826	6.80846	6.98662	7.07359	6.49829	6.70003	6.80508	6.32012	6.06245	6.19974
MSTRG.973	ENSSAUG00010015891	ENSDARG00000099741		mvb12a	5.94807	6.04845	5.68576	5.04176	5.62703	5.99325	5.711	5.7592	5.80221	5.45333	5.59812	5.917	5.76282	5.16673	5.86855	5.93713	5.48824	5.72636
MSTRG.974	ENSSAUG00010015407	ENSDARG00000104609	566841	crebbpa	7.88061	8.41927	8.26461	8.31134	8.30681	8.59864	8.25237	7.99578	8.55756	8.48606	8.0611	8.24817	8.21712	8.49206	8.12966	8.30151	7.94703	8.23243
MSTRG.975	ENSSAUG00010015893				7.26457	7.39329	7.63808	6.92432	7.34892	6.99269	7.52266	7.17298	7.16865	7.28593	7.20403	7.48595	7.05012	7.16357	7.31447	7.13104	7.5677	7.16834
MSTRG.976	ENSSAUG00010015895	ENSDARG00000062479	561971	vcam1b	2.22683	1.12776	3.5945	2.21731	1.92352	1.53607	3.40323	2.27867	3.14219	3.65208	1.61476	2.79539	2.62243	2.19584	2.00808	2.10013	2.92279	2.08625
MSTRG.977	ENSSAUG00010015895	ENSDARG00000062479	561971	vcam1b	14.5672	15.0675	15.3596	14.7842	14.8252	15.1917	15.071	14.2371	14.9507	15.4175	15.0575	15.3224	14.9046	15.0816	15.1884	15.4349	14.726	15.3381
MSTRG.978	ENSSAUG00010015900	ENSDARG00000089904	792970	adgre5b.3	9.41167	8.92406	8.799	10.0455	8.2983	9.56275	9.0886	9.47445	10.0602	9.33175	9.5913	9.91086	9.63225	10.2691	9.47631	8.74641	9.24211	9.44463
MSTRG.979	ENSSAUG00010016738	ENSDARG00000058270	567859	COLGALT1	7.2987	7.99897	7.27504	8.43061	8.14063	8.74638	7.97621	8.36963	8.76649	8.49071	8.44948	9.14844	8.48281	8.61247	8.15027	7.98946	7.97246	8.18494
MSTRG.981	MSTRG.981		103909543	LOC103909543	4.34522	3.81118	4.08779	2.88518	2.71961	3.25553	2.82704	3.73632	2.9727	2.16074	3.36201	2.57333	3.70432	4.24091	3.17949	3.57994	3.11775	3.56333
MSTRG.983	ENSSAUG00010016808	ENSDARG00000111704		CABZ01096573.1	6.99996	7.34151	6.44583	6.61076	6.40607	6.641	6.17816	6.6823	6.75041	6.47481	6.87697	6.63003	7.39772	6.35024	6.40295	6.08419	5.91285	6.92026
MSTRG.984	ENSSAUG00010016831				4.05697	4.31927	3.73451	4.82665	4.29449	4.10017	4.9764	4.54494	4.4937	2.7625	4.04173	4.07432	4.91781	5.45874	4.91729	5.08215	4.88396	5.28077
MSTRG.985	ENSSAUG00010016833	ENSDARG00000017255	791158	tmed1b	7.7995	7.1975	7.35315	7.19978	7.35714	7.24843	7.29359	7.26258	7.3868	6.82328	7.25362	7.10507	7.49029	7.40373	7.42855	7.15342	7.22034	7.66789
MSTRG.988	ENSSAUG00010018505				3.47546	2.18764	2.23057	2.47582	3.07883	3.25553	3.14371	3.55906	1.56421	2.98966	2.03348	2.31076	3.38627	3.31527	3.81735	3.11617	2.42995	2.90551
MSTRG.990	ENSSAUG00010016850	ENSDARG00000100145		CABZ01092282.1	8.06542	8.21001	8.03334	8.38802	8.25937	7.91501	8.3364	7.94255	8.36973	7.76412	8.29699	7.65852	8.05869	8.2964	8.21529	8.02631	8.33795	7.92075
MSTRG.991	ENSSAUG00010018511				4.88402	5.14448	4.98989	4.82665	5.6804	5.78532	5.44868	5.60788	5.82729	5.56333	5.46971	4.5102	5.40132	5.39876	5.79192	5.0347	5.59034	5.24004
MSTRG.992	ENSSAUG00010018519	ENSDARG00000025904	326954	tecrb	8.97838	9.2475	9.67018	10.0751	10.2426	9.97186	9.76655	9.86613	10.0091	9.83054	9.97664	10.3458	9.59103	10.0756	10.1541	9.83578	10.0224	9.91951
MSTRG.993	ENSSAUG00010018909	ENSDARG00000033789	393821	ndufb7	8.52789	7.76746	7.76598	8.15846	8.0674	7.97616	8.22324	8.27591	8.01328	8.31314	8.13706	8.21969	7.97244	8.00609	8.36828	8.14276	8.0933	8.38032
MSTRG.996	ENSSAUG00010021283				3.69637	3.68392	2.23057	2.69497	3.71206	2.52359	2.82704	4.28474	3.43106	2.98966	3.62577	3.89385	3.2625	2.86151	3.59483	2.92124	4.44934	3.27159
MSTRG.997	ENSSAUG00010019787	ENSDARG00000016809	445076	prkacab	2.22683	3.68392	2.83902	1.90215	3.3662	3.5173	3.40323	3.46153	2.55898	3.35856	2.03348	1.98953	3.1271	3.93794	3.00942	2.4285	3.70809	1.66188
MSTRG.999	ENSSAUG00010021303				13.1975	13.3365	12.7578	13.5142	13.3406	13.334	13.4396	12.642	13.4346	13.5216	13.5948	13.3395	13.3395	13.5461	13.2705	13.7444	13.5009	13.4098
MSTRG.1000	MSTRG.1000	ENSDARG00000068182	724019	crb3b	7.5028	6.92944	7.48787	6.77604	7.20156	6.07685	6.62262	7.24803	7.48463	6.41737	7.23399	7.07359	7.24258	7.06089	7.54208	7.0968	6.65598	7.16834
MSTRG.1001	ENSSAUG00010026329	ENSDARG00000078503	101886409	si:dkey-76b14.2	6.76382	6.35038	6.17795	6.40865	6.108	5.70877	5.8262	6.40906	6.29108	5.76098	5.85104	5.98625	5.7164	6.23492	5.79192	5.74416	6.59179	6.57207
MSTRG.1002	ENSSAUG00010025664				14.856	14.8575	14.6264	14.4784	14.2419	14.5873	13.9152	13.8675	14.0783	15.325	14.8703	14.7129	14.5435	14.4399	14.6023	14.9743	14.5707	14.2154
MSTRG.1003	ENSSAUG00010026331	ENSDARG00000016301	335798	zgc:65894	8.00469	7.27683	6.75626	7.62353	7.5197	6.93785	7.65322	8.52254	7.51583	7.05435	6.93891	7.26224	7.55767	7.16357	7.36824	6.87231	7.65668	7.20054
MSTRG.1004	ENSSAUG00010026334	ENSDARG00000036272	565237	gcgrb	1.91103	2.52125	2.23057	0	3.3662	0.963489	1.4551	0.824125	1.56421	1.10912	1.61476	2.79539	1.44323	0.922497	2.00808	2.10013	2.1015	3.27159
MSTRG.1005	ENSSAUG00010026337	ENSDARG00000025074	394147	slc25a10	9.9328	10.5556	9.88827	11.4145	11.2986	11.0095	10.8613	10.9312	10.9017	11.0081	10.9811	10.9131	10.5073	10.6056	11.156	10.8097	11.5104	10.6186
MSTRG.1008	ENSSAUG00010026340				11.5437	11.2166	11.5099	10.8842	11.0494	11.5811	11.44	11.8824	10.4586	10.6272	11.7943	11.139	9.84677	10.896	10.4201	9.59128	9.99321	9.81766
MSTRG.1009	ENSSAUG00010000115	ENSDARG00000043431	619261	b3gntl1	8.28137	8.06431	8.43337	8.22157	8.04214	8.22089	8.49106	8.36626	8.44863	8.46259	8.02729	8.20039	8.96461	8.22048	8.52248	7.89963	8.0581	8.28343
MSTRG.1010	ENSSAUG00010000133	ENSDARG00000074334		si:dkey-1c7.1	5.52647	6.2861	5.33607	5.8925	4.54522	5.99325	5.86983	6.1363	4.61388	5.20443	4.9499	5.47819	5.76282	5.65096	5.6544	5.33807	5.21751	5.5376
MSTRG.1011	MSTRG.1011	ENSDARG00000089243	561802	r3hcc1l	8.4312	8.24987	8.60739	8.42679	8.42095	8.41809	8.54588	8.46394	8.4806	8.38482	8.29225	8.32592	8.21294	8.48126	8.36387	8.17594	8.55971	8.13027
MSTRG.1012	ENSSAUG00010000335	ENSDARG00000059826	559626	crtac1a	4.34522	3.38978	4.81165	5.51462	5.89877	5.01572	5.35968	4.59179	4.92398	5.01091	5.08753	4.23469	4.69653	5.23692	5.2584	4.58571	5.5571	3.56333
MSTRG.1013	ENSSAUG00010000371	ENSDARG00000059835	561659	zfyve27	6.34097	6.702	6.77259	6.49875	6.5129	6.74688	6.8356	6.80666	6.569	6.70024	6.93891	6.55603	6.74948	6.61032	6.76555	7.02578	6.60811	6.86776
MSTRG.1014	ENSSAUG00010000382	ENSDARG00000094725	793850	si:ch211-284e13.5	3.21449	5.66614	4.67927	5.67782	4.70826	5.05748	4.93593	5.1875	4.29227	5.76098	4.56612	5.76764	4.04208	4.84585	3.81735	5.0347	5.21751	4.19489
MSTRG.1015	ENSSAUG00010000382	ENSDARG00000094725	793850	si:ch211-284e13.5	5.52647	5.79491	5.29142	6.43931	6.37403	5.90451	6.63531	6.16757	6.65557	6.76307	6.34769	6.13597	5.89374	6.2002	6.11913	4.65009	5.91285	5.35893
MSTRG.1016	ENSSAUG00010000394	ENSDARG00000033666	406667	pi4k2a	9.00446	9.09639	8.89912	7.25253	8.42877	9.21155	8.00095	7.51435	8.1033	9.60688	9.1212	8.61177	7.74276	7.91268	7.50255	7.74609	8.54283	7.96516
MSTRG.1017	ENSSAUG00010000406	ENSDARG00000005423	323107	pgam1a	7.90297	7.39329	6.689	7.21758	7.61871	7.23029	7.19414	7.13395	7.1588	7.37913	7.55993	6.92866	7.11419	7.09908	7.30531	6.88574	7.64881	7.52263
MSTRG.1018	ENSSAUG00010000416	ENSDARG00000059841	558857	exosc1	7.9085	8.917	8.53263	8.62987	8.32368	8.90346	8.95067	8.1446	8.75674	9.0928	8.39306	9.19307	8.5339	8.86882	8.89948	8.97095	8.66874	8.74661
MSTRG.1019	ENSSAUG00010000428	ENSDARG00000077721	558776	knop1	5.63732	5.19203	5.19774	4.45871	4.15063	5.01572	4.33338	4.95643	3.43106	4.19827	4.6276	4.30866	4.83332	4.30767	4.65419	4.51832	4.77255	5.32038
MSTRG.1020	ENSSAUG00010000692	ENSDARG00000113474		CABZ01067151.1	0.941304	2.18764	0	2.47582	3.22966	2.74419	2.99405	2.8407	1.97664	2.49277	2.35761	2.98778	2.15009	3.17928	2.00808	2.10013	2.1015	2.08625
MSTRG.1021	ENSSAUG00010000698				7.09042	6.63476	6.92652	6.99827	6.70541	6.96003	6.63531	7.19591	7.00243	7.05435	6.67338	6.97482	6.51195	6.62348	6.5342	6.74545	6.71744	6.53888
MSTRG.1023	ENSSAUG00010000535	ENSDARG00000103125	567524	tsc2	10.6827	10.4762	10.4238	10.1979	10.5607	10.1999	10.1361	9.82015	10.3362	10.8113	10.3344	10.4186	10.3809	10.3682	10.0728	10.3291	10.0555	10.2949
MSTRG.1026	ENSSAUG00010000455	ENSDARG00000030417	100149562	pkd1a	3.21449	5.09531	4.87354	4.77949	4.9877	4.25175	4.66589	5.15667	5.01411	4.72559	4.90094	4.98647	5.45884	5.01519	4.86837	5.4865	5.08388	3.56333
MSTRG.1027	ENSSAUG00010000455	ENSDARG00000030417	100149562	pkd1a	2.70522	2.52125	2.56663	2.69497	3.22966	3.25553	2.63814	4.03643	2.55898	2.16074	1.0224	3.44674	3.2625	3.02913	3.00942	2.69581	2.1015	3.27159
MSTRG.1029	ENSSAUG00010000688	ENSDARG00000042881	100008368	nthl1	5.66375	4.82067	5.57835	5.87016	5.22169	5.62793	5.35968	4.84482	5.46132	5.37504	5.21317	5.47819	5.24658	5.79751	5.6544	5.41419	6.06245	5.78416
MSTRG.1030	ENSSAUG00010000956	ENSDARG00000077790	555243	dcaf15	6.66261	7.35202	7.15555	6.78801	6.99591	7.34433	7.05933	6.78667	6.6415	7.15149	7.11023	7.1858	6.83886	6.8306	6.83084	7.0852	7.32276	7.0672
MSTRG.1032	ENSSAUG00010000722	ENSDARG00000075904	555183	rfx1b	6.89231	6.97092	6.88204	7.32	6.93134	7.10646	7.48107	6.84584	7.29988	7.18629	6.83849	7.17595	7.33765	7.61615	7.19059	7.15342	6.94003	7.39859
MSTRG.1033	ENSSAUG00010000961	ENSDARG00000026489	573145	khsrp	7.5246	7.84388	7.34225	6.84638	6.76838	7.59174	7.50202	7.40054	7.31768	7.11583	7.34797	7.08416	7.3453	7.08963	7.40301	7.57424	7.72561	7.01986
MSTRG.1034	ENSSAUG00010000972				4.27838	4.23097	3.5945	3.78408	3.49093	4.01795	4.13313	4.44642	4.42963	4.10434	4.4347	3.44674	3.79646	3.31527	4.59527	3.93034	4.03216	4.56833
MSTRG.1035	ENSSAUG00010000988	ENSDARG00000059816	677749	zgc:136864	6.80001	6.84271	7.28646	7.20871	7.2197	7.6129	7.26119	6.93938	7.13891	7.2752	7.49543	7.13587	6.94333	6.95034	7.27747	7.19717	7.0635	6.94581
MSTRG.1036	ENSSAUG00010000989	ENSDARG00000075754	100002302	mri1	4.4091	5.69943	5.09756	4.82665	5.48429	5.68232	5.23178	4.99179	5.01411	4.84657	5.46971	5.47819	5.3414	5.23692	4.96461	4.65009	4.9366	4.35604
MSTRG.1037	ENSSAUG00010000995				3.06387	2.52125	0	1.49832	2.91037	0	2.63814	2.02922	0	2.49277	3.36201	3.68755	1.83953	2.86151	3.00942	2.69581	1.67554	2.08625
MSTRG.1038	MSTRG.1038	ENSDARG00000036281	100001297	cc2d1a	6.99996	6.50898	6.65415	6.59723	6.87523	6.36985	6.26241	6.42208	6.50826	6.1616	5.87659	5.89315	6.84965	6.07166	6.7249	6.17451	6.32189	6.55557
MSTRG.1039	MSTRG.1039	ENSDARG00000096514	555871	si:ch211-286b5.2	5.30929	5.09531	4.67927	4.91658	4.9877	4.57292	5.23178	5.4388	4.21835	4.10434	5.0431	4.84449	4.25191	5.36782	5.46995	4.58571	5.65459	4.63268
MSTRG.1040	ENSSAUG00010000997	ENSDARG00000096661	100003596	si:ch211-286b5.5	9.0849	8.88481	8.77082	9.36005	9.50272	9.38966	9.45007	9.27717	9.55564	8.80998	8.85172	9.29439	9.01821	9.39924	9.15029	8.96147	9.35519	9.48004
MSTRG.1041	ENSSAUG00010001000				0	2.18764	2.83902	1.90215	7.95279	2.26306	1.85305	3.55906	2.55898	6.18474	6.55178	7.30804	8.72187	4.37147	4.4697	3.82273	3.58158	7.07879
MSTRG.1042	ENSSAUG00010001012	ENSDARG00000043006	571305	gnav1	4.20828	4.55574	4.67927	4.04559	4.60164	3.7388	4.71455	3.89417	4.14044	3.89586	4.12935	4.23469	5.37167	3.75868	4.65419	3.82273	4.52003	4.91732
MSTRG.1043	ENSSAUG00010001004	ENSDARG00000043021	327138	slc26a11	8.06046	7.34151	7.0656	7.54111	7.73677	7.56304	7.54301	7.40054	7.69001	7.11583	7.30157	7.3955	7.36047	7.4708	7.38573	7.35035	7.73307	7.69828
MSTRG.1044	ENSSAUG00010001010	ENSDARG00000032087	563849	sgsh	7.49546	7.79082	7.76598	7.75733	7.68549	7.94869	7.84028	7.31936	7.75027	7.85345	7.72373	7.86261	7.39772	7.84687	7.65456	7.80383	7.80561	7.589
MSTRG.1045	ENSSAUG00010001018	ENSDARG00000043003	450016	pcyt2	9.92463	10.3997	10.1182	9.89327	9.22145	10.072	9.7866	10.1777	9.52531	10.4186	10.064	10.2528	9.78345	9.56018	10.3383	10.4334	9.32589	10.0326
MSTRG.1046	ENSSAUG00010001049	ENSDARG00000060645	796135	sirt7	3.35087	4.69428	4.37135	3.78408	3.71206	4.62939	3.72163	4.34067	3.97073	4.00386	4.12935	4.89339	4.83332	4.30767	3.59483	4.98565	3.70809	4.10703
MSTRG.1047	ENSSAUG00010001071	ENSDARG00000101309	100329274	si:ch73-100l22.3	6.77599	6.2416	7.46795	6.49875	7.01681	6.96003	7.27748	6.53426	7.17843	5.63227	5.62852	5.63017	7.10521	6.45702	6.68308	7.15342	7.3809	7.14647
MSTRG.1048	ENSSAUG00010001072	ENSDARG00000018109	415134	mafga	8.12846	7.5198	8.39167	6.81164	7.41339	7.96524	7.04037	6.78667	8.093	6.6841	7.31097	6.91688	7.71351	7.17256	7.10871	7.71633	6.95286	8.05596
MSTRG.1049	ENSSAUG00010001075				8.04546	7.15014	7.29779	7.14502	6.39014	6.68162	7.04037	7.88259	6.71052	6.33705	6.70224	6.75434	6.83886	6.84191	6.77884	6.55682	7.24141	6.58839
MSTRG.1050	ENSSAUG00010001083	ENSDARG00000105321	550237	aspscr1	7.32378	7.28781	6.99774	7.49076	7.47509	7.26635	7.36392	7.40711	7.48463	7.45721	7.16309	7.25291	7.16692	7.61615	7.36824	7.15342	7.49936	7.25266
MSTRG.1051	ENSSAUG00010001120	ENSDARG00000102245	327590	tk1	3.47546	3.01991	2.56663	3.78408	4.65593	3.25553	2.16463	5.06002	4.36258	2.7625	4.12935	1.98953	4.49128	3.31527	5.01042	0	6.08595	3.56333
MSTRG.1052	ENSSAUG00010001115	ENSDARG00000099600	568465	si:dkey-93h22.7	7.66205	8.03201	8.32677	8.78417	8.35684	8.3441	8.72283	8.62463	8.96882	7.93757	8.04992	8.0946	8.46888	8.63863	8.28219	8.21902	8.31328	8.11346
MSTRG.1054	ENSSAUG00010001095				5.99045	6.32927	6.78875	6.56977	6.40607	6.26682	6.50304	6.5698	6.88789	6.1616	6.56755	6.55603	6.45654	6.62348	6.80508	6.55682	6.84684	6.04283
MSTRG.1055	ENSSAUG00010001103	ENSDARG00000101050	100004462	tmc8	4.83834	4.93687	3.73451	4.628	4.22435	4.62939	4.71455	4.99179	5.25497	2.7625	4.29009	3.98691	5.10961	4.75309	3.17949	4.82761	4.88396	4.91732
MSTRG.1056	ENSSAUG00010001110	ENSDARG00000101146	101886098	CR293511.1	6.01119	5.04441	6.20228	6.91344	7.03741	6.28451	6.44654	7.08567	7.33528	5.49094	5.5029	4.94068	7.06872	6.72466	6.48637	5.58859	5.80373	4.43033
MSTRG.1057	ENSSAUG00010001124	ENSDARG00000099106	550372	afmid	9.72103	9.60892	9.62366	9.58584	9.56612	9.46335	9.4063	9.2861	9.45865	9.55012	9.67922	9.81418	9.25787	9.55504	9.41375	9.55811	9.54725	9.74492
MSTRG.1058	ENSSAUG00010001126	ENSDARG00000102977	445201	cant1b	6.63616	5.79491	6.61845	5.48553	5.94311	5.38719	5.29715	6.10435	5.36183	5.45333	6.06616	5.5099	5.66844	5.5986	5.62525	5.91109	5.85932	6.28229
MSTRG.1059	ENSSAUG00010001132	ENSDARG00000103266	571547	ogal	8.15198	8.25548	8.08658	8.86545	8.39325	8.51119	8.99567	9.12423	8.78901	8.44354	8.80924	8.55971	8.30601	8.35675	8.44118	8.389	8.73711	8.26325
MSTRG.1061	ENSSAUG00010001142	ENSDARG00000098666	110440113	si:dkey-93h22.8	7.43537	6.59993	6.78875	5.42553	5.10944	6.24891	5.84818	6.24288	6.37852	6.08989	6.58315	6.28999	6.19397	6.25197	5.98787	6.45238	5.12981	6.53888
MSTRG.1062	ENSSAUG00010001148	ENSDARG00000103158	30576	ldb1b	8.82581	8.79142	9.02719	9.58927	9.0945	9.24582	9.2166	9.42194	9.74194	8.89659	8.69181	8.85334	9.18942	9.61062	9.27518	9.16521	9.01924	8.75024
MSTRG.1063	ENSSAUG00010001174	ENSDARG00000104285	393591	armh3	6.89231	7.13805	6.86691	7.32822	7.02715	7.06612	7.37153	7.24803	7.52352	6.71621	7.15267	6.99736	6.90244	7.31727	7.03304	7.32099	7.00308	7.11303
MSTRG.1064	ENSSAUG00010001232	ENSDARG00000070787	30415	jupa	10.7833	11.5568	11.3919	11.6242	11.3915	11.5668	11.5538	11.3222	11.6368	11.7346	11.5217	11.6172	11.6009	11.6105	11.6176	11.4663	11.5126	11.3783
MSTRG.1065	ENSSAUG00010021461				17.513	18.101	17.8277	17.7942	17.6856	17.8195	17.633	16.8756	17.3415	18.245	18.0119	18.0153	17.851	17.6803	17.6865	18.2271	17.7641	17.6969
MSTRG.1066	MSTRG.1066				6.68859	4.82067	5.14852	4.26689	4.90043	4.9284	2.82704	4.88299	4.72482	4.19827	3.74153	4.84449	5.27889	5.27077	4.25812	3.44128	3.93201	2.90551
MSTRG.1067	ENSSAUG00010002410	ENSDARG00000074508	100001887	si:dkey-28e7.3	6.68859	6.49009	6.4045	6.77604	7.48262	6.75959	6.29478	7.02721	6.89976	6.93664	6.97484	6.97482	7.96253	6.95034	7.69019	6.62248	7.1552	7.5562
MSTRG.1069	ENSSAUG00010002881	ENSDARG00000036840	406844	krt15	11.6241	12.2785	11.7219	12.1157	11.9388	12.6478	12.4906	12.2539	12.6144	12.3233	11.9397	12.3105	12.603	12.7509	12.5255	11.3947	12.2579	12.1715
MSTRG.1070	ENSSAUG00010002917	ENSDARG00000044973	100124615	krt98	2.70522	2.52125	1.15773	0.93551	3.22966	2.74419	2.82704	1.72743	1.97664	2.49277	2.03348	2.57333	1.83953	3.17928	2.33054	0	1.06846	2.41374
MSTRG.1071	ENSSAUG00010003003				9.36411	9.7801	10.0241	9.51563	9.52112	9.87301	9.57558	9.63124	9.75996	10.3293	9.85177	9.79822	9.59905	9.63195	9.66896	9.45376	9.64341	9.47347
MSTRG.1072	ENSSAUG00010003248	ENSDARG00000060501	751660	dpcd	4.63963	4.48114	4.37135	4.95953	3.90375	4.25175	4.76163	4.84482	4.92398	4.36957	4.85026	4.4461	4.37655	4.65396	4.65419	4.44763	5.21751	4.19489
MSTRG.1073	ENSSAUG00010003250	ENSDARG00000039613	406697	poll	5.01297	5.32594	4.98989	5.59853	5.59959	5.62793	5.66221	5.3598	5.36183	5.69806	5.1725	5.71421	5.37167	5.97228	5.29589	5.2577	5.37837	5.35893
MSTRG.1074	ENSSAUG00010003253	ENSDARG00000029751	553658	wbp1lb	7.65548	8.6791	8.40745	8.57569	8.49357	8.75592	8.86434	8.44811	8.83302	8.7336	8.63307	8.59339	8.34085	8.72665	8.48646	8.50669	8.52575	8.13583
MSTRG.1075	ENSSAUG00010003260	ENSDARG00000027572	664699	as3mt	10.2618	10.2035	10.1838	10.9186	10.614	10.4584	10.6224	10.4426	10.8914	10.4113	10.4633	10.5454	10.2322	10.8244	10.6162	10.4403	10.7776	10.447
MSTRG.1076	ENSSAUG00010003314	ENSDARG00000058231	557972	nt5c2b	12.1322	11.6135	11.8375	11.3975	11.7775	11.2435	11.1101	11.4985	10.6099	11.7039	11.5273	11.7853	11.6992	10.7595	11.1763	11.1736	11.1067	12.2744
MSTRG.1079	ENSSAUG00010003354	ENSDARG00000019360	327268	sec23b	9.23346	8.72428	9.36549	8.85696	8.64889	8.62318	8.36336	8.71469	8.093	8.54088	9.38869	8.94895	8.47586	8.90161	9.34836	9.38921	8.57224	9.24297
MSTRG.1081	ENSSAUG00010003389	ENSDARG00000013252	561497	tmc5	0	1.75292	1.15773	0.93551	2.49973	2.74419	1.85305	2.27867	0.984466	3.18587	2.03348	2.79539	3.79646	1.48067	1.59214	2.10013	1.67554	2.08625
MSTRG.1082	ENSSAUG00010005046	ENSDARG00000018325	641491	taf5	4.88402	4.93687	5.37938	4.95953	3.99083	4.83545	5.05409	4.72384	3.77837	4.19827	5.08753	5.27179	4.91781	4.5475	4.53385	5.17259	4.58742	3.9134
MSTRG.1083	ENSSAUG00010005272	ENSDARG00000096003	794625	atp5md	9.72103	9.23621	9.00316	9.09224	9.53205	9.25033	9.47677	9.27358	9.16603	9.50717	9.45379	9.53872	8.9745	9.31454	9.4885	9.25333	9.73542	9.53789
MSTRG.1084	ENSSAUG00010005292	ENSDARG00000052480	794079	pdcd11	8.12846	7.97198	8.05354	7.73278	6.98535	7.95974	7.84028	7.52646	7.53878	7.4187	7.46206	7.67958	7.82709	7.88015	7.7855	7.90624	7.62496	7.33232
MSTRG.1085	ENSSAUG00010005365	ENSDARG00000022891	557610	zgc:175214	8.75383	9.25031	9.34652	9.57207	9.82499	9.3545	9.76076	9.04227	9.66229	9.213	9.31586	9.41022	9.67839	9.67998	9.49657	9.42184	9.69206	9.52524
MSTRG.1086	ENSSAUG00010005369	ENSDARG00000036479	794408	ITPRIP	1.50616	2.18764	1.15773	2.21731	2.71961	3.5173	2.82704	2.02922	2.78062	3.89586	2.62211	1.98953	2.4055	3.85109	2.33054	2.10013	3.11775	3.10013
MSTRG.1089	ENSSAUG00010005377	ENSDARG00000061208	678600	rab40c	6.27392	7.15014	7.0656	6.95648	7.08766	7.29281	7.04988	6.83615	6.99137	7.04174	6.75829	6.97482	6.74948	6.89714	6.81802	6.83125	7.1552	6.5049
MSTRG.1091	ENSSAUG00010005426	ENSDARG00000078440	100329473	ccdc88aa	8.67481	8.0959	7.84535	8.40753	8.34449	7.84521	7.98616	8.51951	7.64134	7.94436	8.26349	7.54069	7.68968	7.86915	8.29613	7.98946	8.53431	8.15239
MSTRG.1093	ENSSAUG00010004874	ENSDARG00000010160	336764	rps15a	13.2645	12.8582	13.0541	12.5197	12.5945	12.9297	12.8572	12.6891	12.9677	13.1061	12.8931	13.2535	12.5357	12.8536	13.1987	12.7579	13.0677	12.8409
MSTRG.1094	ENSSAUG00010003403	ENSDARG00000078592	446115	nomo	8.49146	9.02269	8.96102	8.76916	8.62867	8.80883	8.48055	8.78693	8.79855	8.50457	8.83878	8.69687	8.81293	8.74784	8.60692	8.93587	8.45082	8.73199
MSTRG.1095	ENSSAUG00010004884	ENSDARG00000062594	559504	coq7	6.82365	6.32927	6.72302	6.0197	6.59857	6.466	6.63531	6.72496	5.77668	6.76307	6.67338	6.44562	6.12456	6.39697	6.5498	6.68527	6.38006	6.88107
MSTRG.1096	ENSSAUG00010009874	ENSDARG00000071198	567944	fopnl	6.38929	5.79491	5.68576	5.19338	5.35896	5.90451	5.47716	5.9147	6.21711	6.04002	5.21317	6.46192	5.80779	6.85313	5.18039	5.91109	5.91285	6.13457
MSTRG.1097	ENSSAUG00010016916				4.7424	4.62667	4.93289	5.19338	5.39132	4.68373	4.50919	5.96894	4.29227	4.78734	5.71603	4.94068	4.59755	4.93301	5.18039	4.77083	5.25944	4.75336
MSTRG.1098	ENSSAUG00010009988	ENSDARG00000009782	554168	myh11a	8.74766	8.84446	8.45377	8.93166	8.59433	9.08603	8.32077	8.58176	8.55381	8.69786	8.88986	8.52523	8.68919	8.524	8.75893	8.98662	8.43261	8.9113
MSTRG.1099	MSTRG.1099				5.49738	5.28267	5.54069	5.11956	5.35896	5.45124	5.50509	5.71756	4.4937	5.11091	4.12935	5.19586	5.03592	5.0546	5.2584	4.93487	5.93888	5.35893
MSTRG.1100	ENSSAUG00010016167				3.35087	3.21667	4.28288	3.87662	3.90375	4.25175	3.6231	4.49652	4.05808	2.7625	2.62211	3.98691	3.60589	4.60171	3.59483	3.57994	4.375	3.80588
MSTRG.1101	ENSSAUG00010016168	ENSDARG00000014910	567417	panx1b	0	3.54433	2.23057	0	0	0.963489	4.20301	3.55906	2.29699	0	0	0	1.83953	0.922497	1.59214	0	1.06846	1.66188
MSTRG.1102	ENSSAUG00010016185	ENSDARG00000115222	100005105	MARF1	8.98625	9.1754	9.17891	9.36405	9.5994	8.95408	8.96331	9.16547	9.21199	9.00779	9.0584	8.91384	9.27799	9.35258	8.65819	9.01134	8.97902	9.21435
MSTRG.1103	ENSSAUG00010021371	ENSDARG00000017400	30104	klf1	5.16872	4.48114	5.71986	6.56977	5.87607	6.07685	6.40266	6.71441	7.37834	5.20443	4.90094	4.23469	6.27628	6.33432	5.76545	5.71436	5.45254	4.56833
MSTRG.1104	ENSSAUG00010021373				5.66375	5.56141	4.98989	7.96654	8.43267	7.07631	8.26059	8.50735	8.5349	7.11583	7.89602	8.156	7.65933	8.75981	6.97646	6.21763	8.52145	6.01895
MSTRG.1105	ENSSAUG00010021374	ENSDARG00000094965	335737	nfil3-5	7.14772	8.92053	8.84608	7.68879	8.46344	9.48455	7.04988	7.53247	7.55389	7.99758	8.34811	7.99171	7.20944	8.41089	6.89331	6.43421	7.49936	7.11303
MSTRG.1106	ENSSAUG00010021375	ENSDARG00000071213	100149956	rgl3a	4.47028	3.54433	2.56663	3.46444	4.4865	2.52359	4.33338	2.67654	2.55898	3.18587	3.20952	0.993031	3.88306	1.48067	1.00539	3.70644	2.69732	4.10703
MSTRG.1107	ENSSAUG00010021375	ENSDARG00000071213	100149956	rgl3a	1.91103	4.62667	3.43943	4.12319	3.90375	4.32196	3.90054	2.98808	3.77837	4.72559	3.36201	1.98953	4.64789	1.48067	0	4.65009	3.58158	3.27159
MSTRG.1108	ENSSAUG00010016924				6.98955	6.71833	7.0788	6.26196	6.30775	6.90391	6.29478	6.47302	6.01363	6.51187	6.59859	6.57114	6.35414	6.21766	6.20044	6.25951	7.07529	6.52199
MSTRG.1109	ENSSAUG00010016983	ENSDARG00000010873	556764	DDX17	9.57897	9.66265	9.82506	9.42661	9.78139	9.48455	9.4908	9.13416	9.58167	9.51175	9.45803	9.6743	9.90614	9.69096	9.56916	9.51338	8.8884	9.65484
MSTRG.1110	ENSSAUG00010020872	ENSDARG00000038537	798361	gga1	6.03162	6.17216	6.72302	6.54178	6.756	6.15586	6.50304	5.89615	6.46097	6.18474	6.40148	6.64438	6.29219	6.66226	6.11913	6.76011	6.59179	6.06631
MSTRG.1111	ENSSAUG00010021368	ENSDARG00000079811	100149741	micall1a	6.73918	6.71833	6.34019	6.58356	6.00717	6.41873	6.57069	6.88399	6.55405	6.37777	6.32931	6.41246	6.21081	6.66226	5.81792	6.37829	6.52461	6.60452
MSTRG.1113	ENSSAUG00010021376	ENSDARG00000062978	555601	ccdc151	3.88791	2.18764	0	0.93551	0	0	0.903718	3.96705	1.56421	2.49277	0	0.993031	0	3.55394	0	0	2.42995	1.05807
MSTRG.1114	ENSSAUG00010021400	ENSDARG00000037059	324345	slc44a2	4.52897	5.59717	4.74698	5.29748	5.02943	5.94956	5.44868	5.79968	6.17864	4.90345	4.68657	5.0739	5.3414	5.72609	5.29589	5.52134	5.65459	4.91732
MSTRG.1116	ENSSAUG00010021893	ENSDARG00000037057	393860	gcdha	7.06089	5.19203	2.56663	7.09774	5.02943	7.20264	6.21245	6.35576	6.05669	7.26438	7.31097	7.10507	6.56531	7.66152	6.69715	4.51832	7.11008	6.58839
MSTRG.1117	ENSSAUG00010022076	ENSDARG00000019763	406801	acp5a	6.1106	6.14826	4.87354	7.72035	5.85302	6.58499	5.97344	7.18067	7.6624	6.71621	7.71668	7.66558	6.82799	7.6487	6.25854	5.9627	7.07529	7.10171
MSTRG.1118	ENSSAUG00010022079	ENSDARG00000058660	324431	ilf3a	7.66205	7.08866	6.36195	6.94584	6.87523	6.78466	6.685	6.86504	6.98023	6.51187	7.11023	7.1858	7.05945	6.58364	6.97646	6.9253	6.88752	7.31281
MSTRG.1119	ENSSAUG00010022082	ENSDARG00000096428	556689	si:dkey-217d24.6	6.51074	6.47094	6.48602	5.75299	6.58464	6.65467	6.57069	6.0881	6.3267	6.65126	6.31068	6.41246	6.48451	6.63653	6.13989	6.1073	6.34154	6.39788
MSTRG.1120	ENSSAUG00010022084	ENSDARG00000025350	791455	prdx2	9.69243	10.3768	10.1246	10.5281	10.385	10.5463	10.5647	10.1388	10.5743	10.6953	10.3298	10.7748	10.1329	10.7558	10.6474	10.4696	10.3049	10.3159
MSTRG.1121	ENSSAUG00010022085	ENSDARG00000074378	407086	junba	8.31927	7.65319	6.52511	8.77518	8.28544	7.54113	8.35571	8.4094	9.43641	7.99104	8.43665	7.66558	7.10521	7.64225	9.06602	8.85624	8.3083	8.27337
MSTRG.1122	ENSSAUG00010022113	ENSDARG00000018190	325704	get3	8.4312	8.15108	8.11248	7.90745	7.65248	7.81509	7.94596	8.28663	7.90553	7.71729	8.28749	7.9286	7.67154	7.85247	8.12966	8.03839	7.99124	7.77156
MSTRG.1123	ENSSAUG00010022115				8.73526	8.54819	8.4385	8.23911	8.04723	8.07604	8.41948	8.19478	8.43646	8.7837	8.16843	8.55212	8.35228	8.27987	8.08218	8.34105	7.94703	8.75024
MSTRG.1124	ENSSAUG00010022133	ENSDARG00000070448	560761	grk4	7.77546	7.76746	7.67331	7.86854	7.77407	7.86298	7.69019	7.76487	7.99125	7.43808	7.79245	7.65143	7.81613	7.85247	7.62541	7.56592	7.55933	7.63685
MSTRG.1127	ENSSAUG00010025897	ENSDARG00000033604	333939	lrpap1	8.09486	8.64534	8.66541	8.76008	8.63206	8.59864	8.82886	8.46394	8.49632	9.0207	8.72735	8.54831	8.29815	8.71747	8.48646	8.73161	8.71844	8.51444
MSTRG.1128	ENSSAUG00010025941	ENSDARG00000013881	564750	pi4k2b	8.71011	8.92406	8.93947	8.69167	8.73654	8.7271	8.65276	8.74091	8.76973	8.56752	8.70614	8.28069	8.79628	8.43349	8.84046	8.71666	8.58466	8.93701
MSTRG.1129	ENSSAUG00010026055	ENSDARG00000062055	566820	rnf38	6.09126	6.43186	6.10242	6.34529	5.78155	6.74688	6.47507	6.07167	6.36146	5.98836	5.85104	6.13597	6.51195	6.26882	6.40295	6.01253	5.5571	6.06631
MSTRG.1130	ENSSAUG00010026056	ENSDARG00000115778	100003503	chrnb5a	3.69637	5.40878	4.60823	4.95953	5.42298	4.32196	5.35968	5.06002	5.21752	3.89586	5.21317	4.74144	4.87618	5.27077	5.62525	5.17259	5.25944	4.27771
MSTRG.1132	ENSSAUG00010026060	ENSDARG00000052764	794401	chrnb3a	0	0	4.18863	4.19683	0.949468	0	2.63814	0	0	0	0	0	0.895025	3.93794	0	0	0	0
MSTRG.1133	ENSSAUG00010023607	ENSDARG00000052866	30214	htt	8.54931	8.03201	8.22953	8.34817	8.15012	7.8747	7.90985	8.12483	7.96324	8.0426	7.77218	7.91682	8.13567	7.97048	8.01634	8.13716	7.9406	7.84129
MSTRG.1135	ENSSAUG00010025891	ENSDARG00000036774	378970	rgs12b	7.10012	7.08866	7.10484	6.95648	7.30712	7.19331	7.30952	7.1575	7.09827	6.60055	7.24384	6.96342	7.38293	7.09908	6.97646	7.00131	7.18813	6.89425
MSTRG.1138	ENSSAUG00010026161	ENSDARG00000101106	101883524	si:ch73-109d9.3	6.48132	5.85523	5.96701	5.67782	5.75692	5.94956	5.73479	6.05505	6.11895	5.52759	5.82503	5.41262	6.01376	6.10957	6.40295	6.08419	6.03857	6.19974
MSTRG.1140	ENSSAUG00010026146	ENSDARG00000057248	561057	sclt1	6.20361	6.21882	6.17795	6.17353	6.16527	5.65538	5.89115	5.73853	6.198	6.04002	6.2727	6.30813	6.3389	6.05232	6.18053	6.28	6.15421	6.45238
MSTRG.1141	ENSSAUG00010026154	ENSDARG00000017985	393870	C1H4orf33	7.45063	6.98449	7.27504	7.47604	8.12628	7.17446	7.18553	7.42014	7.03509	7.60172	7.62166	7.62995	7.02177	7.58957	7.27747	7.59074	7.5677	7.25266
MSTRG.1142	ENSSAUG00010026162				5.13133	5.56141	6.2262	5.08119	5.42298	5.85801	5.63719	5.1875	5.61325	5.72987	4.74322	5.63017	4.99761	5.30385	5.18039	4.71172	5.25944	5.19812
MSTRG.1143	ENSSAUG00010026163				7.12887	7.23204	7.68199	7.11684	7.17391	7.37767	7.14172	7.04416	7.4925	7.43808	7.0099	7.25291	7.27497	7.69307	7.17055	7.0852	6.97819	7.21112
MSTRG.1146	ENSSAUG00010026178				9.00705	8.19841	7.02527	8.00292	7.99025	8.46539	8.00584	9.33167	8.68308	8.11062	8.32045	8.03048	8.11346	7.92336	7.65456	7.96436	7.99124	8.43997
MSTRG.1147	ENSSAUG00010026187	ENSDARG00000069114	100000934	unc93b1	11.0299	11.0636	10.8437	10.7869	10.795	11.0891	10.9529	10.9249	10.7345	10.7602	11.0131	10.7191	10.7784	10.818	10.6973	10.6594	10.5346	10.6393
MSTRG.1148	ENSSAUG00010026189				3.59014	4.31927	3.5945	3.0532	3.81109	3.5173	3.72163	3.73632	3.43106	3.35856	2.35761	3.15751	4.43506	3.55394	2.33054	4.21205	2.42995	2.68048
MSTRG.1149	ENSSAUG00010026376	ENSDARG00000059682	572234	slc43a3a	10.9136	11.4924	10.6551	11.3295	10.7675	10.4339	11.6244	10.4561	10.3241	11.4126	10.3876	10.7796	12.1125	10.6383	10.5146	10.5477	11.2429	11.9542
MSTRG.1150	MSTRG.1150		100002387	mgarpb	6.09126	4.93687	4.18863	7.77547	4.42529	8.53355	7.9662	7.81015	5.7507	5.41472	4.12935	2.57333	6.27628	3.65994	5.62525	5.21577	4.65181	3.27159
MSTRG.1151	ENSSAUG00010026380				4.97125	5.48711	6.2262	6.11775	5.73186	5.99325	5.55939	5.5137	6.27294	6.06517	5.56707	6.15615	5.3414	6.44224	5.2584	6.28	6.28176	5.43307
MSTRG.1152	ENSSAUG00010026383	ENSDARG00000078525	568973	noctb	7.43537	7.93053	7.09188	6.52758	6.80488	7.47333	6.60981	7.13395	7.3868	8.09849	6.64393	6.81904	7.2909	7.18148	6.77884	7.19717	7.49936	7.29304
MSTRG.1154	ENSSAUG00010026384	ENSDARG00000079626	387534	elf2b	8.47663	8.78368	8.67413	8.59965	9.14994	9.09358	8.8937	8.67445	8.84841	8.67354	8.7892	8.94025	8.89076	9.06005	8.59193	8.51103	8.72219	8.51017
MSTRG.1155	ENSSAUG00010026512	ENSDARG00000079552	101886283	maml3	6.3245	7.12586	6.82052	7.34451	6.76838	7.17446	7.19414	6.72496	6.98023	7.49471	6.95099	7.03053	6.82799	7.55564	7.06596	7.67051	6.90082	6.78524
MSTRG.1157	ENSSAUG00010026407				8.6286	7.77529	7.69918	7.44615	7.35714	7.55577	7.74393	7.8347	7.61278	7.43808	7.78573	7.50181	7.80508	7.94449	7.62541	7.78961	7.59252	7.49693
MSTRG.1158	ENSSAUG00010026513				7.49546	7.67845	7.42725	8.14457	7.60497	7.55577	8.1366	8.24327	8.32641	8.24874	8.0611	7.79345	7.72528	7.49248	8.58059	8.55372	7.81969	8.43096
MSTRG.1159	ENSSAUG00010026519	ENSDARG00000009315	556495	clgn	6.94714	6.43186	6.04977	6.09866	6.35775	6.35318	5.9933	6.27194	6.58379	6.04002	6.34769	6.27161	6.10668	6.23492	5.81792	6.68527	6.01429	5.72636
MSTRG.1161	ENSSAUG00010026553	ENSDARG00000006392	450057	exosc9	7.18469	6.63476	5.87922	6.20956	4.85474	5.80996	5.711	6.03823	5.49301	5.52759	5.87659	5.79363	6.14223	5.23692	6.4369	6.06069	5.85932	5.96998
MSTRG.1162	ENSSAUG00010026560				5.78909	6.75044	6.24973	6.15518	7.37343	5.32015	6.37265	6.07167	6.9348	6.31625	5.95063	5.0739	6.86037	7.25943	6.88103	6.70055	6.6402	6.32186
MSTRG.1163	ENSSAUG00010000124				9.65175	11.0181	11.2445	11.8624	11.8104	11.6161	11.2601	10.9192	11.7165	11.6001	10.7379	11.946	11.4923	11.5905	11.5269	11.7938	11.4427	11.3012
MSTRG.1164	ENSSAUG00010000234	ENSDARG00000021444	103909237	prf1.2	0	1.12776	1.79166	2.88518	0.949468	2.93549	4.80722	4.80561	1.56421	1.10912	3.36201	3.98691	4.59755	1.88213	4.09759	2.10013	3.70809	1.66188
MSTRG.1165	ENSSAUG00010000252	ENSDARG00000021444	103909237	prf1.2	1.50616	4.82067	4.28288	5.33057	3.49093	3.10436	2.82704	3.35692	3.97073	3.77911	2.84555	2.98778	3.96476	2.45338	3.17949	4.93487	4.21374	2.90551
MSTRG.1166	ENSSAUG00010000159	ENSDARG00000060051	560024	slc47a2.1	7.73864	7.69505	7.78221	7.89644	7.90874	7.71428	8.02043	7.34693	7.24509	7.73307	7.16309	7.25291	7.84339	7.54876	7.88723	7.74609	7.94703	7.13541
MSTRG.1167	ENSSAUG00010000319	ENSDARG00000103485	568689	card14	7.54607	7.10116	6.99774	6.20956	7.27278	6.45042	6.54401	7.59705	6.52369	6.43677	6.59859	6.80633	7.96253	6.67496	6.62536	6.70055	7.42762	6.92026
MSTRG.1168	ENSSAUG00010000271				9.38014	9.7801	9.97023	10.0141	9.9416	9.91763	9.98188	10.0483	9.93602	10.1337	9.82905	9.86716	9.90743	9.9001	9.80354	9.98364	10.0102	9.7985
MSTRG.1170	ENSSAUG00010000370	ENSDARG00000104793	100150463	dgke	8.92475	8.81818	8.2236	8.38408	8.16424	8.23915	7.69626	7.82493	7.42837	8.22104	8.88042	9.1024	8.99895	7.91268	7.71807	8.55372	8.15569	8.54402
MSTRG.1171	ENSSAUG00010000337				7.3886	6.90111	9.12268	8.41527	7.91988	8.34832	8.79532	7.72864	7.89963	7.12781	7.94515	7.48595	7.65318	8.08908	7.70419	8.34592	7.6409	8.7825
MSTRG.1172	ENSSAUG00010000342	ENSDARG00000098771	799361	cbx8b	6.95786	7.08866	7.49773	7.49806	7.10728	7.50386	7.64069	6.42208	7.33528	6.65126	7.38404	7.40396	7.27497	7.86361	7.15023	7.18636	7.12149	8.04417
MSTRG.1173	ENSSAUG00010000350	ENSDARG00000101393	100535653	si:dkey-31g6.6	6.73918	5.96879	5.78573	5.42553	6.23827	6.43466	7.08732	6.16757	5.94654	5.69806	5.90169	6.36124	5.03592	6.16463	5.53409	6.57352	6.17627	6.30221
MSTRG.1175	ENSSAUG00010000413	ENSDARG00000104396	393144	trim25	9.48019	9.63496	9.32729	9.01799	9.31932	9.54818	9.38954	9.12821	9.40968	9.40253	9.53826	9.77558	9.20841	9.52555	8.64736	8.98662	8.97902	9.08233
MSTRG.1176	MSTRG.1176	ENSDARG00000087674	101883863	si:ch1073-127d16.1	5.24072	5.32594	4.28288	2.69497	6.30775	4.32196	2.82704	4.10263	5.05715	5.11091	5.97448	6.00861	4.43506	4.49118	3.71037	5.55535	5.12981	5.78416
MSTRG.1178	ENSSAUG00010000523				5.05351	6.26402	5.50202	5.45584	5.25725	5.38719	5.78122	5.933	5.85194	5.33424	5.85104	5.68674	5.17972	4.75309	5.50237	5.55535	5.45254	5.66614
MSTRG.1179	ENSSAUG00010000437	ENSDARG00000104396	393144	trim25	11.2328	11.5425	11.1031	10.4179	11.2808	10.8686	10.0803	10.7839	10.2274	11.2287	11.3826	11.513	11.031	10.8851	10.0782	10.9829	10.2974	11.5338
MSTRG.1180	ENSSAUG00010000487	ENSDARG00000101792	100535835	SEC14L1	8.51343	9.61765	6.60025	6.51324	7.47509	9.12828	6.32643	6.58145	6.73724	10.0209	9.04438	7.91682	6.55215	6.47165	6.48637	6.45238	7.6409	7.13541
MSTRG.1181	ENSSAUG00010000462	ENSDARG00000089933	798492	rasal3	6.83532	6.45153	6.42532	6.86908	5.82959	6.58499	6.79092	7.01867	7.23575	6.18474	6.1936	6.41246	6.74948	7.01169	6.03296	6.83125	6.87408	6.68259
MSTRG.1182	ENSSAUG00010001113	ENSDARG00000103020	100333180	si:dkey-237i9.8	5.6897	5.23807	5.50202	5.75299	5.45396	5.01572	4.56334	4.63716	5.36183	5.49094	5.87659	5.30831	5.10961	5.82055	5.56512	5.58859	5.08388	5.69657
MSTRG.1183	ENSSAUG00010000603	ENSDARG00000098726	560455	rptor	8.52789	8.6496	8.47389	8.02331	8.19206	8.2527	8.06334	7.98704	8.01328	8.49996	8.19406	8.18575	8.13567	7.80705	8.07141	8.49797	8.13331	8.20624
MSTRG.1185	ENSSAUG00010001143	ENSDARG00000105116	406673	p4hb	13.3155	12.8826	13.3562	13.3379	12.6974	13.1182	12.9653	12.476	12.7648	13.2662	12.9284	12.5715	12.8642	12.8057	12.7925	12.9867	12.7265	12.9228
MSTRG.1186	ENSSAUG00010001143	ENSDARG00000105116	406673	p4hb	0	3.38978	1.79166	0	0	1.53607	1.85305	1.34535	0	4.44815	0	2.79539	0	0	1.00539	0	0	0
MSTRG.1187	ENSSAUG00010001169	ENSDARG00000102531	768140	anapc11	6.03162	5.14448	5.14852	5.26361	4.42529	4.45289	4.76163	4.7653	4.29227	3.65208	4.50191	4.89339	5.31048	4.93301	5.18039	5.12808	5.62282	4.81011
MSTRG.1188	ENSSAUG00010001172				7.65548	7.15014	7.51726	7.01872	6.62603	6.88084	6.35741	7.34693	7.0134	7.10374	7.44509	7.19558	6.94333	6.9293	7.51054	6.97642	6.76188	7.30296
MSTRG.1189	ENSSAUG00010001177	ENSDARG00000043795	406770	arhgdia	6.9685	7.16213	7.34225	7.37656	7.0064	7.17446	7.09653	7.36727	7.12885	6.47481	7.1939	7.09465	7.16692	7.23391	7.42855	7.02578	7.07529	6.84077
MSTRG.1190	ENSSAUG00010001246	ENSDARG00000043497	558306	scrn2	7.19379	8.12069	8.13793	8.00292	8.18285	8.13086	7.70833	7.98704	8.01873	8.60659	7.49543	7.89298	7.85415	7.78964	8.49857	7.52359	8.18318	7.90129
MSTRG.1191	ENSSAUG00010001252	ENSDARG00000003382	406771	cwc25	6.91449	6.702	6.56317	5.91449	5.98613	6.1938	6.29478	6.03823	6.0985	6.43677	6.17312	7.06295	6.14223	6.50047	6.45358	6.41581	6.24048	6.74214
MSTRG.1192	ENSSAUG00010001256	ENSDARG00000013938	573095	psmb3	9.56852	8.61077	8.2932	9.02559	9.1309	8.65413	9.08166	9.25187	8.79855	8.97499	9.20174	8.70716	8.72773	8.76575	9.2055	8.47593	9.61946	9.0444
MSTRG.1193	ENSSAUG00010001182	ENSDARG00000052423	570218	ppp1r12c	7.22074	7.24337	7.0656	7.1635	7.12663	7.24843	7.09653	7.25532	6.98023	6.51187	7.28258	6.99736	7.02177	6.86426	6.92953	7.21856	7.1552	7.11303
MSTRG.1194	ENSSAUG00010001222	ENSDARG00000098899	557935	zmp:0000001082	11.8914	11.9337	12.6249	12.5035	12.9647	12.4501	12.9007	11.8921	13.064	12.8014	12.5775	12.6438	12.0495	13.2761	12.3928	12.6224	12.305	12.4024
MSTRG.1196	ENSSAUG00010001239				6.8469	6.2861	5.96701	6.26196	6.00717	6.17496	6.58385	6.46045	6.07774	6.548	5.68745	6.27161	6.03283	5.57169	5.71099	5.83004	5.45254	5.91928
MSTRG.1197	ENSSAUG00010001243				7.43537	6.85754	7.33126	6.71469	7.16458	7.05585	6.76804	7.12601	6.85167	6.80846	7.07755	7.61546	7.24258	7.34931	6.76555	7.06173	7.18813	7.46194
MSTRG.1199	ENSSAUG00010001269				8.15198	7.97198	8.01972	7.8052	8.26375	7.78434	8.07736	8.06382	8.01873	8.17557	7.92692	8.19553	7.99206	7.98585	8.44536	8.26086	8.28818	8.06764
MSTRG.1200	ENSSAUG00010001448				7.61541	7.77529	7.42725	7.05877	7.16458	7.66785	7.22806	7.07746	7.1588	7.25348	7.50365	7.24351	7.28295	7.52791	6.95319	7.23964	7.4184	7.14647
MSTRG.1201	ENSSAUG00010001451				7.16632	7.08866	6.94105	7.61012	7.30712	7.52633	7.48107	6.82639	7.30881	7.51311	7.0214	7.47796	7.1408	7.22531	7.13996	7.47998	6.65598	7.07879
MSTRG.1202	ENSSAUG00010001460				6.56783	6.87221	6.5057	6.46934	6.82871	7.02462	6.35741	6.35576	6.46097	6.53005	7.16309	6.41246	6.98308	6.61032	5.5955	6.37829	6.47208	6.08943
MSTRG.1203	ENSSAUG00010001464				6.58176	6.47094	5.29142	6.37732	6.00717	6.23077	6.01289	6.64946	6.23596	5.93479	6.0882	6.47804	6.3235	6.45702	5.68297	6.17451	6.17627	6.39788
MSTRG.1204	MSTRG.1204				0	0	0	0	0	2.26306	0	0	0	2.98966	3.36201	0	2.62243	0	0	0	0	0
MSTRG.1205	ENSSAUG00010001470				8.65519	10.69	10.5781	10.5065	10.3391	10.9338	10.4535	10.0743	10.6288	10.9885	10.7901	10.7326	10.3202	10.6367	10.5116	10.9256	10.4226	10.4614
MSTRG.1206	ENSSAUG00010001767	ENSDARG00000044561	565958	ccr7	4.58536	4.48114	2.83902	4.91658	3.60572	3.5173	3.98231	5.21768	5.21752	3.35856	3.74153	4.94068	4.1853	4.30767	4.09759	4.82761	4.375	4.43033
MSTRG.1207	ENSSAUG00010001477				7.73864	7.52908	7.24022	7.85723	7.75554	7.53375	7.50893	7.39395	7.29089	7.77177	7.09942	7.92272	7.51762	7.19917	7.61062	7.48881	7.39977	7.74996
MSTRG.1208	ENSSAUG00010001794	ENSDARG00000000212	436656	krt97	1.50616	1.75292	1.15773	0.93551	0	0	1.4551	1.34535	1.56421	2.49277	3.03898	3.15751	0	1.48067	0	1.06752	1.67554	4.01346
MSTRG.1211	ENSSAUG00010006846	ENSDARG00000077040	565615	RIN2	7.08064	7.5198	7.01157	6.83489	7.24648	7.59174	7.08732	7.23333	6.99137	7.18629	6.73054	6.6866	7.25074	6.55644	6.65451	6.89905	6.5417	7.18989
MSTRG.1212	ENSSAUG00010006855	ENSDARG00000044628	445046	dtd1	6.16712	6.02238	5.87922	5.99926	6.37403	5.76025	6.03222	5.96894	6.36146	5.90724	6.06616	5.96353	5.97486	6.23492	6.11913	6.3002	6.26127	5.89325
MSTRG.1213	ENSSAUG00010006855	ENSDARG00000044628	445046	dtd1	4.05697	1.12776	3.26565	0	3.81109	2.26306	3.14371	4.44642	2.78062	2.7625	0	2.57333	0	0	2.00808	4.3733	0	2.08625
MSTRG.1214	ENSSAUG00010006857				6.18548	5.23807	5.78573	5.19338	5.73186	5.21338	5.44868	5.60788	4.82783	5.66554	5.59812	4.74144	4.69653	5.13031	4.91729	5.58859	5.91285	5.66614
MSTRG.1215	ENSSAUG00010001933				7.05091	8.92053	6.86691	7.87416	7.61871	7.97071	6.72118	7.24069	8.3439	7.86781	7.36612	7.75428	6.24391	6.89714	6.76555	7.30107	8.06403	7.37996
MSTRG.1216	ENSSAUG00010006872	ENSDARG00000078016	100037355	dtx4b	6.80001	6.78186	6.70611	6.42406	6.98535	7.04552	6.88958	6.83615	6.8394	7.01617	6.83849	6.57114	6.57834	6.9293	6.71109	6.25951	6.47208	6.08943
MSTRG.1217	ENSSAUG00010008268				5.7152	5.52474	4.45471	3.78408	3.60572	4.51415	5.44868	5.1875	5.17907	4.90345	4.21196	4.63045	5.03592	5.97228	4.59527	5.12808	4.21374	4.35604
MSTRG.1218	ENSSAUG00010007075				8.69097	8.65386	8.97873	9.01545	8.80722	8.77168	8.83162	8.69068	8.83919	9.06189	8.78583	8.58225	8.91408	8.82961	8.64009	8.98974	8.70712	8.66049
MSTRG.1222	ENSSAUG00010012937	ENSDARG00000094177		si:ch211-208f21.2	4.27838	3.21667	3.43943	3.87662	3.49093	4.25175	4.76163	4.22655	3.87776	4.19827	4.21196	4.74144	3.1271	4.17092	3.81735	4.65009	4.52003	3.80588
MSTRG.1223	ENSSAUG00010012937	ENSDARG00000094177		si:ch211-208f21.2	2.48576	2.18764	2.56663	1.90215	1.51719	1.94488	1.4551	2.67654	2.78062	3.18587	2.35761	1.98953	0	1.48067	0	2.69581	2.42995	2.68048
MSTRG.1225	ENSSAUG00010008689	ENSDARG00000060148	562018	sh3pxd2aa	8.70694	8.50178	8.11248	7.75733	8.82213	7.97616	8.20632	8.31483	8.14878	8.37981	8.52412	8.36111	7.97737	7.93397	8.69723	8.25051	8.47771	8.16876
MSTRG.1226	ENSSAUG00010008689	ENSDARG00000060148	562018	sh3pxd2aa	8.96781	9.33218	9.17891	8.41912	9.3464	8.71736	9.13627	8.97539	8.94324	8.76079	8.88357	9.27607	8.61837	9.02823	8.63644	9.38448	9.09066	8.84155
MSTRG.1227	ENSSAUG00010008836	ENSDARG00000007734	393360	stn1	5.40639	5.23807	5.87922	5.67782	5.73186	5.32015	5.9533	5.1875	5.69728	5.29226	5.71603	5.89315	5.31048	5.93053	5.36805	6.45238	6.28176	5.75555
MSTRG.1228	ENSSAUG00010013206	ENSDARG00000036990	550332	dctd	6.89231	6.73447	7.35315	7.32822	7.81641	7.9816	7.03079	7.31936	7.1588	8.18707	7.40175	5.98625	6.45654	7.15454	7.67604	6.37829	8.03414	7.18989
MSTRG.1232	MSTRG.1232				0	0	0	3.87662	0	3.83797	0	0	0	4.19827	4.6276	0	3.1271	0	0	0	0	0
MSTRG.1233	MSTRG.1233				3.97491	2.18764	0	0.93551	3.22966	0	0.903718	0.824125	3.43106	3.35856	2.03348	0	1.44323	0	1.59214	0	1.06846	1.05807
MSTRG.1234	MSTRG.1234				0	0	0	0	0	3.5173	0	0	0	3.51277	3.84869	0	3.88306	0	0	1.67431	0	0
MSTRG.1236	MSTRG.1236	ENSDARG00000003841	445066	usb1	6.89231	6.12394	5.37938	6.37732	4.07294	5.90451	5.68681	5.71756	5.17907	5.06178	6.13128	5.5099	4.78915	6.16463	5.86855	6.53993	5.91285	6.43444
MSTRG.1239	ENSSAUG00010020429	ENSDARG00000011770	556393	dhrs12	2.22683	2.52125	0	2.88518	2.49973	0.963489	2.16463	2.8407	2.78062	0	2.84555	0.993031	3.38627	1.48067	1.59214	2.10013	1.06846	1.05807
MSTRG.1245	MSTRG.1245				0	0	2.23057	3.0532	0.949468	3.25553	0	0	0	0	0	0	0	1.88213	2.81658	0	0	0
MSTRG.1246	ENSSAUG00010013265				5.76488	7.07604	7.22842	7.54111	6.55637	7.06612	6.73304	6.15202	7.17843	6.9502	6.53583	7.24351	7.00256	7.996	7.16043	7.00131	7.08698	7.13541
MSTRG.1247	ENSSAUG00010013265				1.50616	1.12776	2.23057	2.47582	1.51719	2.52359	2.82704	2.49128	2.29699	3.65208	0	2.57333	2.15009	3.17928	2.00808	2.10013	2.42995	2.68048
MSTRG.1249	ENSSAUG00010020470	ENSDARG00000069640	403049	vegfc	5.76488	5.56141	5.84872	6.15518	5.57162	5.65538	5.16331	6.21323	6.4769	6.08989	5.65828	5.89315	6.07023	5.82055	6.25854	5.62107	4.9366	6.43444
MSTRG.1251	ENSSAUG00010020488				4.05697	4.75885	2.56663	4.39756	3.81109	4.10017	4.05969	2.8407	4.72482	3.65208	3.62577	3.57216	3.1271	4.37147	4.25812	5.21577	5.21751	4.19489
MSTRG.1253	ENSSAUG00010020476	ENSDARG00000093237	566247	si:ch211-89o9.4	9.45582	9.21622	9.22119	9.15824	9.19419	8.98957	8.94303	8.78442	9.07211	9.16728	8.8485	9.02771	9.09279	9.28792	9.12968	9.16796	9.11655	9.34012
MSTRG.1255	ENSSAUG00010020495	ENSDARG00000007786	415203	tmx2b	6.20361	6.45153	6.58183	6.03985	6.12734	6.55615	6.12515	6.1363	6.0985	6.22992	6.58315	6.13597	6.36922	5.86555	6.16035	6.63843	6.52461	6.2416
MSTRG.1256	ENSSAUG00010020495	ENSDARG00000007786	415203	tmx2b	4.13461	4.69428	3.5945	1.90215	2.71961	2.52359	0.903718	3.8174	0	0	2.62211	0	3.2625	3.93794	0	1.06752	1.06846	2.41374
MSTRG.1258	MSTRG.1258		108183646	LOC108183646	0.941304	1.75292	0	4.68029	2.71961	0	3.40323	0	0.984466	2.7625	1.61476	2.98778	0.895025	1.88213	1.00539	1.67431	2.42995	3.42482
MSTRG.1259	ENSSAUG00010003847	ENSDARG00000016263	571795	zdhhc5a	8.39616	8.51586	8.11248	8.27355	8.38122	8.12596	8.14993	8.08853	8.06163	8.19848	8.28749	8.21969	8.27431	8.19426	8.15027	8.27113	7.97875	8.45784
MSTRG.1260	MSTRG.1260				1.50616	0	0	4.12319	3.71206	1.53607	3.90054	0	1.97664	0	0	2.98778	3.96476	0.922497	0	2.92124	3.28947	5.06455
MSTRG.1261	ENSSAUG00010003862	ENSDARG00000051986	406413	ndufs8a	8.81701	8.62816	8.59366	8.57569	8.51576	8.55922	8.56922	8.54056	8.2772	8.81369	9.03306	8.55212	8.60887	8.43349	8.67962	8.67472	8.64126	8.91777
MSTRG.1263	ENSSAUG00010003908	ENSDARG00000011066	192124	glra3	4.69193	5.66614	0	0.93551	0	0	0	2.98808	0	0	1.0224	0	0.895025	0	0	0	0	1.05807
MSTRG.1265	ENSSAUG00010003908	ENSDARG00000011066	192124	glra3	1.91103	2.52125	5.93834	1.90215	5.25725	0	4.33338	3.96705	1.97664	0	1.61476	1.57566	2.15009	2.86151	0	6.76011	0	2.08625
MSTRG.1266	ENSSAUG00010003945	ENSDARG00000012016	565975	hpgd	10.871	10.4483	10.5897	10.673	10.907	10.3586	10.4418	10.8867	10.4676	11.0049	10.9385	11.0602	10.4841	10.3721	10.6823	10.7622	10.7982	10.7063
MSTRG.1269	ENSSAUG00010007660	ENSDARG00000029722	641484	hmgb2a	9.81541	9.74864	9.89947	9.55467	9.14758	9.77473	9.54395	9.44923	9.82678	9.35743	9.32517	9.58967	9.59905	9.64814	10.1477	9.35823	10.0071	9.48004
MSTRG.1270	ENSSAUG00010007661	ENSDARG00000037654	368229	pmm2	6.99996	6.79732	6.58183	7.00853	7.15519	6.57064	6.76804	7.02721	6.15902	6.9502	7.2921	6.44562	6.52547	7.14544	6.86865	6.25951	6.95286	6.79932
MSTRG.1271	ENSSAUG00010007662				6.29098	6.65186	6.38338	6.36139	6.45283	5.73474	5.78122	6.31446	5.96926	6.04002	5.97448	5.917	5.93487	6.25197	5.2584	6.13005	6.28176	5.83974
MSTRG.1273	ENSSAUG00010007665	ENSDARG00000070412	559198	mtmr7b	2.89566	1.75292	0	2.47582	3.22966	3.10436	0.903718	1.34535	0.984466	2.49277	1.61476	3.30936	3.1271	0.922497	0	2.69581	2.92279	3.56333
MSTRG.1274	MSTRG.1274				5.01297	4.03629	3.86212	3.96357	4.36137	3.7388	3.27929	3.55906	3.14219	4.19827	3.20952	4.4461	4.54539	3.31527	4.4697	4.03048	3.82439	3.56333
MSTRG.1275	ENSSAUG00010007809	ENSDARG00000034105	557250	mtus1b	9.5755	9.82603	9.81326	9.16972	9.94977	9.77003	9.45366	9.53413	9.60543	9.70014	10.1186	9.89744	10.0616	9.41257	9.61251	9.60961	9.92971	10.2171
MSTRG.1277	ENSSAUG00010007809	ENSDARG00000034105	557250	mtus1b	0	0	0	0	0	3.93077	0	0	0	3.35856	4.04173	0	3.60589	0	0	0	0	0
MSTRG.1279	MSTRG.1279		101884462	LOC101884462	2.48576	1.75292	3.26565	2.69497	3.07883	1.94488	0.903718	1.34535	1.97664	1.10912	3.03898	2.31076	3.2625	1.88213	3.33161	1.67431	1.06846	2.41374
MSTRG.1280	ENSSAUG00010007823	ENSDARG00000017423	100009659	patl1	8.93563	8.69981	8.95745	8.55834	8.66884	8.68109	8.26468	8.52857	8.5982	8.22662	8.47897	8.45367	8.62781	8.56209	8.32361	8.45806	8.57224	8.59336
MSTRG.1281	MSTRG.1281				4.52897	3.01991	4.28288	3.78408	4.65593	3.10436	3.6231	4.28474	0	3.89586	3.20952	2.57333	4.25191	3.65994	5.33242	4.44763	4.375	4.56833
MSTRG.1282	MSTRG.1282				4.47028	2.18764	3.06805	3.78408	4.54522	3.10436	2.82704	3.73632	0	3.35856	3.49991	0.993031	4.25191	3.75868	4.59527	3.70644	2.1015	3.68969
MSTRG.1283	ENSSAUG00010007826	ENSDARG00000111625	100000768	wu:fc75a09	8.06046	7.26576	6.75626	7.30343	7.55584	6.75959	7.33308	7.6861	6.9577	7.38913	7.0214	6.86879	7.40505	6.81921	7.68313	7.61514	7.40911	7.83447
MSTRG.1284	ENSSAUG00010007829	ENSDARG00000053106	767769	cep44	4.27838	2.18764	4.18863	3.46444	3.22966	2.93549	2.63814	4.16592	3.14219	3.18587	3.49991	1.98953	2.81096	2.86151	3.46921	3.57994	3.93201	2.08625
MSTRG.1285	ENSSAUG00010008495				2.22683	0	3.43943	4.51738	0	3.6323	1.4551	3.35692	0	4.28646	0	0	2.4055	1.88213	0	2.4285	3.11775	3.68969
MSTRG.1300	MSTRG.1300				3.88791	3.01991	1.15773	0	1.92352	0	0	0	0	0	1.61476	1.57566	3.38627	2.67183	2.00808	2.10013	1.67554	3.9134
MSTRG.1316	ENSSAUG00010008507	ENSDARG00000094514	570117	si:dkey-7l6.3	4.27838	2.52125	3.86212	3.0532	3.22966	3.7388	3.27929	3.73632	3.77837	3.77911	3.84869	3.98691	3.70432	4.17092	4.01009	3.57994	2.42995	2.90551
MSTRG.1318	ENSSAUG00010008503	ENSDARG00000105005		tmem132a	0	0	0	0	0	0.963489	0	0	0	3.18587	2.62211	0	4.11547	0	0	0	0	0
MSTRG.1319	ENSSAUG00010008500	ENSDARG00000078659	571908	tmem176	10.0514	10.5407	10.7468	10.6552	10.4868	10.8737	10.7621	10.21	10.6403	11.1676	10.7239	10.9027	10.52	10.6994	10.7361	10.7731	10.5431	10.7595
MSTRG.1320	ENSSAUG00010008500	ENSDARG00000078659	571908	tmem176	10.2768	10.2293	10.5261	10.2301	10.0057	10.2626	10.2196	9.68083	10.2048	10.6688	10.3065	10.5473	9.93049	10.4029	10.4328	10.5113	10.0718	10.3934
MSTRG.1321	ENSSAUG00010008501	ENSDARG00000031836	777738	vps37c	8.11894	8.55276	8.36498	8.38408	8.36501	8.49228	8.09125	8.04711	8.6163	8.20415	8.17874	8.161	8.29421	8.39179	7.81161	8.46703	8.3477	8.24278
MSTRG.1323	ENSSAUG00010008507	ENSDARG00000094514	570117	si:dkey-7l6.3	7.2987	7.25461	7.39596	7.17266	7.0975	7.17446	7.34859	6.93938	7.39521	7.40891	7.15267	7.23405	7.46945	7.32535	7.33262	7.33084	6.99069	7.51412
MSTRG.1328	ENSSAUG00010008511				6.40504	5.52474	5.50202	5.15694	5.54309	5.05748	4.89429	5.06002	5.01411	4.52267	5.3653	4.68701	5.48677	4.97468	5.71099	5.0347	5.21751	5.69657
MSTRG.1331	ENSSAUG00010008514	ENSDARG00000010717	393757	chchd10	9.28969	8.7798	8.82273	8.96629	8.95259	8.72062	8.85623	9.0103	8.41594	8.37479	8.94222	8.82211	8.85371	8.61577	9.23474	9.2166	8.96325	9.52099
MSTRG.1332	ENSSAUG00010008515	ENSDARG00000044751	415237	ddt	7.40436	8.39408	8.60739	8.86545	8.65557	8.51494	8.66209	8.41918	8.50801	8.77229	8.84203	8.85642	8.41902	8.72359	9.12708	8.82869	8.60513	8.97474
MSTRG.1333	ENSSAUG00010008516	ENSDARG00000017388	393556	gstt1b	10.5754	10.3284	10.1435	10.823	10.6395	10.648	10.5184	10.368	10.8613	10.5492	10.7044	10.1459	10.2166	10.6987	10.4031	10.3547	10.4075	10.4073
MSTRG.1334	ENSSAUG00010008517				6.48132	7.48204	6.83615	6.22724	6.82871	5.13753	5.9933	6.39592	5.21752	5.96182	6.68788	5.79363	8.51368	6.45702	6.73858	6.45238	6.73241	6.62048
MSTRG.1335	ENSSAUG00010008519				9.56502	9.64567	8.96102	8.11638	9.40702	9.33977	9.36879	9.72485	8.17832	9.45342	8.43235	9.08672	10.2808	7.85247	9.43281	8.67085	9.63149	9.18514
MSTRG.1337	ENSSAUG00010008520	ENSDARG00000029718	387300	p2rx3b	1.50616	0	2.56663	0	0	0	3.6231	0	3.14219	0	1.61476	0	0.895025	1.48067	3.91693	1.06752	0	0
MSTRG.1338	ENSSAUG00010008521	ENSDARG00000079632	571834	si:dkey-28b4.7	8.05548	7.16213	8.11889	7.46118	7.5911	7.48867	7.93573	7.96497	7.42015	7.85345	7.70246	7.6726	7.38293	7.67422	7.90553	7.43501	8.35255	7.65246
MSTRG.1339	MSTRG.1339		110438040	LOC110438040	5.34239	4.48114	4.37135	3.6852	2.71961	2.26306	4.71455	3.55906	0	3.18587	1.0224	2.57333	1.83953	2.19584	2.81658	4.21205	2.92279	1.66188
MSTRG.1340	ENSSAUG00010008645				7.75102	0	0	0	0	0	0	4.54494	0	0	1.0224	0.993031	0	1.88213	5.01042	5.37663	1.06846	5.86674
MSTRG.1341	ENSSAUG00010008647	ENSDARG00000051989	100001485	tmem187	7.11935	6.9434	6.95543	7.11684	7.32399	7.19331	7.20269	6.99272	6.88789	7.6852	7.34797	7.46184	7.368	7.03157	7.37702	7.56592	7.18813	7.79985
MSTRG.1342	ENSSAUG00010008530	ENSDARG00000002840	562640	si:dkey-28b4.8	7.38065	6.99793	8.04684	6.7021	7.80444	8.19306	7.69019	7.92437	7.51583	8.10456	8.11039	8.025	7.41235	7.02166	7.57294	7.8729	8.59697	8.0323
MSTRG.1343	ENSSAUG00010008618	ENSDARG00000037748	100009631	slc43a1b	10.5348	10.6276	11.187	10.6938	11.4901	10.5618	10.616	9.97617	10.6675	11.1316	10.834	10.5915	11.1111	10.8987	10.5663	11.0245	11.2791	10.734
MSTRG.1346	MSTRG.1346				0	0	0	0	0	0	0	5.48917	7.33528	0	0	0	6.48451	5.82055	0	0	0	0
MSTRG.1348	MSTRG.1348	ENSDARG00000056213	664763	si:ch73-130a3.4	6.07165	5.99583	6.27288	5.33057	5.22169	6.0564	6.29478	6.07167	6.0985	6.31625	5.90169	6.37851	5.97486	5.36782	5.98787	6.28	6.01429	5.83974
MSTRG.1350	ENSSAUG00010008651	ENSDARG00000070452	767649	saraf	9.76442	9.55992	9.79738	9.69788	9.57143	9.84497	9.68189	9.75988	9.38032	9.55234	9.80763	9.30798	9.33671	9.5008	9.30076	9.48498	9.32835	9.5546
MSTRG.1351	MSTRG.1351	ENSDARG00000057303	553668	galnt7	8.57739	7.38308	7.55552	8.12584	8.28113	7.79054	7.89936	8.31483	8.31759	7.61029	7.6367	7.05222	8.26628	8.08908	7.96491	7.76802	7.4184	7.77868
MSTRG.1352	ENSSAUG00010009566	ENSDARG00000089976	405884	spcs3	10.2178	9.08699	9.38687	9.84828	9.45949	9.54451	9.64156	9.59001	9.32196	9.52541	9.79596	9.71056	9.37644	9.46652	9.6564	9.51985	9.68439	9.8869
MSTRG.1353	ENSSAUG00010009628	ENSDARG00000059653	571851	kdm2aa	8.8605	8.43418	8.33779	8.31134	7.99552	8.55558	8.32077	7.80518	8.06691	8.46732	8.55214	7.95763	8.59611	8.28402	8.08753	8.32142	7.97875	8.07345
MSTRG.1354	MSTRG.1354		110438040	LOC110438040	4.97125	0	0	2.69497	3.49093	0	1.85305	0	0.984466	0	1.0224	3.79439	4.1853	1.88213	1.00539	2.4285	3.82439	3.56333
MSTRG.1356	ENSSAUG00010012001				6.53957	7.67008	7.68199	7.36062	6.87523	7.80287	8.18057	7.39395	7.70362	7.82428	7.87716	7.30804	6.65418	7.54876	6.90549	7.20791	7.3424	7.12426
MSTRG.1357	ENSSAUG00010012002				5.83633	6.49009	6.61845	6.22724	6.27343	5.99325	5.75819	6.21323	6.15902	5.79144	6.86426	6.19567	6.24391	4.84585	5.46995	5.17259	5.17433	6.17834
MSTRG.1361	ENSSAUG00010009159	ENSDARG00000039008	405879	SERP2	6.67566	6.702	6.44583	6.58356	6.84048	6.93785	6.51683	6.83615	6.72394	6.6841	6.73054	6.94034	7.13198	6.74889	6.45358	6.60634	6.70232	6.95842
MSTRG.1362	ENSSAUG00010009114				8.344	10.5881	9.38687	8.86827	7.90874	8.04005	8.43771	8.81188	10.1312	8.87542	9.02452	8.67256	8.20456	8.55867	9.37706	9.22983	9.36482	8.67202
MSTRG.1364	ENSSAUG00010009114				3.21449	2.79202	2.23057	3.0532	3.22966	0	2.63814	3.24414	3.55635	0	0	0.993031	1.83953	2.67183	2.81658	1.67431	0	0
MSTRG.1366	ENSSAUG00010009132	ENSDARG00000100769		CABZ01085201.1	8.19792	10.0841	8.33229	8.13991	8.11663	8.39792	8.06334	8.16023	9.42208	8.61938	8.77907	8.47792	9.33863	8.031	8.04414	9.3437	8.9884	8.75386
MSTRG.1369	ENSSAUG00010010242				2.48576	2.18764	3.26565	1.49832	0.949468	1.53607	2.82704	2.67654	2.78062	2.49277	2.03348	0.993031	2.81096	1.88213	2.00808	2.69581	0	2.41374
MSTRG.1370	ENSSAUG00010009163				7.0708	6.76624	6.56317	6.56977	6.49811	6.1938	6.03222	6.62715	6.4769	6.27373	6.38377	6.74105	5.89374	6.7124	6.94141	6.28	6.32189	6.48761
MSTRG.1372	ENSSAUG00010009178				2.22683	1.75292	2.23057	2.69497	1.51719	0.963489	1.85305	1.34535	1.56421	2.98966	2.62211	1.57566	1.44323	2.45338	1.59214	1.06752	1.06846	3.10013
MSTRG.1373	ENSSAUG00010009186	ENSDARG00000036575	100535117	si:ch73-71d17.2	8.16592	7.5198	7.56493	6.65062	7.97431	6.93785	6.54401	6.78667	6.88789	7.11583	6.67338	7.43732	8.11346	6.33432	6.59561	7.32099	6.80498	7.48827
MSTRG.1374	ENSSAUG00010009184	ENSDARG00000011240	565922	ift46	5.61039	5.40878	4.60823	4.82665	5.54309	5.54229	5.19795	5.58491	5.66981	5.24901	5.32874	5.47819	5.51417	5.39876	5.86855	5.58859	4.98738	5.72636
MSTRG.1376	ENSSAUG00010009195	ENSDARG00000095963	101882127	asgrl2	13.4348	13.0945	13.5617	13.1057	12.9499	12.9008	12.9379	12.6759	13.0313	13.6136	13.0679	13.5152	12.9664	12.9978	13.4551	13.2845	13.1574	13.1947
MSTRG.1377	ENSSAUG00010009207	ENSDARG00000056007	795592	cyb5d1	5.94807	5.69943	5.37938	5.26361	5.70636	5.59994	6.08869	6.36927	6.44485	5.72987	5.65828	5.86891	5.87273	5.39876	6.23943	5.4865	6.08595	5.24004
MSTRG.1378	ENSSAUG00010009235	ENSDARG00000076317	556077	plod3	8.05048	7.35202	7.34225	7.54111	7.0975	7.25742	7.04037	7.24803	7.36127	7.33845	7.21409	7.28074	7.61573	7.30915	7.5264	7.49758	7.20968	7.48827
MSTRG.1379	ENSSAUG00010010234	ENSDARG00000054574	407699	znhit1	8.14731	7.77529	8.35959	8.01315	7.88052	8.36088	7.72029	8.11684	8.41594	8.27593	7.86445	8.04678	8.18338	8.33291	8.23954	7.99567	7.90802	8.27841
MSTRG.1381	ENSSAUG00010014770				7.71356	7.51045	7.79025	7.93461	7.45991	7.67458	7.50202	7.5913	7.94043	7.25348	7.96315	7.34367	7.14956	7.996	7.19059	6.73064	7.55933	7.58087
MSTRG.1382	ENSSAUG00010010246				7.10012	8.08964	8.88416	8.09247	6.06851	7.80899	6.35741	7.52042	9.27715	9.28702	8.50377	6.91688	7.61573	7.30098	7.90553	8.52397	7.1552	9.33529
MSTRG.1386	ENSSAUG00010010246				3.47546	3.01991	1.79166	3.20369	1.92352	2.74419	3.27929	1.34535	2.78062	3.65208	1.61476	2.57333	1.83953	2.45338	2.81658	3.28786	1.06846	2.41374
MSTRG.1390	ENSSAUG00010010260				0.941304	1.75292	1.79166	2.47582	1.51719	1.94488	0.903718	2.49128	3.14219	2.7625	2.62211	0.993031	2.62243	2.19584	3.17949	2.4285	2.1015	1.05807
MSTRG.1392	ENSSAUG00010010267				8.66176	8.49705	8.8188	8.42296	8.43267	8.87747	8.48757	8.16411	8.60184	8.8174	8.44094	8.8595	8.6465	8.66433	8.46194	8.3984	8.33305	8.41732
MSTRG.1393	MSTRG.1393		101884367	LOC101884367	0	3.68392	6.54427	5.22892	6.43741	0	0	2.02922	6.52369	1.10912	4.4347	4.5102	3.2625	0.922497	5.5955	6.01253	4.1258	0
MSTRG.1394	MSTRG.1394		108190109	LOC108190109	0	0	4.81165	0	0	0	0	2.98808	4.92398	0	0	0	0	0	3.71037	0	0	0
MSTRG.1397	ENSSAUG00010013332	ENSDARG00000070127	100333008	nfxl1	4.92829	5.36796	5.96701	5.801	4.9877	5.41957	5.44868	5.48917	5.01411	5.41472	6.15235	5.30831	5.45884	5.09295	5.5955	5.62107	6.03857	6.32186
MSTRG.1398	MSTRG.1398	ENSDARG00000070127	100333008	nfxl1	6.58176	5.88447	6.58183	6.31253	6.08839	5.48223	6.07011	6.51007	5.52402	5.45333	6.17312	5.44578	6.26019	5.20225	6.27741	5.91109	5.52308	6.58839
MSTRG.1399	MSTRG.1399	ENSDARG00000117552	100333722	LOC100333722	5.96942	6.09922	5.61505	5.62545	4.94472	5.35406	5.9933	5.7592	4.67042	6.01442	5.29124	5.94045	5.31048	6.33432	5.40282	5.33807	6.39894	5.96998
MSTRG.1400	ENSSAUG00010004428	ENSDARG00000105028	796087	toporsb	6.55377	5.79491	6.07633	6.13658	6.14643	6.09701	6.08869	6.34213	6.55405	5.93479	6.1099	6.39558	6.08857	6.03273	5.76545	5.4865	5.33981	5.78416
MSTRG.1401	ENSSAUG00010004434	ENSDARG00000044169	553707	prelid1b	6.56783	7.33093	6.83615	6.95648	7.88621	7.80287	7.24472	6.81656	7.71038	7.7252	7.79915	7.63715	7.25074	7.76015	7.73181	7.86614	7.72561	7.99606
MSTRG.1402	ENSSAUG00010005114				1.91103	11.0747	10.834	0	2.49973	1.53607	0.903718	4.39451	0	2.98966	2.35761	2.98778	11.7709	1.48067	1.00539	3.28786	1.06846	1.05807
MSTRG.1403	ENSSAUG00010004445				0	2.52125	0	0	6.96399	0.963489	1.85305	2.49128	1.56421	4.72559	4.68657	5.65873	7.42684	0	3.91693	3.11617	2.1015	6.69771
MSTRG.1404	ENSSAUG00010005117				5.66375	4.62667	4.74698	4.57375	4.65593	3.39234	4.50919	4.88299	4.36258	3.18587	4.68657	3.44674	4.54539	4.93301	4.33215	4.03048	4.58742	4.81011
MSTRG.1406	ENSSAUG00010005123				2.22683	4.13691	3.26565	3.33995	2.71961	3.83797	2.99405	2.8407	2.29699	2.98966	3.20952	3.15751	2.62243	2.86151	3.00942	2.69581	2.69732	3.10013
MSTRG.1407	ENSSAUG00010005119	ENSDARG00000054218	100002437	si:ch73-269m23.5	5.13133	3.68392	4.74698	4.26689	3.49093	4.10017	4.33338	3.8174	3.97073	3.35856	4.50191	4.30866	3.79646	4.43256	3.46921	4.03048	3.93201	4.19489
MSTRG.1412	ENSSAUG00010005130				0	1.75292	1.79166	0.93551	2.71961	1.94488	1.85305	0.824125	1.56421	0	2.62211	1.57566	3.38627	0	1.59214	2.10013	1.06846	2.08625
MSTRG.1415	ENSSAUG00010005602				4.79117	5.40878	4.28288	3.33995	4.36137	3.93077	0	4.34067	4.55504	4.84657	4.56612	4.23469	4.1853	3.17928	4.18009	4.21205	4.77255	5.46876
MSTRG.1416	ENSSAUG00010005638				2.89566	3.81118	2.56663	0.93551	3.60572	0.963489	2.99405	2.49128	1.97664	2.49277	1.61476	2.98778	4.43506	2.67183	3.17949	1.67431	3.28947	3.27159
MSTRG.1418	ENSSAUG00010005641				8.45787	8.21577	7.39596	8.28204	7.61871	7.80287	8.74643	7.98704	8.30425	5.52759	6.43626	5.89315	6.61676	7.19036	6.5805	7.36	7.57602	5.69657
MSTRG.1421	ENSSAUG00010005656	ENSDARG00000099425	557557	CABZ01073265.1	15.2269	14.3505	14.585	14.3715	14.7974	14.538	14.4575	13.5236	14.7735	15.2193	14.854	15.0478	14.7678	14.9552	14.9236	14.6988	14.6171	14.8934
MSTRG.1422	ENSSAUG00010005656	ENSDARG00000099425	557557	CABZ01073265.1	2.22683	2.18764	0	0.93551	2.91037	1.53607	1.4551	1.72743	3.14219	1.10912	2.62211	2.79539	2.4055	1.48067	3.00942	1.06752	2.42995	2.90551
MSTRG.1423	ENSSAUG00010005656	ENSDARG00000099425	557557	CABZ01073265.1	6.05178	4.40247	4.08779	4.12319	5.54309	4.25175	4.45293	4.7653	6.13913	4.52267	5.32874	4.15673	4.43506	4.09736	5.09791	4.03048	4.21374	4.91732
MSTRG.1424	ENSSAUG00010005686	ENSDARG00000100962	794389	ttc39b	7.51011	8.35284	8.79101	8.00292	8.42877	8.2527	8.1455	7.88259	8.27264	8.91054	8.76546	8.74428	8.26225	8.54144	8.28685	8.09152	8.27291	8.62929
MSTRG.1425	ENSSAUG00010005996				6.34097	5.94123	6.12804	6.11775	6.06851	5.94956	5.80389	5.87737	6.42855	5.72987	5.99796	5.94045	5.93487	5.93053	6.20044	6.03681	5.33981	6.15662
MSTRG.1426	ENSSAUG00010005999	ENSDARG00000007217	445394	wdr55	5.63732	5.82539	6.4045	5.59853	5.02943	5.54229	6.12515	5.5137	5.94654	5.45333	5.3653	5.71421	5.37167	6.12816	6.03296	5.37663	5.37837	5.81222
MSTRG.1427	ENSSAUG00010006000				3.59014	3.21667	3.26565	3.20369	3.07883	2.26306	3.27929	4.16592	3.55635	2.98966	1.61476	3.30936	2.15009	3.85109	4.18009	2.10013	2.92279	2.68048
MSTRG.1428	ENSSAUG00010005165				5.90441	4.31927	4.87354	3.6852	5.62703	5.05748	4.3944	3.46153	5.61325	4.59353	4.3642	5.68674	5.24658	4.43256	4.18009	5.58859	3.11775	4.69428
MSTRG.1430	ENSSAUG00010005168				4.27838	4.62667	4.18863	3.33995	4.07294	4.83545	4.66589	5.48917	3.67163	4.59353	3.94843	4.23469	4.25191	5.09295	2.81658	4.77083	4.21374	4.10703
MSTRG.1433	ENSSAUG00010005173				0.941304	2.18764	2.56663	0	2.49973	3.7388	0.903718	2.8407	4.05808	2.98966	2.03348	1.98953	2.4055	1.48067	1.59214	2.10013	3.28947	3.42482
MSTRG.1434	ENSSAUG00010005175				5.34239	0	3.97936	3.0532	2.91037	5.21338	4.56334	2.8407	4.67042	1.7287	4.04173	3.30936	4.87618	4.30767	3.59483	3.93034	3.70809	4.10703
MSTRG.1436	ENSSAUG00010005179				0	0	3.43943	0	0	3.25553	3.14371	2.02922	2.55898	0	0	0	0	1.88213	2.59393	1.06752	1.06846	0
MSTRG.1437	ENSSAUG00010005182				4.92829	1.12776	2.56663	3.78408	2.91037	3.93077	3.81385	3.35692	3.29384	5.69806	3.49991	0	3.88306	3.17928	3.59483	2.69581	3.58158	5.5376
MSTRG.1440	ENSSAUG00010005173				10.6039	5.32594	7.13042	8.32372	8.48234	6.48143	8.15435	7.10194	6.23596	3.35856	9.70797	8.72077	8.93957	5.48782	5.86855	7.21856	8.26264	8.92421
MSTRG.1441	ENSSAUG00010005185				6.03162	3.81118	5.75317	5.11956	5.70636	4.83545	5.09142	3.8174	5.90002	5.41472	6.79895	5.76764	4.87618	6.09074	6.38567	6.03681	4.71344	5.72636
MSTRG.1443	MSTRG.1443		110439859	LOC110439859	0	0	2.56663	0	1.51719	0	1.4551	2.02922	0	3.18587	0	6.86879	1.44323	0	0	1.67431	6.65598	2.68048
MSTRG.1448	ENSSAUG00010005202				4.47028	0	1.79166	0	0.949468	2.26306	1.4551	0	0.984466	1.10912	4.68657	1.57566	2.81096	2.67183	3.46921	4.12412	0	5.11046
MSTRG.1455	ENSSAUG00010005202				3.21449	1.12776	2.23057	4.68029	3.60572	2.52359	3.90054	2.49128	2.55898	2.16074	1.61476	0.993031	3.2625	2.45338	2.59393	2.4285	2.42995	3.42482
MSTRG.1456	ENSSAUG00010005241	ENSDARG00000097808	100147955	si:dkey-77f5.4	5.05351	0	5.29142	0	0	5.54229	4.61552	4.22655	3.77837	4.72559	5.08753	3.44674	5.80779	0	1.00539	4.3733	4.77255	4.10703
MSTRG.1459	ENSSAUG00010005214				2.22683	2.18764	2.23057	2.21731	0.949468	1.53607	1.85305	0	2.55898	2.98966	1.0224	0.993031	1.44323	3.31527	2.59393	1.06752	1.67554	2.08625
MSTRG.1464	ENSSAUG00010005257				7.71987	6.88673	8.15048	7.87977	6.99591	7.37767	8.21903	8.0302	9.32416	8.0801	8.09415	6.91688	7.50402	8.40328	8.09818	7.70879	7.0635	7.62899
MSTRG.1468	ENSSAUG00010005260	ENSDARG00000069796	100126136	znf1124	0	0	0	3.20369	0	0	3.14371	0	0	2.16074	0	0.993031	3.50025	2.19584	1.59214	1.06752	4.1258	2.68048
MSTRG.1484	ENSSAUG00010005290				6.4961	4.93687	5.24534	6.93512	5.22169	5.51257	6.6479	5.67469	4.29227	6.01442	6.04378	5.74118	6.26019	5.95156	6.85615	6.35916	6.45414	7.14647
MSTRG.1492	ENSSAUG00010005590	ENSDARG00000069796	100126136	znf1124	0.941304	3.01991	3.06805	2.88518	2.24021	1.53607	0	1.72743	4.14044	3.35856	1.0224	2.98778	1.44323	3.02913	2.33054	1.67431	4.65181	3.27159
MSTRG.1493	MSTRG.1493	ENSDARG00000089382	100037361	zgc:158463	12.778	11.4977	12.0746	11.851	12.3665	12.0079	11.9328	11.6535	12.2731	11.9217	12.0806	12.2697	11.8293	12.0354	11.8987	11.9438	12.0938	12.0162
MSTRG.1494	MSTRG.1494				4.52897	0	3.06805	2.47582	0	0	2.99405	2.8407	0.984466	0	1.0224	0.993031	0.895025	0	4.53385	2.4285	3.70809	0
MSTRG.1497	ENSSAUG00010006015	ENSDARG00000110650	100034379	taar13d	0	0	0	2.21731	0	0	0	2.02922	0	3.77911	1.0224	0	0.895025	0	3.17949	1.67431	3.28947	3.9134
MSTRG.1500	MSTRG.1500		110439137	LOC110439137	0	0	0	0	1.92352	3.6323	0	0.824125	1.56421	2.16074	4.29009	0	4.11547	0	1.00539	1.06752	0	1.05807
MSTRG.1501	ENSSAUG00010006017				0	0	0	0	2.91037	0	2.63814	0	0.984466	0	0	3.57216	0	0	0	1.67431	2.69732	0
MSTRG.1502	ENSSAUG00010006028	ENSDARG00000096594	553501	lratb.1	7.56722	5.09531	6.04977	7.49076	6.62603	5.38719	6.79092	6.92115	7.56884	5.98836	6.38377	6.64438	7.06872	7.7055	5.91747	6.06069	6.08595	7.51412
MSTRG.1504	ENSSAUG00010006030	ENSDARG00000079452	566042	rbm46	2.48576	2.18764	2.23057	2.69497	0	2.93549	0.903718	2.49128	0	0	1.0224	0	2.97767	2.45338	0	1.67431	0	2.08625
MSTRG.1505	ENSSAUG00010006022	ENSDARG00000104660	553501	si:ch73-132f6.5	7.84062	8.42923	8.65663	8.78715	8.8132	8.69108	8.55593	8.32527	8.35687	9.26819	8.86135	8.74761	8.56042	8.61577	8.4824	8.98038	8.86483	8.56478
MSTRG.1507	ENSSAUG00010006034				5.37475	4.75885	4.67927	3.96357	4.36137	4.32196	4.05969	5.09296	5.13956	4.36957	4.12935	4.15673	4.54539	4.5475	4.33215	4.93487	4.77255	5.01712
MSTRG.1508	ENSSAUG00010006035				0	0	1.15773	2.21731	4.15063	1.94488	1.4551	1.34535	0.984466	1.10912	1.0224	0	0.895025	1.48067	3.17949	1.06752	1.06846	2.90551
MSTRG.1510	ENSSAUG00010006042	ENSDARG00000020741	378986	fga	16.3496	17.3977	17.4557	17.011	16.9464	17.3839	16.9597	16.2647	16.9991	17.625	17.3756	17.4054	16.8769	17.0323	17.0851	17.9255	17.0376	17.0711
MSTRG.1511	ENSSAUG00010006044	ENSDARG00000008969	337315	fgb	16.5548	17.6858	17.9777	17.4779	17.4612	17.6559	17.3357	16.6748	17.5603	17.8906	17.6905	17.9102	17.3431	17.4585	17.8187	17.9879	17.3796	17.6085
MSTRG.1512	ENSSAUG00010006057				0.941304	1.12776	1.79166	0.93551	0.949468	0.963489	2.16463	2.49128	2.78062	2.16074	2.03348	2.31076	3.50025	0.922497	2.00808	2.69581	2.92279	2.41374
MSTRG.1513	ENSSAUG00010006061	ENSDARG00000037758	403125	tlr2	4.7424	4.40247	4.37135	5.59853	4.07294	4.83545	4.05969	5.9147	4.67042	5.01091	4.79773	5.0739	4.78915	4.84585	4.86837	5.4865	4.71344	5.72636
MSTRG.1517	ENSSAUG00010006066				5.96942	4.23097	4.53351	5.39457	4.9877	5.68232	4.89429	6.0881	4.72482	4.90345	4.21196	5.54092	5.10961	5.33619	4.25812	5.12808	4.82933	5.86674
MSTRG.1518	ENSSAUG00010006072				6.01119	2.18764	2.23057	1.90215	1.92352	3.25553	1.85305	0.824125	3.14219	1.10912	5.65828	0	2.62243	0.922497	3.46921	1.67431	2.1015	2.08625
MSTRG.1521	ENSSAUG00010006070				3.97491	3.38978	0	3.0532	3.3662	1.94488	1.4551	2.02922	0	1.10912	1.0224	2.79539	3.2625	0	1.00539	1.67431	4.375	0
MSTRG.1524	ENSSAUG00010006079	ENSDARG00000037647	393278	rnf175	6.12969	4.93687	5.42143	5.72836	4.75876	5.21338	5.26483	5.58491	4.96975	4.90345	5.53534	5.27179	4.87618	5.13031	5.01042	5.33807	5.5571	5.35893
MSTRG.1526	ENSSAUG00010006088	ENSDARG00000082008		SNORD14C	8.22035	7.13805	6.82052	6.0197	5.51399	6.17496	6.342	6.15202	6.69698	6.76307	6.59859	6.67267	6.77235	6.2002	7.05507	6.88574	5.62282	7.25266
MSTRG.1528	ENSSAUG00010006770				0	0	3.5945	4.04559	1.51719	0.963489	0.903718	2.8407	5.25497	0	1.0224	0	1.83953	3.31527	2.00808	0	2.1015	3.27159
MSTRG.1530	ENSSAUG00010014779				4.20828	3.68392	4.45471	4.45871	2.91037	4.51415	4.13313	4.68115	4.4937	4.00386	4.12935	3.89385	4.74358	4.30767	4.01009	4.77083	4.375	4.43033
MSTRG.1531	MSTRG.1531		108190750	LOC108190750	5.37475	4.55574	3.5945	5.22892	3.90375	3.39234	4.76163	5.24725	5.36183	3.77911	4.90094	5.37868	4.54539	5.5986	4.33215	5.08215	4.71344	5.15496
MSTRG.1532	ENSSAUG00010004080				12.462	12.4591	11.9122	12.5591	13.6975	13.1228	13.4658	12.1825	12.4169	13.2587	12.3299	13.4309	12.196	13.0792	12.4268	12.7641	12.8643	12.1132
MSTRG.1533	ENSSAUG00010004080				0	0	0	2.88518	0	0	0	5.30462	3.77837	5.76098	0	0	0	4.01985	0	0	4.71344	4.69428
MSTRG.1534	ENSSAUG00010004112				1.91103	1.12776	1.15773	2.47582	3.22966	0	1.85305	2.27867	1.56421	1.10912	5.46971	2.79539	1.44323	2.19584	1.00539	5.41419	2.1015	2.68048
MSTRG.1536	ENSSAUG00010004155				3.59014	4.03629	4.93289	4.12319	4.60164	5.28543	4.13313	2.49128	0.984466	0	2.03348	5.27179	5.14509	0.922497	2.81658	5.74416	4.03216	4.50098
MSTRG.1539	ENSSAUG00010004185				4.20828	3.92812	4.67927	3.78408	4.65593	5.21338	5.19795	4.68115	4.77724	4.00386	4.50191	4.07432	5.17972	4.84585	4.86837	4.44763	5.08388	4.35604
MSTRG.1540	ENSSAUG00010004218				7.28174	6.71833	7.27504	7.1635	6.92029	7.10646	7.30952	6.46045	7.64134	6.65126	7.0214	6.81904	7.50402	7.2762	7.01067	7.16449	7.02756	7.17916
MSTRG.1543	ENSSAUG00010004256				4.92829	5.19203	4.60823	4.87232	4.54522	4.68373	5.09142	4.16592	4.8767	4.78734	4.85026	5.15634	4.43506	5.36782	4.65419	3.93034	4.375	4.50098
MSTRG.1544	ENSSAUG00010004245				5.7152	5.36796	5.33607	5.72836	5.45396	4.88267	5.44868	4.72384	5.72423	4.84657	4.90094	5.41262	5.27889	5.82055	5.13973	4.29492	5.03644	5.78416
MSTRG.1549	ENSSAUG00010004245				1.91103	5.28267	4.60823	3.20369	2.91037	2.74419	1.85305	2.8407	2.78062	2.7625	1.0224	2.57333	5.89374	3.02913	2.00808	2.92124	1.06846	1.66188
MSTRG.1550	ENSSAUG00010004273				4.4091	2.18764	3.43943	4.26689	3.3662	2.52359	2.82704	5.06002	2.9727	2.98966	3.49991	3.98691	3.2625	4.37147	3.33161	1.67431	0	3.80588
MSTRG.1555	MSTRG.1555	ENSDARG00000075467	791180	shisa3	0	1.12776	1.79166	2.21731	0.949468	0	0	3.24414	1.97664	1.10912	0	1.98953	2.97767	2.67183	1.00539	1.06752	2.92279	2.68048
MSTRG.1560	ENSSAUG00010004304				12.4488	12.2514	11.9819	12.2697	12.003	12.4543	12.3867	12.0851	10.0254	12.6827	12.7897	12.0685	12.2469	12.0637	12.8151	12.9276	12.1366	12.2266
MSTRG.1563	ENSSAUG00010004304				0	1.75292	3.73451	0.93551	5.18524	0	1.4551	4.39451	1.56421	5.15843	0	1.57566	0	1.88213	2.33054	1.67431	4.03216	2.41374
MSTRG.1566	ENSSAUG00010004381				4.20828	4.62667	1.79166	1.49832	4.36137	3.93077	4.05969	7.14184	3.29384	3.35856	2.62211	3.57216	4.43506	3.43953	5.33242	2.10013	4.375	4.27771
MSTRG.1567	ENSSAUG00010004410				2.48576	3.01991	1.15773	1.49832	3.90375	1.53607	2.63814	0.824125	1.97664	2.7625	2.35761	1.98953	4.11547	0.922497	1.00539	2.4285	3.11775	4.86471
MSTRG.1569	ENSSAUG00010004413	ENSDARG00000100797	101884488	CABZ01076996.1	2.22683	3.92812	0	0	0.949468	3.10436	2.16463	3.35692	0.984466	1.10912	2.03348	1.98953	3.1271	1.88213	3.00942	1.06752	3.58158	2.41374
MSTRG.1570	ENSSAUG00010008085				10.1126	9.3108	9.38952	9.69788	9.35053	9.40794	9.44827	8.66627	9.17339	9.42941	8.82244	9.20037	9.35197	9.29205	8.84046	9.22719	9.22634	9.46023
MSTRG.1571	ENSSAUG00010008088				2.70522	1.12776	1.15773	3.33995	2.24021	0	2.42073	3.35692	1.56421	2.7625	2.84555	2.79539	1.83953	3.55394	3.59483	1.06752	3.11775	3.68969
MSTRG.1572	ENSSAUG00010008088				1.91103	0	0	2.88518	1.92352	0	3.51735	2.98808	0.984466	2.16074	2.35761	1.98953	1.44323	2.19584	2.33054	1.67431	2.42995	3.27159
MSTRG.1578	ENSSAUG00010001816				4.97125	5.19203	5.78573	2.21731	3.81109	1.94488	1.85305	5.1875	3.67163	3.77911	3.36201	5.98625	3.60589	5.86555	0	2.10013	4.44934	5.78416
MSTRG.1584	ENSSAUG00010001744				1.50616	4.03629	5.65084	5.11956	6.02791	4.73609	5.80389	5.63049	5.49301	3.35856	5.43574	4.94068	1.44323	3.17928	2.33054	6.01253	0	0
MSTRG.1585	ENSSAUG00010001752				6.27392	9.80707	9.42095	8.29886	9.70297	9.65574	9.97191	8.982	9.17583	9.42456	9.15291	8.72077	4.87618	0	8.10348	9.36783	7.88141	7.60513
MSTRG.1587	ENSSAUG00010001776				5.6897	8.20422	8.0931	5.70332	7.59805	4.51415	4.13313	3.8174	5.77668	7.39905	6.71646	7.70719	6.36922	8.00105	4.53385	7.8249	5.37837	6.04283
MSTRG.1590	MSTRG.1590		767703	mhc1uha	1.50616	0	0	3.0532	5.73186	0	3.40323	0	1.56421	1.10912	1.61476	6.253	2.81096	0	3.33161	3.44128	2.42995	1.66188
MSTRG.1595	ENSSAUG00010001791				4.97125	0	0	0	0	4.51415	0	0	0	0	0	0	2.81096	0	0	0	0	0
MSTRG.1598	ENSSAUG00010001310				2.48576	0	3.43943	2.21731	2.91037	2.52359	2.16463	3.55906	2.55898	2.98966	3.20952	0.993031	3.2625	2.45338	2.59393	1.67431	2.1015	1.66188
MSTRG.1599	ENSSAUG00010001429				4.20828	4.82067	4.53351	5.04176	4.70826	4.73609	5.26483	5.21768	5.21752	4.52267	5.0431	5.27179	4.74358	5.01519	4.25812	4.71172	4.98738	5.01712
MSTRG.1609	ENSSAUG00010001358				2.48576	1.12776	2.83902	0.93551	2.71961	0	0.903718	0	2.55898	1.7287	0	1.98953	2.81096	0	0	0	1.06846	3.68969
MSTRG.1610	ENSSAUG00010001358				5.05351	0	0	0	0	3.39234	0	0	0	0	0	0	2.15009	2.86151	0	0	0	0
MSTRG.1612	ENSSAUG00010001433	ENSDARG00000102585	100332943	fam160a1b	4.13461	4.93687	3.5945	3.87662	4.70826	4.45289	2.99405	4.03643	4.14044	4.00386	4.04173	4.4461	4.31558	4.09736	3.46921	4.88223	3.82439	4.86471
MSTRG.1613	ENSSAUG00010001842				7.30711	8.44403	9.67671	5.70332	2.91037	6.91531	0.903718	8.17184	7.85154	6.82328	8.7448	7.95763	8.21294	9.06246	8.39874	1.67431	6.76188	6.04283
MSTRG.1614	ENSSAUG00010001842				4.13461	3.21667	4.67927	2.69497	0	1.94488	0	3.46153	2.55898	1.7287	5.32874	2.57333	3.50025	4.09736	4.96461	0	2.42995	3.10013
MSTRG.1616	ENSSAUG00010001884	ENSDARG00000004109		zgc:162154	3.06387	0	1.79166	1.90215	3.71206	2.93549	2.99405	1.72743	1.97664	0	2.62211	2.79539	2.97767	0	3.17949	2.92124	0	1.66188
MSTRG.1618	ENSSAUG00010001842				5.24072	7.42348	5.68576	6.19166	6.70541	5.70877	8.23162	4.49652	6.198	6.08989	7.34797	7.85645	5.69262	8.34091	7.77889	8.64738	1.67554	2.08625
MSTRG.1622	ENSSAUG00010001884	ENSDARG00000004109		zgc:162154	1.50616	3.01991	0	3.57904	1.51719	3.7388	3.72163	3.55906	2.29699	4.28646	2.62211	4.94068	0	5.0546	2.59393	2.10013	2.42995	1.66188
MSTRG.1623	ENSSAUG00010001884	ENSDARG00000004109		zgc:162154	6.22151	1.12776	1.79166	5.11956	5.70636	4.97272	5.29715	0	0	1.10912	0	5.19586	5.99444	0	0	5.33807	4.9366	5.81222
MSTRG.1625	ENSSAUG00010001437				7.42768	8.59758	9.01694	8.18585	8.40915	7.92633	8.22743	8.00013	8.1033	8.06147	8.75517	8.88994	8.25415	8.91505	7.35054	9.00827	7.81267	8.69856
MSTRG.1626	ENSSAUG00010001445	ENSDARG00000095825	101886570	ftr92	3.88791	2.18764	2.83902	1.90215	3.07883	3.10436	3.51735	3.8174	3.87776	2.49277	2.35761	3.44674	3.60589	4.37147	2.59393	3.28786	3.4429	2.68048
MSTRG.1629	ENSSAUG00010001937				8.89995	9.98464	9.85029	9.20361	9.81309	9.69926	9.54226	8.98858	10.1223	8.86113	9.39975	9.52521	9.43852	9.63357	9.47835	9.2585	8.83741	8.93382
MSTRG.1630	ENSSAUG00010001937				0	0	0	0.93551	7.14573	0	0	0	0	1.7287	8.19406	6.89304	0.895025	6.72466	7.13996	9.61163	7.51675	10.2508
MSTRG.1634	ENSSAUG00010001966	ENSDARG00000104508	445025	slc10a7	8.4465	8.48279	9.22416	8.95837	8.19665	7.88053	8.48757	7.64226	7.6484	8.26511	8.71324	8.3125	7.8807	8.39563	8.26339	8.98974	8.16675	8.72094
MSTRG.1639	ENSSAUG00010001981				7.8636	7.55659	7.40647	6.92432	7.17391	7.54847	7.24472	7.31936	7.2169	7.11583	6.93891	6.85651	7.16692	7.10847	6.77884	6.83125	6.39894	6.28229
MSTRG.1640	ENSSAUG00010001930				10.6875	10.6596	10.0511	10.1326	10.1546	10.2435	10.2037	9.96842	10.0146	9.73582	10.4517	9.94024	10.1946	10.7677	10.4547	10.0343	9.84274	9.97019
MSTRG.1641	MSTRG.1641		100151503	LOC100151503	0	4.62667	3.06805	2.21731	3.81109	3.25553	3.98231	3.65041	4.14044	4.78734	3.62577	1.98953	4.54539	2.19584	2.59393	4.44763	3.70809	4.50098
MSTRG.1642	MSTRG.1642				0	5.36796	5.93834	0	6.48318	7.18391	0	0	5.80221	0	0	0	0	5.27077	0	7.21856	4.98738	0
MSTRG.1644	ENSSAUG00010008112				6.09126	5.19203	7.38538	6.73955	7.03741	7.14571	6.72118	6.10435	6.569	7.28593	6.41898	6.90501	6.42802	4.65396	6.07669	7.4711	6.06245	6.2416
MSTRG.1647	ENSSAUG00010008118				7.70722	8.76021	6.83615	7.11684	6.98535	7.60588	7.10568	6.43498	6.80193	7.22028	6.68788	7.54835	7.54444	6.89714	6.95319	7.17546	6.6402	7.71323
MSTRG.1648	ENSSAUG00010008118				5.01297	6.43186	1.15773	4.628	7.45226	7.01405	6.12515	6.89337	4.4937	5.01091	5.0431	2.57333	5.10961	0.922497	1.59214	1.06752	4.58742	4.81011
MSTRG.1649	ENSSAUG00010008118				9.78413	8.79142	8.54219	8.83118	8.15954	9.41196	8.03966	8.42889	7.51583	8.4531	8.50787	8.57478	9.12202	8.06516	6.35048	8.32635	8.56807	7.73538
MSTRG.1655	ENSSAUG00010008118				5.01297	3.92812	3.26565	4.12319	3.49093	5.13753	4.05969	4.10263	2.29699	0	3.94843	1.98953	3.96476	3.75868	3.00942	4.65009	2.92279	0
MSTRG.1657	ENSSAUG00010001314				5.61039	1.12776	0	0.93551	0.949468	4.51415	0	0	0	0	1.0224	0	4.04208	2.45338	0	0	0	1.05807
MSTRG.1663	ENSSAUG00010001415	ENSDARG00000096556	103909294	si:dkey-19f4.2	5.05351	0	0	0	0	1.94488	0	0	0	0	0	0	2.81096	2.67183	0	0	0	0
MSTRG.1664	ENSSAUG00010001403				8.08511	7.46278	7.15555	7.03889	6.79282	7.66785	7.45266	7.92437	7.29089	7.44768	6.67338	7.33484	7.2909	5.67644	6.84355	7.73871	7.25183	7.5727
MSTRG.1665	ENSSAUG00010001403				0	4.23097	3.73451	3.0532	2.24021	3.93077	0	2.49128	4.4937	2.7625	1.61476	3.79439	2.62243	3.85109	3.46921	3.57994	4.9366	3.27159
MSTRG.1666	ENSSAUG00010001403				1.50616	2.79202	3.06805	0.93551	2.91037	0.963489	1.85305	0.824125	3.87776	3.35856	2.03348	3.89385	2.81096	1.48067	3.71037	2.69581	3.58158	3.80588
MSTRG.1668	ENSSAUG00010001403				0	3.92812	3.43943	2.47582	4.85474	0	0	1.34535	2.9727	0	1.61476	4.37901	2.97767	3.02913	0	4.12412	1.06846	1.05807
MSTRG.1669	ENSSAUG00010001403				1.91103	4.03629	0	2.88518	0	0	1.4551	0	0.984466	1.10912	0	4.4461	0.895025	3.02913	1.00539	1.67431	1.06846	1.66188
MSTRG.1670	ENSSAUG00010001314				0	4.82067	4.53351	0	0	4.01795	3.98231	3.24414	3.14219	0	5.29124	2.31076	3.1271	0	2.00808	5.58859	3.70809	3.9134
MSTRG.1671	ENSSAUG00010001440				3.79532	1.75292	1.15773	0.93551	3.07883	3.25553	3.27929	2.02922	2.78062	1.7287	3.03898	2.98778	2.81096	3.17928	3.00942	3.11617	4.21374	2.68048
MSTRG.1676	ENSSAUG00010001415	ENSDARG00000096556	103909294	si:dkey-19f4.2	4.58536	0	0	0	0	4.32196	0	0	0	0	0	0	3.70432	1.88213	0	0	0	0
MSTRG.1677	ENSSAUG00010001415	ENSDARG00000096556	103909294	si:dkey-19f4.2	4.79117	1.12776	2.23057	1.49832	2.71961	2.74419	3.14371	2.67654	0.984466	1.10912	3.03898	0.993031	3.50025	2.19584	1.59214	0	2.92279	2.90551
MSTRG.1679	ENSSAUG00010001415	ENSDARG00000096556	103909294	si:dkey-19f4.2	0	0	0	0	3.71206	0	0.903718	1.34535	0	0	1.0224	2.98778	0.895025	0	0	2.92124	2.1015	0
MSTRG.1683	ENSSAUG00010001449				8.66176	8.77199	8.53263	8.81665	8.74596	8.89197	8.99813	8.66353	8.31759	8.31314	8.19913	9.41859	8.48281	9.33668	8.37705	9.24814	8.56807	8.74297
MSTRG.1687	ENSSAUG00010001465				3.47546	3.01991	1.79166	2.47582	0	3.83797	1.4551	2.8407	1.97664	0	0	0	2.4055	0	0	2.69581	2.42995	0
MSTRG.1697	ENSSAUG00010001557				9.13299	6.58219	6.82052	8.47569	8.04723	9.29683	7.67797	7.3263	8.34824	9.12903	8.24889	6.57114	9.74783	4.01985	5.73848	6.71567	6.74722	9.11085
MSTRG.1704	ENSSAUG00010001591				5.83633	0	5.14852	2.21731	0	2.93549	2.16463	0	1.97664	0	1.61476	0.993031	4.37655	2.19584	0	1.06752	0	1.66188
MSTRG.1707	ENSSAUG00010001695	ENSDARG00000004109		zgc:162154	5.27541	3.68392	4.08779	4.68029	5.6804	5.09806	3.51735	5.7592	5.55438	4.36957	3.94843	4.4461	5.69262	4.5475	4.65419	5.2577	4.29662	4.86471
MSTRG.1710	ENSSAUG00010001691				0	0	0	0	1.51719	5.83418	2.16463	3.8174	2.9727	0	0	0.993031	1.83953	0	1.00539	0	0	0
MSTRG.1711	ENSSAUG00010001714	ENSDARG00000004109		zgc:162154	0	0	0	0	2.49973	2.74419	2.63814	3.35692	3.55635	0	0	1.98953	1.44323	0	0	0	0	0
MSTRG.1715	ENSSAUG00010001989	ENSDARG00000007216	406324	abce1	8.85478	7.46278	8.16293	7.6824	6.90916	7.6611	7.52948	8.06797	7.78268	7.10374	7.75161	7.12568	7.58376	7.81854	7.64006	7.50631	7.29279	7.5311
MSTRG.1716	ENSSAUG00010002003	ENSDARG00000090152	798352	anapc10	5.61039	4.99164	5.33607	5.22892	5.10944	5.05748	5.38996	5.5137	5.17907	5.82127	5.32874	5.47819	5.14509	5.23692	4.96461	5.65284	5.91285	5.5376
MSTRG.1717	ENSSAUG00010002012				3.35087	3.54433	5.99513	5.7772	5.89877	5.94956	5.97344	6.19817	6.05669	5.52759	4.56612	5.98625	5.93487	6.18252	6.13989	5.12808	5.65459	5.15496
MSTRG.1720	ENSSAUG00010002026				5.05351	5.82539	6.3181	6.11775	6.49811	6.28451	6.32643	6.07167	6.75041	4.84657	6.0882	6.05233	6.29219	6.14651	5.73848	5.4508	5.91285	6.04283
MSTRG.1723	MSTRG.1723	ENSDARG00000021557	393210	wdr45b	6.12969	5.59717	5.75317	5.8925	5.32585	5.88145	4.9764	4.99179	4.92398	6.08989	5.77156	5.30831	5.955	5.77409	5.13973	5.37663	5.08388	6.34124
MSTRG.1724	ENSSAUG00010002040				2.48576	3.54433	3.5945	4.3337	2.91037	3.5173	3.6231	3.89417	3.14219	3.35856	3.36201	3.15751	3.38627	0.922497	2.81658	3.70644	2.69732	3.68969
MSTRG.1726	ENSSAUG00010002045	ENSDARG00000095825	101886570	ftr92	2.48576	3.54433	4.08779	4.39756	4.07294	0	4.66589	1.72743	2.78062	4.10434	2.35761	4.89339	1.83953	4.5475	1.00539	2.69581	2.92279	4.63268
MSTRG.1727	ENSSAUG00010002045	ENSDARG00000095825	101886570	ftr92	2.70522	0	1.79166	2.69497	2.49973	0	0.903718	3.35692	2.29699	1.10912	2.62211	2.79539	2.15009	1.88213	1.59214	2.69581	2.1015	2.90551
MSTRG.1728	ENSSAUG00010002045	ENSDARG00000095825	101886570	ftr92	0.941304	3.01991	3.43943	1.49832	2.24021	0.963489	2.99405	0	2.55898	1.7287	0	4.57158	0	2.67183	0	0	2.1015	3.9134
MSTRG.1730	ENSSAUG00010002045	ENSDARG00000095825	101886570	ftr92	0	3.01991	3.06805	1.49832	2.49973	0	2.42073	0	1.97664	1.10912	0	3.44674	0.895025	3.31527	0	0	2.1015	2.41374
MSTRG.1735	MSTRG.1735	ENSDARG00000112593	100004768	si:dkey-261m9.7	8.41184	7.87335	8.32123	8.17222	8.11663	7.39406	7.87816	7.3263	8.75674	8.37981	7.50365	7.48595	7.9425	7.78964	7.98226	7.74609	8.64916	7.24239
MSTRG.1737	ENSSAUG00010002063				6.8469	6.09922	6.58183	6.329	6.5129	6.38632	6.43206	6.44777	6.73724	6.92295	6.38377	6.37851	6.41354	6.64945	6.90549	6.48804	7.20968	5.96998
MSTRG.1738	ENSSAUG00010007445	ENSDARG00000015068		txk	3.97491	3.21667	2.56663	3.20369	2.71961	2.52359	1.85305	3.12178	3.29384	3.89586	2.35761	3.44674	3.70432	2.67183	3.71037	3.44128	3.58158	2.68048
MSTRG.1739	ENSSAUG00010002353	ENSDARG00000076011	562087	PPM1K	6.03162	5.28267	10.1638	9.43994	8.59085	7.30153	9.21025	6.69309	8.85453	10.0321	8.72735	9.84868	7.40505	8.55867	10.1894	9.0144	7.35212	9.59149
MSTRG.1740	ENSSAUG00010002425	ENSDARG00000100075	735312	abcg2a	9.60307	9.64354	10.1638	9.75537	9.86155	10.3534	9.94794	10.267	10.0968	10.3538	9.39534	10.3784	10.05	10.0044	10.464	10.5275	8.47771	10.6147
MSTRG.1741	ENSSAUG00010002077	ENSDARG00000009524	792211	rnf150b	8.15198	8.78368	9.50157	8.8795	9.0945	8.87747	9.02972	9.54756	8.94037	9.46999	9.32052	9.22207	8.70116	9.00831	8.74205	8.88996	9.51083	8.58525
MSTRG.1742	ENSSAUG00010002086				12.8237	12.8517	13.2398	13.3699	13.0828	13.5448	13.5187	12.7562	13.2524	13.5965	13.2454	13.4379	13.1582	13.2407	13.2793	13.7373	13.1595	13.0706
MSTRG.1744	ENSSAUG00010002086				2.22683	3.21667	1.79166	3.0532	0.949468	1.53607	1.4551	3.55906	0	1.10912	2.03348	2.57333	2.4055	1.48067	1.00539	2.4285	1.67554	2.68048
MSTRG.1745	ENSSAUG00010002131	ENSDARG00000104045	403135	tlr22	2.48576	2.79202	3.43943	3.78408	3.07883	2.26306	2.82704	3.8174	3.14219	1.10912	2.35761	3.44674	3.38627	1.48067	3.33161	3.82273	3.82439	3.42482
MSTRG.1747	ENSSAUG00010002340				0	0	7.7077	7.12629	7.10728	0.963489	8.34415	0	2.78062	3.18587	7.55202	7.70719	0.895025	3.55394	7.0441	3.44128	6.77639	1.05807
MSTRG.1749	ENSSAUG00010007469	ENSDARG00000098477	571588	tec	8.26851	8.04502	8.18751	5.91449	5.73186	8.19774	5.80389	6.35576	8.0078	8.66944	7.79915	8.1102	8.75382	7.95494	5.71099	8.47593	5.68568	9.01754
MSTRG.1750	ENSSAUG00010007516	ENSDARG00000103883		si:ch1073-181h11.2	0.941304	1.12776	0	1.49832	0.949468	0	1.4551	0.824125	0	2.16074	0	1.57566	4.78915	2.67183	0	0	4.65181	0
MSTRG.1751	ENSSAUG00010007504	ENSDARG00000023330	322000	anp32b	9.20899	9.91019	9.56156	9.4792	8.72706	9.36701	9.43381	9.1847	9.27715	9.14681	9.20174	9.16596	9.33094	9.3683	9.6546	9.63766	8.96008	9.3545
MSTRG.1752	ENSSAUG00010007516	ENSDARG00000103883		si:ch1073-181h11.2	2.70522	0	1.15773	2.21731	1.92352	0	2.16463	4.28474	0.984466	2.98966	0	3.79439	4.83332	3.17928	1.59214	3.57994	4.88396	2.08625
MSTRG.1754	ENSSAUG00010007518				0	1.75292	2.83902	3.96357	0	0	2.99405	0	1.97664	0	0	1.57566	0	0	3.46921	0	3.28947	0
MSTRG.1755	ENSSAUG00010007519				0.941304	0	5.93834	5.87016	1.51719	0	6.01289	3.12178	5.66981	2.98966	5.40095	3.79439	2.97767	5.5986	0	3.57994	5.08388	0
MSTRG.1756	ENSSAUG00010001432				4.88402	4.62667	4.60823	4.87232	3.71206	3.39234	4.61552	4.49652	3.87776	4.44815	5.25273	4.84449	4.87618	4.89009	4.91729	4.82761	4.52003	4.69428
MSTRG.1759	ENSSAUG00010001461	ENSDARG00000070504	557456	trpc5a	0	0	0	0	2.91037	0	0	4.03643	3.77837	2.7625	0	5.0739	0	3.31527	0	0	3.82439	4.50098
MSTRG.1760	ENSSAUG00010001480	ENSDARG00000070512	550136	cnpy3	8.24244	8.35806	8.53263	8.25212	8.552	8.63012	9.18457	8.5104	8.88471	8.65295	8.41937	8.04136	8.03525	8.25472	8.70073	8.48919	8.86143	7.75719
MSTRG.1761	ENSSAUG00010001496				12.7158	12.7444	12.9228	12.5389	12.7667	12.6801	12.7187	13.452	12.4972	13.7248	12.7022	13.6342	12.0658	12.3405	12.1857	11.6047	12.8214	11.3641
MSTRG.1763	ENSSAUG00010001536	ENSDARG00000034785	192122	dachb	0.941304	4.13691	4.53351	4.3337	4.22435	4.68373	3.90054	2.27867	4.36258	5.11091	4.12935	4.5102	3.79646	3.65994	4.18009	3.82273	4.1258	4.10703
MSTRG.1764	ENSSAUG00010001589	ENSDARG00000060390	100151762	stk26	8.55285	9.0552	9.45678	9.50117	9.42277	9.67933	9.60975	9.17895	9.51377	9.46528	9.45803	9.38906	9.42956	9.47016	9.22506	9.32903	9.37439	9.41521
MSTRG.1765	ENSSAUG00010001844	ENSDARG00000030563	393865	zgc:77880	1.50616	3.38978	2.56663	1.49832	2.71961	2.74419	2.42073	3.12178	2.78062	2.16074	0	1.57566	2.15009	1.88213	2.00808	3.11617	2.1015	2.41374
MSTRG.1766	ENSSAUG00010001844	ENSDARG00000030563	393865	zgc:77880	5.49738	5.52474	5.54069	5.36292	5.02943	5.09806	5.32875	5.4388	5.21752	4.72559	4.79773	5.27179	5.10961	4.43256	5.21992	5.58859	4.29662	4.96809
MSTRG.1767	MSTRG.1767		110438463	LOC110438463	4.79117	4.93687	5.24534	4.77949	5.06999	4.83545	5.44868	4.7653	4.61388	4.72559	4.74322	4.94068	5.80779	5.42906	5.09791	5.21577	5.52308	4.63268
MSTRG.1769	ENSSAUG00010001374	ENSDARG00000015607		si:ch211-220f21.2	8.89717	4.48114	4.08779	8.70436	9.40702	9.15497	6.01289	7.9013	5.09895	8.67762	2.03348	8.42486	8.0066	5.45874	5.46995	5.71436	8.68422	7.97139
MSTRG.1770	ENSSAUG00010007533				0.941304	0	0	3.57904	3.3662	4.62939	0	2.67654	0	2.7625	0	3.57216	4.04208	0	0	0	3.70809	2.68048
MSTRG.1774	ENSSAUG00010007520				8.57739	4.62667	1.15773	0	3.99083	3.5173	2.82704	2.8407	4.82783	1.10912	0	1.98953	6.12456	0	5.33242	1.67431	1.06846	5.43307
MSTRG.1776	ENSSAUG00010007520				6.86979	5.23807	6.63641	7.57602	7.14573	6.88084	7.61528	7.3263	6.91153	5.15843	0	4.98647	6.72624	6.03273	6.01059	1.06752	5.91285	5.19812
MSTRG.1782	ENSSAUG00010001374	ENSDARG00000015607		si:ch211-220f21.2	5.99045	8.48279	7.25192	8.93166	7.11699	9.03208	7.22806	8.05966	6.15902	8.64045	2.35761	6.13597	5.97486	2.45338	3.91693	2.92124	4.1258	5.75555
MSTRG.1784	ENSSAUG00010001374	ENSDARG00000015607		si:ch211-220f21.2	0	7.5198	0	0	0	0	6.81343	0	8.01873	0	0	0	0	0	0	0	0	0
MSTRG.1785	MSTRG.1785				0	3.01991	2.83902	0	2.49973	3.93077	0	0	2.29699	0	0	0	0	2.45338	0	3.70644	2.1015	0
MSTRG.1787	MSTRG.1787				3.35087	0	0	2.47582	0	2.52359	2.99405	0	0	3.35856	0	0	2.81096	0	0	0	0	0
MSTRG.1788	ENSSAUG00010001402				0.941304	1.75292	0	5.39457	0	3.83797	1.85305	4.80561	0.984466	1.7287	0	2.57333	3.2625	4.01985	4.18009	0	5.03644	1.66188
MSTRG.1789	MSTRG.1789		103909877	LOC103909877	4.05697	3.01991	3.86212	4.04559	2.49973	2.52359	4.05969	3.96705	2.9727	4.28646	5.1725	3.57216	4.99761	3.02913	3.17949	4.21205	5.12981	4.63268
MSTRG.1790	MSTRG.1790		101884422	LOC101884422	2.22683	2.79202	3.97936	3.96357	3.22966	2.93549	4.45293	3.89417	2.55898	4.95818	5.13064	3.98691	4.49128	1.88213	2.33054	4.03048	5.45254	4.01346
MSTRG.1791	MSTRG.1791				0	0	4.37135	0.93551	0	0	2.82704	0	0	2.7625	1.0224	0	0	0	0	2.10013	1.06846	0
MSTRG.1794	ENSSAUG00010001402				0	2.52125	6.02271	0	0	0	0	3.55906	0	4.72559	0	0	4.43506	3.65994	4.76525	0	3.70809	0
MSTRG.1797	ENSSAUG00010001413				0	0	3.06805	3.78408	0	0	3.51735	0	0	2.7625	0	0	0.895025	0	0	0	1.67554	0
MSTRG.1799	MSTRG.1799				0	0	4.37135	5.72836	0	0	3.51735	0	0	4.10434	0	0	0.895025	0	0	0	1.06846	0
MSTRG.1802	MSTRG.1802				0	1.12776	2.56663	1.49832	2.71961	0.963489	2.82704	2.8407	0.984466	2.7625	3.20952	1.57566	1.83953	1.88213	2.33054	2.10013	2.92279	3.56333
MSTRG.1803	ENSSAUG00010001416				0.941304	3.38978	5.75317	0	0.949468	5.88145	6.2293	4.59179	2.55898	0	2.84555	1.57566	2.4055	2.19584	0	2.4285	5.33981	1.05807
MSTRG.1804	MSTRG.1804				0	0	1.15773	3.33995	0	0.963489	3.81385	0	0.984466	1.10912	0	0	1.44323	0	0	1.06752	3.93201	0
MSTRG.1808	MSTRG.1808				0	3.54433	0	0	3.07883	0	1.85305	1.34535	0.984466	1.10912	3.62577	0.993031	0	1.48067	0	2.92124	0	1.05807
MSTRG.1809	ENSSAUG00010001422				0	0	3.26565	4.87232	0.949468	0	0	0	0	2.98966	0	0.993031	0	0	0	0	0	0
MSTRG.1814	MSTRG.1814				0	1.12776	0	2.47582	0	1.53607	0.903718	3.96705	0	1.10912	3.36201	0	1.44323	2.19584	3.17949	2.10013	2.1015	1.05807
MSTRG.1816	ENSSAUG00010001425				0	4.48114	6.29567	9.85398	0	0	6.66037	10.2406	6.03532	6.13809	9.60665	1.57566	0.895025	0.922497	4.65419	6.84507	1.67554	0
MSTRG.1817	MSTRG.1817				0.941304	2.79202	4.28288	5.04176	4.4865	3.25553	3.90054	5.24725	5.17907	3.18587	3.36201	3.57216	3.50025	4.01985	3.91693	4.44763	4.03216	2.08625
MSTRG.1818	ENSSAUG00010001850	ENSDARG00000026387	553253	pip4p1b	8.51706	8.42923	8.97167	8.77217	8.87173	8.99495	8.96834	8.79697	9.01322	8.99803	8.72384	9.11017	8.82938	8.94942	8.94147	8.79705	8.95371	8.80711
MSTRG.1819	ENSSAUG00010001858				10.1388	9.84289	9.70252	9.68833	9.67036	9.7399	9.57228	9.11022	9.59451	10.0869	9.64804	9.56913	9.77781	9.75814	9.23956	9.81311	9.59306	9.77017
MSTRG.1820	ENSSAUG00010001875				3.21449	3.81118	3.06805	1.49832	1.51719	2.52359	2.16463	3.24414	3.43106	2.7625	2.62211	2.31076	3.1271	2.45338	3.00942	2.10013	3.11775	3.10013
MSTRG.1823	ENSSAUG00010001905				10.1563	10.1652	9.54739	8.77217	9.39909	9.31201	8.91728	8.88188	9.30197	9.92286	9.29232	9.19062	9.46684	9.22455	8.8341	9.56439	9.29094	9.69683
MSTRG.1824	ENSSAUG00010001918				17.2365	15.949	16.5428	16.9105	16.8404	15.9154	16.1063	16.3089	15.1803	16.3526	17.6899	16.3047	16.7107	16.3142	16.1574	18.1556	16.7999	16.588
MSTRG.1826	ENSSAUG00010001938	ENSDARG00000079043	100320899	si:dkeyp-75b4.10	14.4166	12.969	16.5445	15.1291	15.403	14.4609	13.8765	15.8088	12.7282	14.8602	17.0221	14.535	15.6098	12.6887	14.8727	17.2507	15.6332	15.0325
MSTRG.1827	ENSSAUG00010001931	ENSDARG00000079043	100320899	si:dkeyp-75b4.10	4.63963	3.38978	6.75626	5.59853	6.39014	5.76025	4.80722	5.933	3.14219	7.29659	7.88976	5.89315	5.7164	5.42906	5.29589	6.76011	7.17724	5.91928
MSTRG.1828	ENSSAUG00010010153	ENSDARG00000077121	324188	cyp26b1	3.79532	0	0	3.57904	1.92352	1.94488	1.4551	1.34535	1.97664	2.16074	1.61476	3.44674	2.15009	1.48067	2.33054	2.10013	0	3.68969
MSTRG.1829	ENSSAUG00010010153	ENSDARG00000077121	324188	cyp26b1	4.47028	3.92812	3.86212	6.05972	4.4865	3.10436	4.66589	3.8174	4.77724	5.06178	3.49991	4.79388	4.74358	4.60171	3.46921	3.82273	4.21374	5.06455
MSTRG.1830	ENSSAUG00010010159	ENSDARG00000098874	767763	exoc6b	4.05697	6.2416	5.78573	5.91449	5.59959	6.31925	6.40266	5.69628	6.3267	6.01442	5.68745	5.57128	6.14223	6.10957	5.50237	6.23872	6.19799	5.96998
MSTRG.1832	ENSSAUG00010010159	ENSDARG00000098874	767763	exoc6b	3.21449	0	0	0.93551	0	2.93549	1.4551	2.67654	1.56421	2.49277	3.03898	0	0	1.88213	0	2.92124	0	0
MSTRG.1833	ENSSAUG00010002158	ENSDARG00000007370	560924	dysf	9.29815	9.49979	10.0511	9.43233	10.9793	9.90767	9.8328	10.3781	10.1071	10.0991	11.3281	9.70372	9.95319	10.0635	9.21286	10.6913	10.3468	10.8787
MSTRG.1835	ENSSAUG00010010152				0.941304	5.76378	0	0	0	0.963489	3.81385	5.27622	4.92398	1.10912	0	0	0	0	0	0	1.67554	0
MSTRG.1836	ENSSAUG00010010151				0	4.87994	0	0	0	0.963489	3.40323	3.96705	3.77837	0	0	0	0	1.48067	0	0	0	0
MSTRG.1837	ENSSAUG00010010884	ENSDARG00000057334	561018	cmasa	5.13133	7.01124	7.01157	6.39307	6.5129	7.00341	7.17687	6.12041	6.55405	7.09155	6.68788	6.65859	6.65418	6.8753	6.99936	6.85876	6.77639	6.37925
MSTRG.1838	ENSSAUG00010010305	ENSDARG00000062085	793926	tkfc	9.48576	9.36626	9.54501	9.19913	9.7552	9.72378	9.48906	9.10619	9.67961	9.44626	9.79596	9.73424	9.61969	9.22455	9.50859	8.79349	9.3839	9.4379
MSTRG.1839	ENSSAUG00010010888	ENSDARG00000069326	406839	mus81	6.67566	6.04845	4.18863	5.84747	7.07775	5.59994	6.47507	5.77958	5.69728	5.96182	5.79854	6.11551	6.19397	4.60171	7.0219	6.17451	6.86053	5.81222
MSTRG.1840	ENSSAUG00010010894	ENSDARG00000044327	393409	tmem185	7.79353	7.57464	7.93517	7.74511	7.93643	7.97071	7.89936	7.71812	7.53878	7.97785	7.72373	7.72756	7.73695	7.98074	7.86869	7.76075	7.76252	7.49693
MSTRG.1841	MSTRG.1841	ENSDARG00000008976	555704	mdn1	5.66375	1.75292	4.28288	5.00123	4.36137	1.53607	4.56334	4.16592	3.77837	5.11091	1.61476	5.96353	3.2625	4.37147	3.46921	5.33807	5.85932	4.19489
MSTRG.1842	ENSSAUG00010010925	ENSDARG00000104654	793075	leap2	12.4592	12.6141	13.0092	13.4243	13.6668	12.4825	12.6584	14.1667	13.5171	12.9671	13.2458	13.8432	11.9695	12.8532	12.4236	12.8844	13.6239	12.2175
MSTRG.1843	ENSSAUG00010010900				7.63558	8.39408	9.15107	7.78147	7.94735	7.27522	7.65945	8.37299	6.58379	6.31625	7.4536	6.49398	7.2909	5.82055	6.16035	5.88458	6.74722	7.47077
MSTRG.1844	ENSSAUG00010010896				1.50616	1.12776	0	0.93551	2.49973	0	1.85305	2.67654	1.56421	2.16074	2.03348	1.57566	3.1271	1.88213	0	1.67431	2.1015	2.90551
MSTRG.1846	ENSSAUG00010010898	ENSDARG00000093680		si:dkey-218h11.6	5.55499	6.49009	5.99513	6.37732	5.32585	5.48223	5.97344	6.28625	6.53895	6.11419	5.82503	6.17605	5.97486	6.03273	5.53409	5.80198	5.98959	5.72636
MSTRG.1848	ENSSAUG00010010902				0	3.21667	0	2.21731	2.24021	2.52359	1.4551	2.27867	1.56421	1.7287	0	1.98953	0.895025	3.55394	1.59214	2.69581	1.06846	0
MSTRG.1850	ENSSAUG00010010900				5.24072	4.03629	5.33607	2.88518	5.45396	5.85801	3.98231	5.65276	4.21835	2.7625	5.08753	2.31076	6.14223	4.97468	3.71037	3.28786	4.71344	5.01712
MSTRG.1851	ENSSAUG00010010900				1.50616	4.31927	5.84872	2.88518	0	0	0	0.824125	1.56421	0	2.62211	0	0	1.48067	0	1.06752	1.67554	0
MSTRG.1853	ENSSAUG00010010900				3.47546	3.01991	3.5945	2.47582	3.22966	2.93549	4.13313	2.49128	3.43106	3.18587	3.36201	2.31076	5.07324	1.88213	1.59214	2.92124	2.42995	4.50098
MSTRG.1854	ENSSAUG00010010900				1.91103	2.79202	1.15773	2.21731	0	0.963489	2.63814	1.34535	1.97664	0	0	2.98778	3.2625	1.48067	0	2.4285	1.67554	3.10013
MSTRG.1860	MSTRG.1860				2.22683	2.18764	1.15773	1.49832	2.24021	0.963489	1.4551	2.67654	2.9727	3.18587	3.20952	1.98953	3.1271	2.67183	3.33161	2.69581	2.92279	2.08625
MSTRG.1861	ENSSAUG00010010917				3.69637	3.68392	2.56663	3.57904	3.99083	3.93077	2.99405	3.24414	2.55898	3.35856	2.35761	3.79439	4.43506	1.88213	3.00942	0	1.06846	2.41374
MSTRG.1869	ENSSAUG00010010920				6.25666	6.45153	5.24534	7.03889	7.12663	3.6323	7.46694	6.21323	8.17832	6.25199	6.81225	6.90501	6.35414	6.23492	5.84346	2.10013	7.11008	5.06455
MSTRG.1874	MSTRG.1874		792939	LOC792939	2.70522	2.52125	1.79166	3.46444	2.49973	0.963489	3.6231	1.72743	0.984466	4.28646	0	3.98691	0	2.67183	1.00539	3.28786	3.93201	1.05807
MSTRG.1875	MSTRG.1875		108179175	LOC108179175	1.91103	1.12776	2.23057	3.20369	2.24021	0	1.85305	0.824125	1.97664	3.18587	0	3.44674	1.83953	3.02913	1.00539	1.67431	3.58158	1.05807
MSTRG.1876	ENSSAUG00010011114	ENSDARG00000003021	406740	hdac8	7.06089	7.65319	6.95543	7.7634	7.5771	7.52633	7.56308	7.69149	7.36127	7.49471	7.21409	6.70041	6.871	7.14544	7.97072	8.19764	7.54245	7.05551
MSTRG.1877	ENSSAUG00010011119	ENSDARG00000014690	449547	rps4x	13.9726	13.6047	14.0241	13.6152	13.532	13.9774	13.7103	13.6316	13.8478	14.0187	13.8456	14.1933	13.5626	13.7407	14.0289	13.8606	13.9521	13.814
MSTRG.1879	ENSSAUG00010011121	ENSDARG00000082652		AL929434.1	3.21449	2.79202	1.15773	1.90215	2.49973	0.963489	0.903718	0.824125	1.56421	2.49277	1.0224	2.31076	1.83953	1.48067	1.59214	1.67431	1.67554	3.10013
MSTRG.1880	MSTRG.1880				4.83834	4.48114	3.97936	4.628	4.65593	4.83545	4.89429	5.33248	4.92398	4.36957	5.32874	4.63045	4.04208	4.01985	4.81773	4.71172	4.98738	4.35604
MSTRG.1881	ENSSAUG00010011126	ENSDARG00000089066	794153	nhsl2	0	3.92812	3.43943	3.96357	1.92352	3.10436	3.51735	3.8174	3.55635	3.51277	3.36201	3.30936	3.2625	3.02913	3.91693	3.57994	3.70809	2.90551
MSTRG.1886	ENSSAUG00010010938	ENSDARG00000105159	572183	hdac8	8.47663	8.37361	7.44774	8.20382	8.22386	7.96524	7.8728	8.34249	8.13378	7.26438	8.25864	7.95763	8.09089	7.20794	8.03308	8.13153	8.05215	7.9589
MSTRG.1887	ENSSAUG00010011148	ENSDARG00000059672	559813	arhgap36	4.92829	4.69428	4.81165	5.51462	4.94472	5.28543	4.76163	4.68115	5.42891	5.29226	5.1725	4.74144	4.69653	4.37147	4.71079	4.65009	4.77255	4.19489
MSTRG.1888	ENSSAUG00010011151	ENSDARG00000074367	559878	usp12b	8.4729	9.43457	9.25646	8.68529	8.97945	9.27044	9.01523	8.92368	9.07995	9.06189	8.91165	8.81895	9.11085	8.87158	8.72154	9.08597	8.83741	8.93701
MSTRG.1889	ENSSAUG00010011152				1.50616	4.13691	3.26565	2.47582	2.49973	4.25175	3.6231	2.98808	2.78062	2.49277	2.35761	3.15751	3.1271	1.88213	3.33161	2.92124	3.70809	3.80588
MSTRG.1890	ENSSAUG00010011153	ENSDARG00000046013	550538	rasl11a	8.87472	9.63281	9.40794	9.43804	9.33397	10.0215	9.29069	8.75384	9.31089	9.43183	9.2828	9.61358	9.20632	9.1492	8.67962	9.13178	9.12792	9.29857
MSTRG.1892	ENSSAUG00010011277				8.05548	8.74036	8.72538	8.50497	8.83396	9.29901	8.91468	8.54056	8.95751	8.7492	7.80581	8.27148	8.60887	9.33268	8.07681	8.12021	8.83741	8.38966
MSTRG.1893	ENSSAUG00010011303	ENSDARG00000015780	402888	ankrd46b	6.66261	6.98449	7.22842	7.26114	7.29861	7.18391	7.04988	6.96629	7.43655	7.58443	7.25362	6.97482	7.1408	7.54876	7.54986	7.19717	7.44589	6.9956
MSTRG.1894	ENSSAUG00010011306				6.18548	6.56424	6.27288	6.82331	6.67943	6.70808	6.51683	6.71441	6.23596	6.53005	6.48691	6.19567	6.99285	6.21766	6.5342	6.9253	6.5417	6.32186
MSTRG.1896	ENSSAUG00010009029	ENSDARG00000004196	114466	tnfsf10l	4.79117	5.73196	5.14852	5.26361	5.70636	5.13753	5.50509	5.4642	5.13956	5.56333	5.3653	5.0739	6.14223	5.48782	5.96478	4.29492	5.30018	5.86674
MSTRG.1897	ENSSAUG00010009029	ENSDARG00000004196	114466	tnfsf10l	0	3.21667	3.86212	3.46444	2.49973	3.5173	3.40323	3.12178	2.78062	2.7625	3.49991	1.57566	3.70432	2.86151	3.91693	2.69581	3.58158	3.42482
MSTRG.1898	ENSSAUG00010001785	ENSDARG00000022466	557584	clcn5b	10.0287	10.905	9.45171	8.36823	9.53023	10.0069	8.52897	8.9842	9.68133	10.9264	10.2744	9.99026	8.66189	8.39563	8.44118	8.35077	9.12508	8.28843
MSTRG.1899	ENSSAUG00010009128	ENSDARG00000074183	565122	si:dkey-172j4.3	4.83834	4.31927	3.73451	4.91658	4.07294	4.45289	4.80722	4.99179	4.67042	4.44815	5.53534	4.23469	5.07324	4.80022	4.81773	5.2577	5.25944	5.39648
MSTRG.1900	ENSSAUG00010011086	ENSDARG00000030176	445063	zgc:92429	5.09295	4.03629	1.15773	3.20369	4.15063	2.74419	4.33338	3.46153	3.97073	4.90345	3.94843	2.31076	3.70432	4.49118	3.81735	3.44128	4.03216	4.19489
MSTRG.1901	ENSSAUG00010012928	ENSDARG00000036499	565931	zgc:162171	5.63732	6.49009	6.52511	6.39307	6.61236	7.05585	6.08869	6.44777	6.309	5.79144	6.90207	6.90501	6.56531	7.55564	6.42002	6.65422	6.03857	5.99467
MSTRG.1902	ENSSAUG00010011133	ENSDARG00000029170	565799	si:ch211-200p22.4	10.6624	10.9446	11.3228	10.9799	11.0608	11.3942	10.9472	10.7161	11.2256	11.1151	11.215	11.0854	10.9424	11.2324	11.1694	11.4335	10.9863	10.8366
MSTRG.1905	ENSSAUG00010012931	ENSDARG00000030241	553651	vbp1	8.30255	8.16306	8.50844	8.36024	8.32368	8.19306	8.25237	8.03868	8.33954	8.36976	8.19913	8.6865	8.05403	8.22911	8.72498	8.29649	8.46881	8.50588
MSTRG.1906	ENSSAUG00010013004	ENSDARG00000090965	100004555	ripk3	2.22683	3.38978	1.79166	2.47582	2.71961	3.93077	2.16463	4.03643	3.77837	2.98966	3.20952	2.57333	3.96476	3.43953	2.81658	3.28786	3.82439	2.90551
MSTRG.1907	ENSSAUG00010013007	ENSDARG00000092488	100536128	khnyn	8.13319	9.04228	9.19718	9.17656	9.08958	9.40592	9.19104	8.83884	9.3042	9.17596	9.07505	8.79984	8.99409	9.25869	9.24914	9.07721	9.54514	8.93063
MSTRG.1908	ENSSAUG00010012936	ENSDARG00000019294	561171	cbln8	2.48576	3.92812	3.26565	0	5.51399	2.26306	3.27929	2.8407	3.14219	4.95818	5.08753	4.30866	4.64789	2.45338	2.33054	3.70644	3.58158	5.35893
MSTRG.1909	ENSSAUG00010012947	ENSDARG00000019294	561171	cbln8	0	3.68392	0	0	0	0	3.6231	0	4.67042	0	0	0	0	0	0	0	0	0
MSTRG.1913	ENSSAUG00010012947	ENSDARG00000019294	561171	cbln8	0	0	0	0	0	0	0	1.34535	4.77724	0	0	4.30866	4.49128	0	3.91693	0	5.52308	5.19812
MSTRG.1914	ENSSAUG00010012963	ENSDARG00000019294	561171	cbln8	0	9.09013	0	0	0	0	8.03966	1.72743	9.85906	0	0	0	0	0	0	0	0	0
MSTRG.1916	MSTRG.1916				0	5.69943	0	0	0	0	4.66589	0	5.66981	0	0	0	0	0	0	0	0	0
MSTRG.1921	ENSSAUG00010012963	ENSDARG00000019294	561171	cbln8	0	4.69428	0	0	0	0	2.82704	0	4.05808	0	0	0	0	0	0	0	0	0
MSTRG.1924	ENSSAUG00010012986				0	0	0	0	3.49093	0	0.903718	0	1.56421	1.7287	2.03348	2.79539	3.60589	0	1.00539	1.06752	1.06846	3.27159
MSTRG.1926	ENSSAUG00010012963	ENSDARG00000019294	561171	cbln8	1.91103	4.55574	4.08779	3.20369	8.25498	5.62793	3.98231	6.78667	2.9727	7.06686	6.67338	6.03064	7.47643	2.19584	4.33215	6.13005	2.1015	7.11303
MSTRG.1927	ENSSAUG00010012990	ENSDARG00000019294	561171	cbln8	0	4.31927	0	0	0	0	3.90054	0	5.39576	0	0	0	0	0	0	0	0	0
MSTRG.1928	ENSSAUG00010012990	ENSDARG00000019294	561171	cbln8	0	5.23807	0	0	0	0	4.61552	0	5.96926	0	0	0	0	0	0	0	0	0
MSTRG.1929	ENSSAUG00010013783	ENSDARG00000039268	110438456	emc4	7.26457	7.75168	7.99208	7.82856	7.90314	7.80899	7.94596	7.91518	7.83308	7.80947	8.09415	8.1102	7.8964	7.82994	8.23954	8.05632	7.84745	7.90129
MSTRG.1931	ENSSAUG00010013788	ENSDARG00000104227	445391	nop10	9.06521	8.13292	7.65581	7.75733	7.29005	7.95974	7.70231	7.78517	7.58363	7.82428	7.66629	8.00845	7.77708	7.83561	8.38141	7.90624	7.55933	7.92718
MSTRG.1932	ENSSAUG00010013020				5.99045	5.04441	4.87354	4.45871	4.80754	4.45289	4.56334	4.44642	4.72482	4.95818	5.3653	4.98647	5.07324	4.70438	5.18039	4.98565	5.33981	5.63507
MSTRG.1933	ENSSAUG00010013777	ENSDARG00000105551	100333117	si:cabz01101003.1	7.49546	6.52764	6.73973	6.6894	6.58464	6.49668	6.24595	6.40906	6.75041	6.22992	6.0882	6.46192	7.07793	6.70003	6.76555	6.37829	6.55859	6.79932
MSTRG.1934	ENSSAUG00010013883	ENSDARG00000105485	100330290	si:cabz01090193.1	6.86979	6.97092	6.07633	6.07932	6.59857	6.13651	6.90014	6.85547	6.59844	6.47481	6.62897	6.50974	6.90244	6.64945	6.22007	7.06173	6.60811	6.57207
MSTRG.1935	ENSSAUG00010020568	ENSDARG00000100163	100003353	tox4b	8.81406	7.6013	8.13161	7.58291	7.92542	7.74654	7.43098	7.48363	7.19779	7.65239	7.39292	7.533	7.67761	7.45616	7.59566	7.29101	7.95343	8.36145
MSTRG.1936	ENSSAUG00010020570	ENSDARG00000079949	562348	supt16h	8.84326	9.34801	9.32175	9.03566	8.86886	9.24582	9.08398	8.85092	9.1211	9.14386	9.07229	9.30346	9.00137	9.16953	9.19561	9.24293	9.30602	8.90805
MSTRG.1940	MSTRG.1940				5.7152	5.56141	5.50202	5.54314	5.35896	5.38719	5.41962	5.933	5.58412	5.45333	5.62852	5.65873	5.69262	5.13031	5.56512	5.88458	5.41593	5.75555
MSTRG.1941	ENSSAUG00010020661				4.92829	3.21667	2.83902	0	0	2.52359	4.56334	4.84482	2.9727	4.36957	3.94843	0	2.62243	1.88213	3.00942	3.93034	6.24048	1.05807
MSTRG.1943	ENSSAUG00010020577				4.13461	4.48114	3.73451	2.88518	3.71206	4.32196	4.05969	4.28474	3.55635	3.18587	3.20952	3.30936	4.1853	3.75868	4.96461	4.12412	3.11775	3.42482
MSTRG.1949	ENSSAUG00010020587				6.34097	6.82774	6.91185	6.49875	6.54202	7.4656	7.2112	6.39592	7.05646	7.3281	7.05535	7.04142	7.20104	7.08011	6.61056	7.15342	6.4898	6.48761
MSTRG.1950	ENSSAUG00010020589	ENSDARG00000035167	503593	mrpl48	6.55377	6.07406	5.90908	6.05972	5.82959	5.88145	6.2293	6.35576	5.69728	5.69806	5.87659	5.96353	5.87273	5.95156	6.09806	5.65284	5.88633	6.52199
MSTRG.1951	ENSSAUG00010020591	ENSDARG00000099522	394213	si:ch73-252p3.1	3.79532	3.01991	1.79166	2.47582	4.29449	3.93077	0	5.02631	3.67163	1.7287	2.62211	2.79539	2.97767	0	4.25812	2.10013	2.1015	3.68969
MSTRG.1953	MSTRG.1953	ENSDARG00000097425	110437975	LOC110437975	0.941304	2.52125	1.15773	0.93551	2.24021	2.74419	2.42073	2.8407	2.55898	1.10912	2.35761	1.57566	1.83953	2.86151	3.00942	0	0	1.66188
MSTRG.1954	ENSSAUG00010020668	ENSDARG00000019294	561171	cbln8	4.83834	6.78186	4.08779	5.65187	4.42529	5.51257	4.93593	5.02631	5.55438	5.29226	4.68657	4.68701	4.95826	7.18148	6.03296	5.2577	0	4.27771
MSTRG.1956	ENSSAUG00010020668	ENSDARG00000019294	561171	cbln8	6.05178	7.05047	5.87922	6.19166	6.32461	5.92722	5.01577	6.22813	6.01363	5.93479	6.04378	6.00861	7.03128	6.68755	6.29602	6.35916	5.83179	5.66614
MSTRG.1958	ENSSAUG00010020668	ENSDARG00000019294	561171	cbln8	3.79532	5.48711	3.43943	4.82665	4.42529	5.21338	5.41962	5.96894	5.29148	5.20443	5.13064	4.37901	5.21354	5.5986	4.91729	4.51832	4.98738	4.43033
MSTRG.1959	MSTRG.1959				4.20828	4.31927	1.79166	4.12319	3.22966	3.93077	2.82704	2.8407	3.29384	2.49277	3.03898	1.57566	3.1271	3.02913	2.81658	3.82273	3.11775	1.66188
MSTRG.1961	ENSSAUG00010020671	ENSDARG00000019294	561171	cbln8	13.1462	12.8788	11.749	10.889	11.5611	12.4717	12.1838	11.6105	12.6847	12.8629	10.7062	11.9558	11.187	12.5519	11.7539	11.3947	12.6349	12.3891
MSTRG.1962	ENSSAUG00010020675	ENSDARG00000019294	561171	cbln8	12.5472	12.1658	11.405	10.9294	10.8071	12.3224	11.7232	12.0269	12.2241	12.7577	11.5661	11.6655	11.0696	12.2815	12.2308	11.1893	12.2479	12.5081
MSTRG.1964	MSTRG.1964	ENSDARG00000015653	449958	tnip1	5.30929	4.62667	5.19774	5.67782	5.54309	5.32015	5.44868	5.69628	5.52402	4.84657	5.40095	5.23433	6.03283	5.13031	5.21992	4.98565	5.08388	5.24004
MSTRG.1965	MSTRG.1965	ENSDARG00000078979	100151026	arhgef40	5.55499	6.37119	5.42143	6.17353	5.25725	5.85801	5.63719	6.53426	5.90002	5.56333	5.97448	5.68674	6.3235	5.51632	5.5955	5.80198	5.45254	5.96998
MSTRG.1966	ENSSAUG00010020703	ENSDARG00000078979	100151026	arhgef40	2.22683	3.92812	3.97936	4.26689	3.22966	4.83545	4.33338	4.16592	4.05808	4.66107	3.84869	3.98691	3.70432	3.43953	3.17949	4.71172	3.82439	3.9134
MSTRG.1968	MSTRG.1968				4.92829	4.75885	2.23057	0	5.18524	4.32196	3.40323	3.35692	1.97664	5.45333	4.12935	4.79388	5.17972	5.86555	0	5.0347	5.98959	1.66188
MSTRG.1970	ENSSAUG00010020681				4.52897	4.82067	4.93289	0	4.22435	4.68373	4.56334	3.12178	0	5.33424	5.32874	5.57128	4.11547	6.21766	0	5.21577	5.03644	5.01712
MSTRG.1971	ENSSAUG00010020681				3.59014	1.12776	2.56663	0	0.949468	1.94488	3.27929	2.49128	0	2.98966	2.84555	1.57566	3.1271	3.75868	0	0	3.58158	3.27159
MSTRG.1974	ENSSAUG00010020684				9.40189	10.3896	9.09696	9.4475	8.97678	8.88038	9.43381	8.97318	9.3042	9.93485	9.79763	9.19062	9.04663	8.56551	9.25153	8.5911	9.49117	8.38032
MSTRG.1976	ENSSAUG00010020687				6.9685	7.82138	7.62914	7.28666	7.88621	7.82117	7.59593	7.33321	7.91726	8.4531	7.77218	8.09982	7.29879	7.80127	7.9236	7.78245	8.24709	7.72804
MSTRG.1977	ENSSAUG00010020948				6.3245	5.04441	5.90908	5.65187	6.30775	6.0564	6.05129	6.16757	6.23596	6.01442	5.97448	6.27161	6.42802	6.31822	5.40282	6.3002	5.74591	6.36037
MSTRG.1978	ENSSAUG00010007554	ENSDARG00000027397	245949	vangl2	4.20828	4.55574	4.45471	4.91658	5.02943	5.41957	5.09142	4.72384	4.42963	3.77911	5.21317	5.03085	5.40132	5.27077	4.09759	4.93487	5.25944	4.35604
MSTRG.1979	ENSSAUG00010007554	ENSDARG00000027397	245949	vangl2	3.21449	1.12776	2.23057	0	3.22966	2.74419	2.82704	2.98808	1.56421	0	2.03348	2.79539	3.70432	3.02913	2.33054	2.10013	2.1015	3.42482
MSTRG.1980	ENSSAUG00010007563				4.27838	4.75885	4.67927	4.45871	4.29449	4.57292	4.56334	5.56156	5.17907	4.10434	4.9499	4.63045	5.24658	4.75309	4.09759	5.08215	5.08388	4.27771
MSTRG.1981	ENSSAUG00010007364	ENSDARG00000052482		arhgef11	8.43504	8.7523	8.42306	8.59284	8.63544	8.24819	8.30496	8.03445	8.42006	8.33399	8.54817	8.49386	8.62781	8.26735	8.33265	8.60335	8.25229	8.69856
MSTRG.1982	ENSSAUG00010005744				8.60151	8.87027	8.02655	7.93461	7.72412	8.22089	7.84575	8.42242	7.83926	7.97122	8.77228	7.33484	7.368	8.32085	7.68313	7.26041	7.28266	6.81327
MSTRG.1988	ENSSAUG00010007290	ENSDARG00000032631	100329657	ltb4r	5.13133	3.68392	4.08779	4.3337	4.36137	4.88267	5.84818	4.88299	5.85194	4.28646	5.99796	4.5102	4.43506	4.97468	4.76525	5.4508	5.41593	5.72636
MSTRG.1990	ENSSAUG00010007293	ENSDARG00000108467	796214	AL845330.1	5.90441	6.81261	5.50202	5.22892	6.90916	6.90391	7.58288	6.75614	7.46878	5.15843	5.32874	5.30831	4.91781	6.95034	7.12962	5.0347	7.0635	7.10171
MSTRG.1991	ENSSAUG00010007311				8.81111	8.43911	8.78699	9.29237	7.64579	7.20264	8.60516	8.79946	9.87117	8.75694	8.33895	7.70034	8.35985	8.95203	7.96491	7.97697	7.97246	7.75719
MSTRG.1994	ENSSAUG00010007325	ENSDARG00000041333	108190748	si:dkey-125e8.4	1.91103	3.38978	1.79166	0	0	0	2.63814	2.8407	2.78062	2.7625	2.03348	3.68755	0.895025	3.65994	3.33161	2.92124	0	0
MSTRG.1998	MSTRG.1998				3.47546	2.18764	2.83902	3.20369	2.71961	1.94488	2.82704	3.24414	2.55898	3.35856	2.35761	2.98778	0.895025	3.75868	2.00808	3.11617	2.1015	0
MSTRG.2001	ENSSAUG00010007333	ENSDARG00000041333	108190748	si:dkey-125e8.4	9.38014	10.018	9.45171	9.37003	9.19648	9.9261	10.1539	9.77646	10.334	9.78206	9.87255	9.93441	9.56344	10.2575	9.99801	9.98364	9.53877	9.54836
MSTRG.2005	ENSSAUG00010007340	ENSDARG00000041333	108190748	si:dkey-125e8.4	1.50616	3.68392	3.43943	2.21731	1.92352	1.53607	1.4551	3.35692	2.78062	4.10434	3.74153	4.07432	0.895025	4.70438	3.00942	4.3733	1.67554	1.05807
MSTRG.2007	ENSSAUG00010007349	ENSDARG00000041333	108190748	si:dkey-125e8.4	8.17514	8.59316	8.70425	8.77518	8.29402	8.68443	8.91987	8.67717	8.97164	8.94482	8.66274	8.8687	8.01621	9.11233	8.83091	8.7647	8.59697	8.16876
MSTRG.2008	MSTRG.2008		103910566	LOC103910566	3.59014	4.13691	3.97936	4.12319	3.99083	3.83797	5.58579	4.16592	6.05669	3.89586	3.20952	4.84449	4.49128	3.85109	4.59527	4.51832	5.80373	3.9134
MSTRG.2011	ENSSAUG00010007566				4.05697	3.68392	6.07633	5.04176	4.54522	5.32015	4.66589	4.44642	6.53895	4.36957	3.49991	3.98691	6.71447	4.43256	6.5805	4.71172	4.21374	4.01346
MSTRG.2012	ENSSAUG00010007569				9.53848	8.22723	11.0877	11.1563	9.93886	10.2378	9.80498	9.14205	9.22148	9.74558	10.1212	9.19794	10.1818	9.91489	10.3157	10.1206	9.13074	10.5007
MSTRG.2013	ENSSAUG00010007578				6.23919	0	5.57835	0	0	0	0	5.7592	0	4.66107	4.4347	0	4.95826	5.36782	1.00539	0	0	6.15662
MSTRG.2015	ENSSAUG00010007591				3.59014	3.54433	2.83902	2.21731	3.07883	3.10436	2.99405	2.8407	3.43106	2.7625	3.49991	2.57333	3.2625	3.43953	2.33054	4.12412	2.1015	4.19489
MSTRG.2017	ENSSAUG00010007596				2.22683	3.38978	2.56663	2.69497	1.51719	3.10436	1.85305	3.55906	2.9727	0	2.35761	1.57566	2.4055	2.19584	1.00539	2.69581	1.06846	2.90551
MSTRG.2018	ENSSAUG00010007604				2.70522	1.12776	5.68576	5.93615	3.07883	2.74419	1.85305	3.24414	2.29699	3.35856	2.84555	2.31076	2.62243	1.88213	3.00942	2.4285	2.92279	2.90551
MSTRG.2027	ENSSAUG00010007625	ENSDARG00000113768	101885783	CABZ01058046.1	9.79463	11.3252	10.2538	12.816	11.9978	10.5699	11.8593	11.7755	12.8345	12.901	12.6647	12.7395	10.3308	11.0677	13.3323	12.6873	11.152	11.7405
MSTRG.2028	ENSSAUG00010007897	ENSDARG00000045199	406768	CAPN1	8.42735	9.76642	8.58444	8.93166	9.30453	8.99226	9.31259	9.00598	9.40344	9.1409	9.05561	9.27607	9.1463	9.21371	9.04691	9.04166	10.0995	9.32559
MSTRG.2029	ENSSAUG00010009025	ENSDARG00000018049	570994	sf3b2	8.38031	8.2386	8.36498	8.11163	7.66578	7.90932	8.02043	7.90595	8.1388	8.0801	7.96315	8.308	7.8595	8.22911	8.07681	8.06815	8.04617	8.17957
MSTRG.2030	ENSSAUG00010010230				6.78805	7.10116	6.70611	5.97853	5.54309	6.641	5.8262	6.40906	5.92347	8.1405	6.91446	6.75434	5.51417	5.09295	5.43677	5.98783	5.71611	5.86674
MSTRG.2031	ENSSAUG00010010308	ENSDARG00000104153	565810	prkd4	4.20828	4.03629	4.18863	4.26689	4.60164	3.6323	3.81385	4.34067	3.77837	4.59353	3.20952	3.57216	3.88306	3.55394	3.59483	4.21205	5.03644	4.35604
MSTRG.2032	ENSSAUG00010011368	ENSDARG00000004658	493612	zgc:101810	4.83834	3.38978	2.56663	3.78408	2.49973	3.6323	4.20301	3.46153	3.43106	2.49277	3.74153	3.30936	3.60589	4.43256	3.33161	3.82273	4.375	4.19489
MSTRG.2033	ENSSAUG00010011378	ENSDARG00000025391	323012	pfdn2	7.76329	8.18085	8.04684	8.19036	8.17822	8.38977	8.55926	8.0302	8.07216	8.44832	8.20418	8.66906	8.04467	8.28816	8.23954	8.28133	8.28818	8.28343
MSTRG.2034	ENSSAUG00010011208	ENSDARG00000013755	58037	actn3a	3.59014	1.75292	2.56663	2.47582	1.51719	1.53607	1.4551	2.27867	2.55898	2.49277	2.62211	2.79539	2.62243	2.45338	2.59393	1.67431	1.67554	2.90551
MSTRG.2035	ENSSAUG00010011358	ENSDARG00000103834	402858	rbm14b	7.82899	7.95141	7.74129	7.7634	7.79237	7.45	7.29359	7.52646	7.69683	7.38913	7.70959	7.45371	7.98228	7.91803	7.50255	7.55756	7.40911	7.77156
MSTRG.2037	ENSSAUG00010011360	ENSDARG00000092003	550489	ccs	8.62188	8.51118	8.33229	8.66273	8.81021	8.7654	8.73172	8.82909	8.60909	8.7837	8.68098	8.79341	8.60569	8.92039	9.06602	8.72041	8.37656	8.32297
MSTRG.2038	ENSSAUG00010011379	ENSDARG00000070116	447900	nit1	8.25553	7.80618	7.78221	8.62321	8.89449	8.35252	8.48406	7.88729	8.02416	8.07391	7.77897	8.04136	7.9273	8.20305	7.81161	7.67825	7.9406	7.65246
MSTRG.2039	ENSSAUG00010011405	ENSDARG00000003269	559340	clcn3	10.6073	11.2674	11.5418	10.8624	10.9912	11.4442	11.3954	10.9453	11.4771	11.6326	11.0296	11.4638	11.2071	11.1872	10.8092	11.5467	11.133	10.9499
MSTRG.2040	ENSSAUG00010013878	ENSDARG00000062752	557798	mfap3l	9.72417	9.82037	10.707	10.2572	9.53205	9.77786	10.0522	10.1418	10.0416	10.3058	9.5855	10.0602	9.75932	10.4453	9.8888	10.5328	9.8341	10.2392
MSTRG.2044	ENSSAUG00010013886	ENSDARG00000011410	557979	aadat	8.23365	8.40421	8.45377	8.43061	8.34035	8.61271	8.49106	8.00013	8.30871	8.65709	8.41502	8.308	8.25008	8.41468	8.39443	8.40774	8.60106	8.52719
MSTRG.2045	ENSSAUG00010013910	ENSDARG00000062749	768122	ino80b	5.9264	6.04845	6.24973	5.91449	5.85302	6.45042	6.24595	5.7592	5.80221	6.13809	5.99796	6.76752	6.39892	6.28547	6.51843	6.3002	6.21939	5.99467
MSTRG.2047	ENSSAUG00010013945	ENSDARG00000060176	768135	trmt10b	5.49738	6.04845	5.09756	5.91449	5.22169	5.01572	5.97344	5.67469	5.72423	5.56333	5.21317	5.44578	5.51417	6.05232	5.84346	5.58859	5.83179	5.6033
MSTRG.2048	MSTRG.2048				4.69193	3.54433	3.26565	1.49832	2.91037	2.93549	2.16463	5.06002	3.97073	3.35856	2.84555	2.57333	2.62243	2.86151	2.81658	2.92124	3.4429	2.90551
MSTRG.2049	ENSSAUG00010014225	ENSDARG00000044584	554131	tex261	7.80544	7.7596	8.24132	7.98224	7.91988	7.88634	8.22743	7.99578	7.97451	8.22104	7.81245	8.18575	7.95255	7.72395	7.9994	7.87963	8.29324	7.90129
MSTRG.2050	ENSSAUG00010013960	ENSDARG00000099377	101885359	si:cabz01030277.1	4.7424	3.81118	3.06805	3.0532	3.07883	2.93549	2.82704	4.7653	4.29227	3.51277	3.62577	3.30936	4.31558	4.43256	3.33161	2.69581	4.375	4.27771
MSTRG.2053	ENSSAUG00010014021	ENSDARG00000036893	561287	f13a1b	0	2.18764	0	3.0532	2.71961	2.52359	2.42073	3.24414	1.97664	1.7287	1.0224	0.993031	1.83953	4.17092	2.81658	2.69581	3.11775	2.41374
MSTRG.2056	ENSSAUG00010014227				6.43604	5.56141	4.93289	6.20956	5.06999	6.0564	4.89429	6.32836	5.90002	5.20443	5.56707	5.37868	6.10668	5.75029	5.91747	6.01253	5.98959	6.2416
MSTRG.2057	ENSSAUG00010002317	ENSDARG00000076239	560941	C7H20orf27	6.97906	7.22062	7.53652	7.39232	7.33235	7.17446	7.54973	7.38067	7.44467	7.25348	6.56755	7.12568	7.03128	7.24247	7.05507	7.41662	7.08698	6.68259
MSTRG.2058	ENSSAUG00010002358	ENSDARG00000061472	559240	gba2	7.13832	8.03853	7.7578	7.83434	7.26407	7.84521	7.69626	7.97384	7.42015	7.79451	7.70959	7.54069	7.43403	7.68682	7.19059	8.13716	7.77703	7.68316
MSTRG.2059	ENSSAUG00010003091	ENSDARG00000006545	436881	rgp1	7.71356	7.18581	7.64697	6.93512	7.34892	7.19331	7.1594	6.71441	6.99137	7.10374	6.79895	7.59343	7.16692	7.30098	7.24909	6.91224	7.49936	7.3226
MSTRG.2061	ENSSAUG00010003198	ENSDARG00000054829	548346	pik3c3	7.53179	7.51045	7.79825	7.56911	7.46752	7.62683	7.74393	7.63109	7.61997	7.47608	7.32959	7.84407	7.57078	7.83561	7.8436	7.39799	7.51675	7.39859
MSTRG.2062	ENSSAUG00010006123	ENSDARG00000079281	559449	TESK1	5.55499	6.30785	5.75317	6.99827	6.62603	6.74688	6.92103	6.38266	7.46079	6.22992	6.32931	6.39558	6.41354	6.78448	6.5342	6.52284	5.88633	6.15662
MSTRG.2063	ENSSAUG00010006125	ENSDARG00000054786	768298	faah2b	7.53179	7.78307	7.7246	7.93461	7.97965	7.88634	7.93059	8.00446	7.32651	7.61029	8.03298	7.78699	8.03997	7.66788	8.01634	8.24009	8.14454	7.62899
MSTRG.2064	ENSSAUG00010006130	ENSDARG00000061411	559677	nelfa	6.60922	7.59247	7.7246	7.11684	7.32399	8.04005	7.69019	6.87455	7.99125	7.78697	7.26334	8.23874	7.44118	8.16755	8.03862	7.70122	7.27246	7.56447
MSTRG.2065	ENSSAUG00010006130	ENSDARG00000061411	559677	nelfa	4.47028	2.52125	4.81165	3.33995	3.71206	3.10436	3.14371	2.67654	3.67163	4.28646	2.35761	3.15751	3.50025	3.17928	3.91693	3.82273	2.69732	4.19489
MSTRG.2071	ENSSAUG00010006221	ENSDARG00000024877	494108	ptgr1	6.56783	4.69428	5.04473	6.79987	6.40607	6.61327	5.44868	6.49783	7.04581	5.45333	5.82503	5.44578	5.27889	5.54427	6.47007	5.4865	6.41758	6.2416
MSTRG.2073	ENSSAUG00010006204	ENSDARG00000061385	566923	haus3	5.16872	5.28267	5.29142	4.57375	5.10944	4.97272	5.01577	5.30462	4.96975	5.52759	4.79773	5.54092	5.17972	5.0546	5.43677	4.93487	5.59034	4.35604
MSTRG.2074	ENSSAUG00010006243				12.6596	11.2301	11.6093	11.8124	12.1938	10.8095	11.6394	12.5612	11.4914	11.8953	11.696	11.7873	11.4758	12.1552	11.974	11.0627	12.5925	11.7318
MSTRG.2075	ENSSAUG00010006257	ENSDARG00000013526	567357	svep1	6.05178	6.71833	5.81757	6.8803	6.62603	6.57064	6.46088	7.05255	6.53895	6.31625	6.31068	5.76764	6.53887	6.33432	6.62536	5.0347	6.5417	5.83974
MSTRG.2076	ENSSAUG00010006257	ENSDARG00000013526	567357	svep1	6.05178	5.36796	6.5057	5.48553	5.96478	4.32196	5.55939	5.4642	5.49301	6.1616	5.46971	5.23433	5.955	5.13031	6.23943	3.57994	5.65459	4.50098
MSTRG.2077	ENSSAUG00010007344	ENSDARG00000075831	100007704	slc7a8a	4.88402	3.92812	4.98989	5.22892	3.22966	3.6323	4.80722	4.80561	5.01411	4.90345	4.50191	2.79539	5.21354	4.70438	4.96461	4.51832	4.21374	6.92026
MSTRG.2078	ENSSAUG00010007476				6.27392	5.99583	6.07633	6.31253	5.29196	6.07685	6.17816	6.46045	5.61325	5.33424	5.82503	5.94045	6.15968	6.18252	6.16035	5.93713	6.34154	5.81222
MSTRG.2079	ENSSAUG00010007480	ENSDARG00000061301	678545	gmpr2	7.92498	8.20422	7.94241	8.14922	7.82235	8.20704	8.06803	8.36963	8.01873	7.61881	8.39748	8.04678	7.97244	7.94973	8.49857	8.40774	8.51281	8.14689
MSTRG.2080	ENSSAUG00010007535	ENSDARG00000089517	436996	zgc:92594	10.2672	10.3896	5.78573	9.37994	7.35714	8.77794	8.46996	8.72261	8.5387	4.72559	9.27321	7.40396	7.11419	9.12395	6.18053	7.83186	5.33981	7.98994
MSTRG.2082	ENSSAUG00010007545	ENSDARG00000012640	553467	cideb	11.8766	12.0391	12.1897	12.0717	12.2593	12.5905	12.5034	11.5598	12.4923	12.2773	12.0232	11.9529	11.4162	12.6074	12.1242	12.1068	12.0763	11.8337
MSTRG.2083	ENSSAUG00010007546	ENSDARG00000054473	566362	tinf2	6.75155	6.04845	6.65415	7.18175	6.58464	6.98188	7.53626	6.44777	7.56138	6.11419	6.45334	6.42913	7.06872	6.2002	7.22014	7.21856	6.94003	6.77101
MSTRG.2084	ENSSAUG00010007558	ENSDARG00000021135	393539	dhrs4	9.29604	10.2934	9.6304	10.5528	9.19877	10.2207	9.72112	10.1506	9.6518	9.74169	9.47485	9.67953	9.17018	10.4655	10.6107	10.1967	9.51516	9.98567
MSTRG.2085	ENSSAUG00010007572	ENSDARG00000090568	100007768	mrpl52	7.4582	6.92944	7.38538	6.95648	5.87607	6.80932	7.54301	5.9147	6.59844	6.25199	6.97484	7.09465	7.75429	7.60292	7.75217	7.32099	6.30196	7.37996
MSTRG.2086	ENSSAUG00010007559	ENSDARG00000088835	100333297	efs	5.61039	6.59993	6.72302	6.329	6.04835	6.24891	6.24595	6.76639	6.59844	6.27373	6.45334	6.17605	6.71447	6.26882	6.71109	6.3002	5.96446	6.41628
MSTRG.2087	ENSSAUG00010007564	ENSDARG00000026842	327495	acin1b	11.0482	10.9297	10.6284	10.4417	11.0501	10.755	10.3639	10.2823	10.7353	10.7301	10.6152	10.778	10.9138	10.6367	10.6885	10.7695	10.2834	11.1548
MSTRG.2088	ENSSAUG00010007570	ENSDARG00000077842	572549	ajuba	5.78909	5.66614	5.75317	5.33057	5.65396	5.80996	5.91217	5.30462	5.80221	4.44815	5.25273	5.5099	5.85141	5.75029	5.62525	5.65284	5.45254	4.96809
MSTRG.2092	ENSSAUG00010008549	ENSDARG00000089432	563681	si:ch211-212k18.15	0	3.38978	0	0	0	1.53607	2.42073	0	2.78062	0	0	0	3.60589	0	1.00539	0	0	0
MSTRG.2099	ENSSAUG00010007593	ENSDARG00000002235	373882	mmp14a	7.62217	8.0959	7.58357	7.00853	6.108	6.26682	7.90461	6.85547	7.10854	7.74867	7.88348	6.34375	7.32223	6.61032	7.42009	6.9253	7.44589	7.99606
MSTRG.2100	ENSSAUG00010008523	ENSDARG00000054539	560361	lrp10	8.38826	8.05148	8.34327	8.32783	8.18285	8.3567	8.10043	8.29373	8.16854	8.31314	8.00429	8.19065	8.25008	8.34885	8.06057	8.11452	8.12766	8.22723
MSTRG.2105	ENSSAUG00010008583				0	3.21667	0	0	1.92352	2.26306	2.63814	2.27867	1.97664	2.49277	0	0.993031	3.88306	2.86151	2.81658	1.67431	0	0
MSTRG.2111	ENSSAUG00010008604	ENSDARG00000089432	563681	si:ch211-212k18.15	3.21449	2.52125	1.79166	2.88518	3.07883	3.25553	2.63814	4.10263	1.56421	2.16074	2.62211	0.993031	2.62243	1.48067	2.33054	1.67431	2.69732	2.90551
MSTRG.2113	ENSSAUG00010008610				5.49738	4.03629	4.45471	3.33995	4.07294	5.13753	5.38996	5.02631	4.29227	4.52267	3.74153	1.98953	4.31558	4.60171	2.00808	3.70644	3.58158	4.91732
MSTRG.2114	ENSSAUG00010008589				5.58296	5.04441	3.5945	3.0532	5.25725	6.61327	6.35741	6.98396	4.21835	5.8505	4.6276	3.44674	5.03592	5.93053	1.00539	5.37663	5.41593	6.06631
MSTRG.2115	ENSSAUG00010008589				4.13461	1.75292	1.15773	0.93551	3.71206	3.10436	2.82704	2.98808	2.9727	2.7625	3.36201	2.57333	3.38627	2.19584	2.59393	3.70644	3.28947	2.90551
MSTRG.2116	ENSSAUG00010008589				5.16872	5.79491	2.56663	4.45871	4.70826	5.41957	4.93593	3.8174	0	4.00386	5.43574	6.00861	3.88306	4.80022	4.01009	5.55535	5.65459	4.50098
MSTRG.2117	ENSSAUG00010008611				3.06387	1.12776	0	0.93551	2.71961	3.39234	2.16463	3.8174	1.56421	1.10912	0	0	0.895025	2.45338	0	0	2.42995	2.68048
MSTRG.2118	ENSSAUG00010008589				2.89566	0	0	1.90215	1.92352	1.53607	3.27929	2.27867	2.9727	2.16074	1.0224	1.98953	1.83953	0	0	2.10013	2.1015	2.68048
MSTRG.2119	ENSSAUG00010008612				6.25666	4.48114	5.24534	0	5.06999	5.45124	5.12781	6.39592	1.97664	5.79144	0	3.68755	5.24658	6.10957	0	6.01253	5.12981	5.11046
MSTRG.2120	ENSSAUG00010008614				2.70522	2.18764	3.06805	0	0	1.53607	1.85305	2.67654	2.29699	0	0	0.993031	1.83953	2.45338	0	2.69581	3.58158	1.66188
MSTRG.2121	ENSSAUG00010008616				4.20828	0	3.26565	0	0	0	0	0	0.984466	0	0	0	1.44323	0	0	0	4.71344	0
MSTRG.2123	ENSSAUG00010008622	ENSDARG00000089432	563681	si:ch211-212k18.15	0.941304	0	1.79166	2.88518	0	0	3.40323	0.824125	3.14219	2.98966	1.61476	0	2.97767	2.86151	0	0	0	0
MSTRG.2126	ENSSAUG00010008623				0	0	0	3.33995	0	0	2.99405	0	3.97073	2.16074	0	0	1.83953	1.48067	1.59214	0	0	0
MSTRG.2127	ENSSAUG00010008623				0	0	4.53351	4.77949	0.949468	0	4.05969	0.824125	5.69728	4.00386	3.62577	0	4.87618	4.93301	1.00539	0	0	0
MSTRG.2128	ENSSAUG00010008625	ENSDARG00000089432	563681	si:ch211-212k18.15	3.59014	2.18764	3.06805	2.21731	2.49973	0.963489	3.14371	3.24414	1.97664	3.18587	3.62577	1.57566	3.38627	3.43953	2.33054	1.67431	2.69732	1.66188
MSTRG.2133	ENSSAUG00010008634				4.79117	5.19203	3.86212	4.628	4.85474	4.38891	5.80389	4.54494	5.42891	5.66554	4.3642	3.98691	4.37655	5.16673	4.53385	3.57994	4.88396	5.72636
MSTRG.2135	ENSSAUG00010008637	ENSDARG00000089432	563681	si:ch211-212k18.15	5.61039	5.63207	4.37135	4.12319	4.54522	4.97272	5.32875	4.88299	5.96926	3.65208	4.04173	4.74144	4.64789	5.23692	4.33215	3.93034	4.88396	4.75336
MSTRG.2136	ENSSAUG00010008643	ENSDARG00000069313	562963	oxa1l	7.76939	7.17402	7.43754	7.46118	7.34892	7.77185	7.40897	7.2698	7.34399	7.18629	6.95099	7.4939	7.2178	8.00105	7.4783	7.78245	7.27246	7.30296
MSTRG.2137	ENSSAUG00010008750	ENSDARG00000055226	641560	slc7a7	4.20828	4.55574	3.97936	4.12319	3.99083	4.45289	4.26967	5.7592	3.77837	3.89586	4.68657	4.63045	4.59755	4.49118	4.25812	3.82273	4.58742	4.19489
MSTRG.2138	ENSSAUG00010006506	ENSDARG00000013329	550347	ttc5	4.83834	5.44848	5.24534	4.91658	4.75876	4.38891	4.85141	5.09296	3.77837	4.95818	4.74322	4.68701	5.07324	5.16673	4.59527	4.44763	5.33981	5.06455
MSTRG.2139	ENSSAUG00010006513	ENSDARG00000012827	100004398	mettl3	5.52647	5.44848	6.10242	4.82665	5.02943	4.73609	4.9764	5.4388	4.67042	5.20443	5.25273	5.30831	5.27889	5.20225	5.46995	4.93487	4.58742	5.32038
MSTRG.2140	ENSSAUG00010006519	ENSDARG00000055185	436645	tm4sf5	10.0663	10.0857	10.1807	10.2224	10.5652	10.111	10.5226	10.3839	10.4865	10.4678	10.198	10.3922	10.324	10.5175	10.4095	10.0084	9.93457	10.221
MSTRG.2146	ENSSAUG00010006530	ENSDARG00000036426	492517	zgc:103586	10.6267	9.24187	9.40007	9.30699	9.11403	8.46151	9.26028	9.66996	8.92011	9.08667	9.23421	8.9079	8.85906	8.53797	9.0414	9.18707	9.04344	9.15807
MSTRG.2147	ENSSAUG00010006534	ENSDARG00000114549	797988	fis1	9.80357	9.8887	10.0138	10.363	10.0993	10.1072	10.1833	9.95168	10.1685	10.4052	10.0723	10.21	9.75071	10.0696	10.0303	10.1487	10.0835	10.0146
MSTRG.2148	ENSSAUG00010006535	ENSDARG00000112049	573644	cldn15a	8.9302	7.95141	7.91323	7.83434	9.08464	8.1599	9.28063	8.58466	7.44467	8.49996	8.49967	8.1205	8.81293	8.05062	9.99659	9.51121	9.03743	7.98994
MSTRG.2150	ENSSAUG00010006545	ENSDARG00000017874	58154	dnajc3b	8.41961	7.43341	7.66459	7.05877	6.81685	6.84552	6.99184	7.1575	6.53895	7.01617	7.48716	7.146	7.55107	7.19036	7.3944	7.67051	6.47208	8.16332
MSTRG.2151	ENSSAUG00010007644	ENSDARG00000099122	335819	naa38	4.58536	3.38978	4.81165	4.87232	4.15063	4.68373	3.98231	4.68115	4.14044	4.52267	3.62577	4.5102	4.37655	4.30767	4.25812	3.70644	4.77255	4.63268
MSTRG.2152	ENSSAUG00010011877	ENSDARG00000069376	567542	tnfsf12	3.06387	3.38978	2.23057	3.78408	3.49093	2.93549	3.6231	3.55906	3.43106	2.98966	3.49991	3.15751	3.96476	2.86151	4.01009	2.69581	3.58158	3.42482
MSTRG.2153	ENSSAUG00010011877	ENSDARG00000069376	567542	tnfsf12	2.22683	1.12776	2.56663	2.88518	2.24021	3.25553	2.42073	3.12178	3.14219	2.49277	3.20952	2.98778	2.97767	2.86151	2.81658	1.67431	3.28947	3.10013
MSTRG.2154	MSTRG.2154				1.50616	2.79202	1.79166	1.49832	4.4865	3.10436	0	0	2.29699	2.49277	3.74153	3.57216	3.96476	0.922497	2.00808	5.12808	4.1258	4.19489
MSTRG.2155	ENSSAUG00010011889	ENSDARG00000036430	494055	sat2a	7.36463	7.06331	7.44774	7.85723	7.35714	7.27522	7.48809	7.64781	7.4925	6.65126	7.38404	6.98614	7.06872	6.91866	7.21036	7.42584	7.703	7.23204
MSTRG.2156	ENSSAUG00010007676	ENSDARG00000021405	568230	chd3	7.06089	7.45306	7.29779	6.85778	7.42906	7.50386	7.29359	7.2698	7.24509	7.29659	7.25362	7.35244	7.32996	7.32535	7.24909	7.11972	7.0635	6.98331
MSTRG.2157	ENSSAUG00010011893	ENSDARG00000103211	569132	si:dkey-19b23.8	4.69193	4.69428	5.37938	4.39756	3.99083	5.17595	6.2293	6.49783	6.29108	5.24901	4.29009	3.89385	4.11547	3.85109	5.50237	5.68393	5.48824	5.66614
MSTRG.2158	ENSSAUG00010011894	ENSDARG00000099752	569091	si:dkey-19b23.7	3.97491	3.01991	3.26565	3.96357	3.49093	3.39234	4.71455	4.59179	5.29148	2.7625	3.84869	3.57216	4.04208	3.43953	4.25812	4.03048	3.28947	2.68048
MSTRG.2159	ENSSAUG00010011900	ENSDARG00000079463	100003570	man2b2	7.31547	6.95722	6.99774	6.77604	6.96399	6.84552	6.86823	6.36927	6.75041	6.82328	6.74448	7.06295	7.29879	7.10847	6.86865	6.32012	6.5417	6.30221
MSTRG.2160	ENSSAUG00010012641	ENSDARG00000112670	100330558	smim20	5.09295	3.81118	4.60823	4.26689	4.36137	4.68373	4.80722	4.59179	3.87776	4.10434	3.74153	3.89385	4.11547	4.5475	4.71079	4.82761	4.77255	3.9134
MSTRG.2161	ENSSAUG00010012659	ENSDARG00000052091	563306	rbpjb	8.14731	7.73573	7.62914	8.19935	7.99025	7.63375	8.14106	7.73909	8.25427	7.42842	7.05535	7.23405	8.31383	7.83561	8.21529	8.21371	7.6645	8.32297
MSTRG.2162	ENSSAUG00010013172	ENSDARG00000052089	569038	CCKAR	3.47546	6.75044	5.29142	5.87016	6.58464	5.94956	6.44654	5.1875	6.198	6.60055	6.47022	6.57114	5.27889	5.23692	4.53385	5.71436	5.21751	6.28229
MSTRG.2163	ENSSAUG00010013172	ENSDARG00000052089	569038	CCKAR	0.941304	4.40247	1.79166	3.0532	3.3662	2.74419	3.6231	1.72743	3.29384	4.72559	3.03898	3.89385	2.81096	2.19584	1.00539	2.92124	2.1015	2.41374
MSTRG.2164	ENSSAUG00010013174	ENSDARG00000013842	393463	tbc1d19	3.06387	3.01991	3.43943	3.6852	3.60572	3.25553	2.82704	3.73632	3.14219	3.65208	3.20952	2.57333	3.2625	3.55394	4.01009	4.03048	3.28947	3.56333
MSTRG.2165	ENSSAUG00010013199	ENSDARG00000001776	563901	stim2b	4.13461	4.82067	3.97936	3.57904	2.49973	4.25175	2.42073	3.35692	3.29384	3.65208	4.12935	2.98778	3.70432	4.24091	3.00942	3.44128	3.11775	4.91732
MSTRG.2166	MSTRG.2166				3.06387	1.12776	3.06805	2.47582	3.07883	0	2.16463	0	0	0	1.61476	1.57566	0.895025	1.48067	0	2.10013	2.1015	3.27159
MSTRG.2167	ENSSAUG00010013551	ENSDARG00000100518	559690	CR387919.1	7.08064	7.36245	6.86691	6.72717	7.46752	6.90391	7.03079	6.87455	6.62729	7.22028	8.09415	6.65859	7.04073	6.54265	6.59561	6.97642	7.20968	7.72804
MSTRG.2168	ENSSAUG00010013977				8.21589	8.38388	9.08393	8.66921	9.1116	8.9733	9.19961	8.68259	9.09294	8.61513	8.53218	8.81261	8.94461	9.20498	8.82452	8.99903	8.91488	8.86852
MSTRG.2169	ENSSAUG00010013981	ENSDARG00000018312	799556	rell1	7.04086	7.32027	7.38538	7.51974	7.46752	7.56304	7.58942	7.69149	7.73046	6.92295	7.41052	7.01956	7.48338	7.56931	7.79207	7.29101	7.82668	7.0903
MSTRG.2170	ENSSAUG00010014015	ENSDARG00000012499	406204	per1b	10.3721	10.8215	10.1868	11.3901	10.9007	10.2626	11.3349	10.8371	11.4556	11.2979	10.9826	11.4577	11.0358	10.7699	11.3202	11.7296	10.6405	11.4027
MSTRG.2172	ENSSAUG00010014145	ENSDARG00000100712		si:dkey-19b23.12	1.50616	1.12776	1.79166	1.49832	3.60572	1.53607	2.16463	2.02922	1.97664	3.18587	3.62577	3.57216	4.69653	0.922497	1.00539	0	1.06846	4.27771
MSTRG.2174	ENSSAUG00010014142				3.88791	1.12776	1.79166	1.90215	2.91037	0.963489	1.85305	2.98808	2.55898	1.10912	2.35761	0.993031	2.15009	2.67183	2.00808	2.10013	2.1015	1.05807
MSTRG.2176	ENSSAUG00010014149	ENSDARG00000055797	568776	cnpy4	5.49738	4.93687	5.24534	4.39756	4.94472	4.9284	5.23178	5.24725	4.61388	4.78734	4.21196	4.98647	5.10961	4.43256	5.36805	4.3733	4.9366	5.15496
MSTRG.2179	ENSSAUG00010014153	ENSDARG00000036420	795086	si:dkey-33c9.6	6.05178	5.48711	5.09756	5.29748	4.85474	5.59994	4.45293	5.56156	5.25497	5.33424	4.79773	5.5099	5.78548	4.89009	4.91729	4.98565	4.65181	4.91732
MSTRG.2180	ENSSAUG00010014155	ENSDARG00000090444	567858	ponzr1	9.71788	9.85032	6.689	7.12629	8.54123	9.79802	8.31289	8.93735	6.6415	7.90311	8.31111	8.72415	8.87235	6.8753	8.21529	7.54067	8.6213	7.64468
MSTRG.2181	ENSSAUG00010014158				4.52897	4.48114	4.18863	5.00123	4.36137	4.01795	4.61552	5.09296	4.55504	4.19827	4.9499	3.79439	4.04208	4.5475	4.76525	4.03048	4.21374	4.63268
MSTRG.2182	ENSSAUG00010014166	ENSDARG00000016687	573723	acadvl	11.3184	11.8676	11.9145	11.9568	11.3087	11.9243	11.141	11.3012	11.153	11.9712	11.5542	11.7152	11.4271	11.664	11.4412	11.8088	10.9737	11.7872
MSTRG.2183	ENSSAUG00010014916	ENSDARG00000091234	100000332	si:ch73-335l21.4	4.20828	2.79202	2.23057	2.21731	3.07883	3.39234	4.20301	4.88299	3.97073	2.7625	2.03348	2.79539	4.54539	3.55394	4.53385	0	3.28947	1.66188
MSTRG.2184	ENSSAUG00010015011	ENSDARG00000069335	793278	bcl6b	4.83834	6.02238	5.93834	5.45584	5.62703	6.36985	5.47716	5.5137	6.46097	5.24901	5.40095	5.11571	5.45884	5.42906	5.40282	5.0347	4.03216	5.15496
MSTRG.2185	ENSSAUG00010014919	ENSDARG00000069334	569643	zgc:114045	10.2991	10.9695	10.7795	10.0873	10.6028	10.648	10.5935	10.0958	10.4405	11.1419	10.8043	11.0208	10.7599	10.3799	9.88419	10.8743	10.5683	10.7053
MSTRG.2186	ENSSAUG00010014927	ENSDARG00000056346	561771	acap1	6.09126	6.2416	5.78573	6.24471	6.16527	6.31925	6.17816	6.47302	6.29108	6.1616	6.31068	6.27161	6.36922	6.16463	6.35048	6.52284	6.36093	6.37925
MSTRG.2187	ENSSAUG00010015010	ENSDARG00000055342	793210	slc16a13	10.9663	10.577	9.78334	10.157	10.0482	10.2847	10.2175	10.065	10.0549	10.2104	9.82741	10.3447	10.1797	9.59066	10.0741	10.8123	10.1917	11.1011
MSTRG.2188	ENSSAUG00010015015				7.54607	6.90111	7.18025	6.49875	7.30712	7.23029	6.86823	6.70379	6.92321	6.25199	6.5034	6.94034	7.07793	6.79615	6.79202	6.93825	6.68704	7.00778
MSTRG.2189	ENSSAUG00010015044	ENSDARG00000038865	406421	acox3	10.6509	10.4385	10.678	10.7847	10.8279	10.87	10.6749	10.5188	10.6623	10.7063	10.7681	10.9315	10.5755	10.6229	10.6973	10.91	10.4579	10.5671
MSTRG.2190	ENSSAUG00010016275	ENSDARG00000037560	560881	mtm1	8.61173	8.97931	8.86525	9.13267	9.06721	8.99495	8.98827	8.93735	8.93749	8.90009	8.88672	8.74095	8.95963	8.9363	8.87801	9.12046	8.97274	8.72094
MSTRG.2191	ENSSAUG00010016406	ENSDARG00000056690	553750	mtmr1a	7.51011	8.28319	7.68199	7.7634	8.47481	8.43006	7.62804	7.93349	7.89963	8.29199	8.03865	8.19553	8.42264	8.00105	8.11924	8.3115	8.18861	8.02032
MSTRG.2192	ENSSAUG00010016406	ENSDARG00000056690	553750	mtmr1a	14.8864	13.4182	13.8609	13.5542	14.0535	13.5585	13.7264	13.5742	13.9055	13.5346	13.4953	13.9665	13.6317	13.8197	13.5831	13.5538	13.8384	14.0044
MSTRG.2193	ENSSAUG00010019696	ENSDARG00000056722	323266	cd99l2	7.43537	8.75626	8.12526	8.41527	8.81916	8.61621	8.50842	8.45446	7.86976	8.49996	8.88986	8.66202	8.74806	7.84125	8.24434	8.66307	9.13638	8.30334
MSTRG.2194	ENSSAUG00010019726				9.22016	9.07752	9.18808	8.97154	9.37905	9.29247	9.1385	8.69068	9.10068	8.90706	9.36181	9.26682	8.84564	8.92039	9.31908	9.07721	8.94731	9.10802
MSTRG.2195	ENSSAUG00010020660	ENSDARG00000086416	100148504	med11	6.40504	5.36796	6.02271	5.65187	5.22169	5.51257	5.61172	6.03823	4.82783	5.49094	5.53534	4.84449	5.37167	5.45874	5.09791	5.71436	5.33981	5.35893
MSTRG.2196	ENSSAUG00010020667	ENSDARG00000079313	100003680	pelp1	7.05091	6.37119	6.56317	6.34529	6.12734	6.73406	6.57069	6.28625	6.11895	6.08989	6.40148	6.32605	6.3235	5.88754	6.61056	6.47032	6.19799	6.41628
MSTRG.2197	ENSSAUG00010020690	ENSDARG00000069463	322732	alox12	6.43604	6.52764	6.15321	6.46934	6.43741	6.48143	7.21965	5.89615	6.69698	5.69806	6.61386	5.98625	6.51195	5.62501	6.18053	6.25951	6.68704	6.88107
MSTRG.2198	ENSSAUG00010021045	ENSDARG00000069461	751692	rnaseka	5.90441	4.82067	5.29142	5.42553	5.87607	4.68373	5.58579	6.12041	5.77668	4.90345	5.65828	5.27179	5.37167	5.39876	5.56512	5.33807	5.91285	5.43307
MSTRG.2199	ENSSAUG00010021047	ENSDARG00000099273	494062	C10H17orf49	5.58296	4.55574	4.87354	5.82443	5.57162	4.97272	5.61172	5.96894	5.25497	5.15843	5.68745	5.19586	5.10961	5.79751	5.62525	5.41419	5.48824	5.6033
MSTRG.2200	ENSSAUG00010021052	ENSDARG00000036473	566292	snapc2	6.72669	5.96879	6.3181	6.05972	5.39132	5.85801	5.84818	6.05505	5.80221	6.08989	5.62852	6.00861	6.24391	6.30194	5.79192	6.08419	5.41593	6.26209
MSTRG.2202	ENSSAUG00010021101	ENSDARG00000077314	564200	mblac1	3.35087	3.92812	1.79166	3.46444	2.91037	3.7388	3.27929	3.24414	2.9727	3.35856	3.49991	3.15751	3.79646	1.88213	4.09759	2.92124	2.42995	3.27159
MSTRG.2205	ENSSAUG00010021057	ENSDARG00000056803	393279	ap1s1	8.27709	8.23292	7.52692	8.63981	8.72071	8.16945	8.35571	8.93735	8.32641	8.06771	8.78245	7.94609	7.96253	8.25472	8.47016	8.08571	8.71844	8.11908
MSTRG.2206	ENSSAUG00010021060	ENSDARG00000056795	100136840	serpine1	5.85938	5.85523	4.60823	3.33995	4.4865	4.83545	4.85141	6.80666	5.66981	4.90345	5.0431	4.68701	5.48677	4.49118	5.43677	4.65009	3.4429	5.01712
MSTRG.2209	ENSSAUG00010021096	ENSDARG00000078891	100003958	map11	0.941304	2.18764	1.79166	3.33995	1.92352	1.94488	2.63814	2.49128	1.97664	1.7287	2.35761	0	0.895025	1.88213	2.33054	2.10013	2.69732	2.68048
MSTRG.2210	ENSSAUG00010021104	ENSDARG00000040265	415220	mpdu1b	7.93044	8.00564	8.18751	7.95066	8.01123	7.9816	8.01559	7.69685	7.75027	8.01705	8.11039	8.01951	7.81062	7.85805	8.04414	8.10881	7.94703	8.13583
MSTRG.2211	ENSSAUG00010021113	ENSDARG00000003032	399484	eif4a1b	13.2462	13.6908	13.6011	13.4847	13.45	13.8245	13.6776	13.3051	13.4604	13.7018	13.6116	13.7966	13.179	13.5668	13.9535	13.8179	13.651	13.6005
MSTRG.2214	ENSSAUG00010021149	ENSDARG00000056741	565123	senp3b	6.80001	6.91534	6.91185	6.79987	6.57057	6.83355	6.84656	6.92115	6.81453	6.85246	6.85143	7.05222	6.871	6.73683	6.5342	6.77462	6.68704	6.82709
MSTRG.2215	ENSSAUG00010021986	ENSDARG00000104531	564410	zcchc4	7.64887	6.87221	6.63641	6.43931	5.42298	6.49668	6.60981	6.60448	5.85194	5.45333	6.36585	6.46192	6.22746	6.45702	6.50249	6.33977	6.71744	6.2416
MSTRG.2217	ENSSAUG00010021184	ENSDARG00000055223	568454	ablim2	7.10977	7.03751	6.75626	6.67659	6.93134	6.17496	6.16071	6.60448	6.36146	6.11419	6.79895	6.42913	6.71447	6.86426	6.5498	5.83004	6.13181	7.17916
MSTRG.2218	ENSSAUG00010023185	ENSDARG00000004713	550434	mad2l1	3.21449	1.75292	1.15773	3.57904	4.22435	2.93549	2.16463	4.99179	3.77837	3.35856	2.84555	2.31076	3.38627	3.43953	4.4697	2.10013	5.5571	2.68048
MSTRG.2219	ENSSAUG00010022024	ENSDARG00000051915	553270	pde5ab	3.21449	4.40247	4.28288	4.39756	4.29449	4.68373	4.3944	4.49652	4.42963	4.59353	4.50191	4.30866	4.69653	4.60171	4.09759	4.29492	4.44934	5.01712
MSTRG.2220	ENSSAUG00010022024	ENSDARG00000051915	553270	pde5ab	3.21449	3.68392	3.26565	3.87662	3.49093	3.5173	4.61552	3.55906	3.97073	2.7625	3.74153	4.30866	4.04208	3.02913	4.09759	2.4285	4.1258	3.80588
MSTRG.2221	ENSSAUG00010023187	ENSDARG00000077590	559800	arsj	6.23919	8.11453	0	0	0	7.83324	7.70833	0.824125	1.56421	7.09155	0	0	6.36922	0.922497	7.37702	8.00801	7.05162	0
MSTRG.2222	MSTRG.2222				4.52897	4.31927	3.06805	3.33995	3.22966	3.39234	3.14371	4.80561	2.55898	3.18587	2.84555	2.79539	4.59755	1.88213	3.91693	2.92124	3.28947	3.68969
MSTRG.2223	ENSSAUG00010023190				10.808	10.9103	10.514	11.1889	12.1651	10.578	11.2809	10.1349	11.5949	10.9384	11.4097	11.8022	11.2295	11.4904	11.031	10.9969	11.6465	11.0177
MSTRG.2224	ENSSAUG00010023190				7.13832	7.72768	9.51377	7.43859	7.86907	7.77185	7.72624	6.55805	8.04034	7.83163	9.87731	8.35239	7.84339	8.00609	8.26339	7.70122	7.84745	7.67555
MSTRG.2225	ENSSAUG00010023331				3.47546	4.69428	3.43943	3.33995	3.07883	3.93077	3.81385	4.80561	4.21835	3.51277	3.03898	1.57566	4.95826	3.65994	3.33161	2.10013	2.92279	4.35604
MSTRG.2227	ENSSAUG00010005355	ENSDARG00000026376	568448	aco1	10.9729	10.5338	10.6506	11.0659	11.1522	10.511	11.1827	10.9649	10.826	10.5108	10.6462	10.7241	10.5543	10.5644	10.8349	10.5102	11.8	10.6694
MSTRG.2230	MSTRG.2230	ENSDARG00000074765	571647	mhc1zja	2.48576	1.12776	0	0	0	0	0.903718	0	0.984466	2.49277	0	4.79388	3.96476	0	1.00539	0	5.12981	3.42482
MSTRG.2231	ENSSAUG00010005515				4.97125	5.66614	4.28288	5.29748	5.35896	5.48223	5.66221	5.24725	5.77668	5.15843	5.77156	4.57158	5.7164	4.75309	5.36805	5.71436	5.74591	5.24004
MSTRG.2232	MSTRG.2232				3.59014	0	0	0	0	0	0	0	0	3.35856	0	5.0739	4.74358	0	0	0	4.29662	5.06455
MSTRG.2233	MSTRG.2233				1.91103	0	0	0.93551	0	0	0	0	0	2.98966	0	3.30936	3.38627	0	0	0	3.82439	3.68969
MSTRG.2235	MSTRG.2235				5.13133	0	0	0	0	0	0	0	0	4.84657	0	6.00861	4.95826	0	0	0	3.93201	5.15496
MSTRG.2240	ENSSAUG00010005444				6.1106	5.59717	5.78573	4.82665	4.75876	5.21338	5.16331	5.12517	5.39576	5.41472	5.43574	5.47819	5.51417	5.51632	4.86837	4.98565	4.88396	5.69657
MSTRG.2251	ENSSAUG00010005544	ENSDARG00000073741	100334870	RAP1GDS1	4.4091	5.91313	5.71986	5.36292	5.51399	5.73474	5.50509	5.4642	5.58412	5.41472	5.87659	5.68674	5.40132	5.86555	5.29589	5.80198	5.25944	4.91732
MSTRG.2252	ENSSAUG00010007055	ENSDARG00000036678	560222	trmt10a	6.76382	6.17216	6.17795	5.48553	4.9877	5.78532	5.86983	5.58491	5.39576	5.45333	5.59812	5.84425	5.93487	5.86555	5.36805	5.74416	5.33981	5.72636
MSTRG.2254	ENSSAUG00010007088				3.35087	2.18764	1.15773	1.90215	1.51719	0	1.85305	2.02922	0	1.10912	1.0224	2.79539	1.83953	1.48067	2.59393	1.06752	2.1015	0
MSTRG.2255	ENSSAUG00010007059	ENSDARG00000102221	561303	HACD4	4.88402	4.31927	3.5945	3.6852	3.3662	4.10017	4.9764	4.34067	4.72482	3.89586	4.79773	3.68755	4.49128	3.65994	5.05483	3.70644	4.58742	4.91732
MSTRG.2256	ENSSAUG00010007062	ENSDARG00000022020	100150998	focad	6.05178	6.61745	5.96701	6.19166	5.85302	6.01461	6.29478	6.60448	5.61325	5.8505	6.15235	4.74144	6.26019	5.54427	6.11913	6.80321	6.62424	5.96998
MSTRG.2257	ENSSAUG00010007088				7.3886	6.52764	6.29567	6.27902	6.108	6.38632	6.32643	6.80666	6.13913	6.33705	6.31068	6.27161	5.99444	5.77409	6.50249	5.83004	7.08698	6.75665
MSTRG.2258	ENSSAUG00010007096	ENSDARG00000068258	100003333	lrch4	6.99996	7.76746	7.54605	8.11163	8.00078	7.89212	7.90985	7.91518	8.02416	7.55809	7.76536	7.57856	7.93745	7.94973	8.08753	8.35561	7.88141	7.84808
MSTRG.2259	ENSSAUG00010007099	ENSDARG00000059693		adam19a	5.6897	4.93687	4.18863	5.33057	5.25725	5.17595	4.71455	5.56156	5.55438	5.20443	5.21317	4.89339	5.66844	5.67644	5.86855	4.3733	5.33981	4.91732
MSTRG.2261	ENSSAUG00010007863	ENSDARG00000068256	449812	rwdd	7.42768	7.65319	7.51726	7.64999	7.48262	7.58462	7.92544	7.89665	7.69001	7.84621	7.46206	7.88695	7.33765	7.60955	7.75217	7.73129	7.97875	7.51412
MSTRG.2262	ENSSAUG00010007869	ENSDARG00000104907	436721	ing2	6.89231	7.05047	6.98378	6.54178	6.97471	6.971	6.55741	6.80666	6.23596	7.04174	7.16309	7.15605	6.76096	6.70003	6.64001	6.19623	6.50731	6.45238
MSTRG.2263	ENSSAUG00010007870	ENSDARG00000055504	100000085	si:ch211-212k18.7	12.3298	12.7559	12.2768	12.4412	12.5611	13.0707	12.6331	12.3344	12.4696	12.7557	12.6024	12.6364	12.2225	12.4477	11.9773	12.4061	12.5037	12.2347
MSTRG.2264	ENSSAUG00010007873	ENSDARG00000086421	100001422	si:ch211-212k18.8	9.44253	8.71617	9.55213	9.57207	9.84704	9.48646	9.64156	9.37081	10.0509	9.53669	9.71684	9.72414	9.66011	9.85198	10.1643	9.16796	10.2396	9.11085
MSTRG.2265	ENSSAUG00010007874	ENSDARG00000098605	100001845	slx1b	9.52052	9.14854	9.50402	9.13267	9.3024	9.02157	9.14739	9.21867	8.91134	10.0031	9.38869	9.65493	9.20632	9.09354	9.56533	8.94553	9.43282	9.3545
MSTRG.2266	ENSSAUG00010007875	ENSDARG00000111714	553698	BOLA2	6.99996	6.07406	6.12804	6.20956	6.40607	5.80996	5.58579	6.88399	6.15902	6.18474	6.53583	5.86891	6.22746	5.79751	6.69715	6.01253	6.65598	6.2416
MSTRG.2267	ENSSAUG00010007941				6.16712	6.50898	6.44583	7.34451	6.756	6.66821	6.98193	7.26258	7.32651	6.60055	6.51971	6.50974	7.12311	7.13629	7.51054	6.91224	6.86053	7.11303
MSTRG.2268	ENSSAUG00010010669	ENSDARG00000008188	572785	sf1	9.90952	9.87238	10.076	9.5738	9.77527	9.69926	9.36688	9.53113	9.93458	9.49334	9.63873	9.53487	9.78345	9.85059	9.65099	9.85468	9.50431	9.53158
MSTRG.2269	ENSSAUG00010010693	ENSDARG00000036386	573001	rbm4.1	6.76382	7.22062	7.38538	7.36861	7.41339	6.82149	7.00167	7.29832	7.54636	6.88107	7.34797	7.04142	7.48338	7.41134	7.20051	6.87231	7.08698	7.18989
MSTRG.2270	ENSSAUG00010010693	ENSDARG00000036386	573001	rbm4.1	7.96804	7.82892	7.89096	7.74511	7.50498	7.88053	7.53626	7.87787	7.28184	7.10374	7.99848	7.48595	7.73113	7.34931	7.9994	7.52359	7.68002	7.69074
MSTRG.2271	ENSSAUG00010012912	ENSDARG00000091348	394047	rtn3	7.69445	8.69156	8.51331	8.6365	8.54842	8.78106	8.56591	8.03445	8.4806	8.6023	8.24399	8.63712	8.65575	8.74483	8.35502	8.75009	8.52145	8.46228
MSTRG.2272	ENSSAUG00010010707	ENSDARG00000001234	678610	map4k2	7.27318	7.25461	6.67168	7.14502	7.18319	6.43466	6.87895	7.10194	6.99137	6.33705	6.58315	6.52534	7.05012	6.86426	6.80508	6.93825	6.88752	7.41697
MSTRG.2273	MSTRG.2273	ENSDARG00000104840	101884625	si:dkey-28a3.2	6.20361	6.04845	5.96701	6.17353	5.94311	5.73474	6.2293	5.56156	5.96926	5.66554	5.53534	5.86891	5.85141	5.77409	5.81792	5.71436	5.83179	6.43444
MSTRG.2274	ENSSAUG00010012916	ENSDARG00000062834	569243	ecsit	7.42768	7.30953	7.25192	6.93512	6.78065	6.79704	6.98193	7.23333	6.73724	6.732	7.07755	6.94034	6.38415	6.8306	6.94141	7.18636	7.33261	7.13541
MSTRG.2275	ENSSAUG00010013006	ENSDARG00000058038	100533983	eml3	8.9055	9.28087	9.18808	9.27122	9.17107	9.12338	9.46615	9.1302	9.68476	9.47234	9.47903	8.54831	9.45629	9.54643	9.18317	9.39626	9.40507	9.64317
MSTRG.2278	ENSSAUG00010019493	ENSDARG00000013031	326078	mta2	7.2987	8.33706	8.46387	7.87977	7.54868	8.14545	8.10501	7.95156	7.86976	8.14641	8.03298	7.76745	7.90677	7.89108	8.02752	8.36523	8.2261	8.10781
MSTRG.2280	ENSSAUG00010021331	ENSDARG00000079684	557363	taf6l	8.25553	7.89506	8.31567	7.64342	7.57005	7.37767	7.26936	7.68069	7.64134	7.51311	7.65895	7.61546	7.63458	7.52791	7.54208	7.79674	7.00308	7.78577
MSTRG.2282	ENSSAUG00010021427	ENSDARG00000105532	570544	znf16l	6.22151	6.19568	5.93834	5.48553	5.70636	5.51257	5.75819	5.53783	5.25497	6.08989	5.53534	5.30831	5.31048	5.30385	5.21992	5.4865	5.52308	5.57083
MSTRG.2291	MSTRG.2291				0	0	0	0	0	4.68373	0	0	0	3.18587	4.4347	0	4.64789	0	0	0	0	0
MSTRG.2297	MSTRG.2297	ENSDARG00000094996	100196921	sult1st9	7.21181	5.79491	6.94105	4.3337	5.6804	6.03565	5.93288	6.83615	6.11895	5.24901	6.36585	6.89304	5.80779	6.10957	7.0219	6.8173	6.60811	7.31281
MSTRG.2298	ENSSAUG00010021618	ENSDARG00000010021	559037	grpel1	6.95786	7.28781	7.05228	6.73955	6.58464	7.00341	6.81343	7.26258	6.46097	6.74762	6.88957	7.0085	6.66645	6.74889	6.89331	6.93825	6.99069	6.71267
MSTRG.2299	ENSSAUG00010021620	ENSDARG00000003769	554156	tada2b	3.21449	5.32594	5.61505	5.42553	5.18524	6.09701	5.8262	4.95643	5.82729	5.63227	4.4347	5.15634	5.24658	5.5986	5.21992	4.88223	5.37837	4.86471
MSTRG.2300	ENSSAUG00010021624	ENSDARG00000035963	559167	ccdc96	0	4.03629	4.08779	4.628	3.99083	4.97272	4.45293	4.16592	4.29227	4.78734	4.29009	3.44674	4.11547	4.5475	4.33215	4.98565	4.21374	4.43033
MSTRG.2301	ENSSAUG00010021624	ENSDARG00000035963	559167	ccdc96	4.4091	4.99164	6.04977	5.36292	5.45396	5.41957	5.78122	5.41295	5.46132	6.01442	5.95063	5.44578	5.56744	5.45874	5.56512	5.85756	5.71611	5.15496
MSTRG.2302	MSTRG.2302		110439481	LOC110439481	3.97491	4.03629	4.37135	3.46444	2.49973	5.01572	5.16331	5.53783	4.42963	2.98966	4.85026	3.30936	3.50025	2.67183	2.81658	3.28786	5.37837	3.10013
MSTRG.2305	ENSSAUG00010021424	ENSDARG00000077330	100535608	SH3TC1	12.7774	12.4112	11.9099	11.9518	12.5921	11.89	11.8453	12.3273	11.8139	12.0932	12.1901	12.0595	12.5754	11.7509	11.8425	11.9676	12.1161	12.6219
MSTRG.2307	MSTRG.2307	ENSDARG00000079895	100331563	ehbp1l1b	5.6897	4.31927	3.97936	4.73074	4.07294	4.17795	4.71455	4.95643	4.21835	4.95818	4.99725	4.63045	5.31048	4.17092	4.53385	4.44763	4.65181	5.43307
MSTRG.2308	ENSSAUG00010021338	ENSDARG00000105521	101885322	si:ch73-40a2.1	7.65548	7.55659	6.29567	6.99827	6.90916	6.30198	6.75647	7.50214	7.23575	6.43677	7.0665	6.81904	7.46244	7.26784	6.84355	6.68527	6.30196	7.17916
MSTRG.2309	ENSSAUG00010021342				8.67806	9.1754	9.22119	9.24759	9.19189	9.25033	9.34387	9.61574	9.35467	9.06501	9.19921	9.04675	9.1086	9.29616	9.13486	9.5602	8.97274	8.73199
MSTRG.2310	ENSSAUG00010021417	ENSDARG00000087452	100331601	peli3	3.21449	3.21667	1.15773	1.49832	1.51719	1.53607	2.16463	3.35692	1.56421	1.10912	3.84869	2.57333	1.83953	1.88213	2.81658	2.69581	2.69732	1.66188
MSTRG.2311	MSTRG.2311				4.83834	2.52125	1.79166	2.21731	3.3662	3.39234	3.14371	4.39451	3.67163	4.28646	3.49991	1.98953	3.88306	1.88213	3.17949	3.44128	2.92279	3.27159
MSTRG.2312	MSTRG.2312				4.27838	0	2.23057	0	3.71206	2.93549	0	0	3.43106	3.51277	0	2.98778	0	3.02913	2.33054	3.11617	0	3.10013
MSTRG.2315	MSTRG.2315				1.50616	0	0	0	1.51719	2.93549	0.903718	2.67654	1.56421	0	2.35761	3.44674	1.83953	2.67183	2.81658	2.10013	2.92279	0
MSTRG.2317	ENSSAUG00010021420	ENSDARG00000077909	557720	rce1a	7.66859	8.22151	7.89842	8.12112	8.08729	8.05558	8.1892	7.91518	8.01328	8.37981	7.90226	7.90495	7.93745	7.91268	7.55759	8.07988	8.19403	8.11346
MSTRG.2319	MSTRG.2319		101884093	LOC101884093	6.20361	6.58219	6.27288	4.68029	5.48429	4.78663	4.61552	2.8407	4.29227	6.1616	4.3642	5.63017	6.36922	4.93301	4.40256	4.51832	4.77255	6.01895
MSTRG.2320	ENSSAUG00010021423	ENSDARG00000103713	323364	cd248a	6.51074	6.41192	6.42532	6.54178	6.35775	6.41873	6.12515	7.06921	6.37852	6.33705	6.73054	6.44562	6.12456	6.18252	6.5498	6.50554	6.43597	5.99467
MSTRG.2322	ENSSAUG00010021905				0	2.18764	2.23057	0	3.3662	0	1.4551	1.34535	0	2.16074	4.3642	3.68755	4.74358	3.02913	1.00539	1.06752	1.06846	4.81011
MSTRG.2323	ENSSAUG00010021637	ENSDARG00000003520	557744	tbc1d14	8.40402	8.57982	8.28752	8.38408	8.79819	8.56284	8.8508	8.54056	8.76649	8.82846	8.67006	9.15848	8.57675	8.45205	8.58059	9.01746	8.48657	8.85846
MSTRG.2326	ENSSAUG00010021904	ENSDARG00000052244	553264	zgc:158564	9.09222	9.29999	9.23304	9.3419	9.37905	9.33341	9.28265	9.35901	9.2356	9.25186	9.37307	9.02497	9.2998	9.45183	9.1554	9.36063	9.15593	9.06786
MSTRG.2327	MSTRG.2327	ENSDARG00000093602	795570	LOC795570	5.52647	4.31927	4.45471	5.08119	4.65593	4.68373	5.09142	5.30462	5.80221	3.89586	5.5029	5.0739	4.31558	4.09736	4.81773	4.88223	4.88396	5.24004
MSTRG.2328	ENSSAUG00010021906	ENSDARG00000099078		FO905040.1	7.76939	8.22723	8.31008	8.42679	7.87481	8.10122	8.2148	7.85404	8.15375	7.75642	7.90846	8.04678	7.98718	8.27153	8.26339	8.33127	8.11058	7.84129
MSTRG.2329	ENSSAUG00010021908	ENSDARG00000102012	334597	ppp1cbl	10.8271	9.8869	10.1638	10.7553	9.67366	10.1319	10.5463	10.8304	10.7009	10.6198	10.0288	10.4506	9.97183	10.3073	10.8788	11.2503	9.61543	10.351
MSTRG.2330	ENSSAUG00010001340	ENSDARG00000091521	101886393	MAP3K11	2.70522	5.79491	5.68576	5.65187	5.78155	5.90451	5.61172	4.95643	5.7507	5.98836	5.68745	5.63017	5.66844	5.70148	4.91729	5.91109	5.48824	5.15496
MSTRG.2331	MSTRG.2331	ENSDARG00000091521	101886393	LOC101886393	7.05091	7.71959	7.0788	7.66304	7.71136	7.64749	7.58942	7.3263	7.74369	7.4187	7.60648	7.55596	7.70759	7.56249	7.5264	7.58252	7.48176	7.78577
MSTRG.2332	ENSSAUG00010001308	ENSDARG00000098696	415099	rela	10.2044	10.1712	10.5746	10.3255	10.337	10.1441	10.0016	10.3947	10.5678	10.2859	10.2181	10.3676	10.3939	10.2114	10.6672	10.5914	9.92483	10.4592
MSTRG.2333	ENSSAUG00010001325	ENSDARG00000019406	393420	C7H11orf68	5.49738	5.66614	6.17795	5.8925	5.98613	5.88145	6.27868	6.0881	6.3267	6.06517	5.99796	6.30813	6.03283	6.16463	6.47007	5.85756	6.47208	5.96998
MSTRG.2334	ENSSAUG00010001329	ENSDARG00000041203	321681	drap1	7.41217	6.87221	7.18025	7.0881	6.79282	6.86916	6.8356	6.93029	7.05646	6.53005	7.16309	7.04142	7.10521	6.84191	7.08749	6.84507	7.22034	6.97092
MSTRG.2335	ENSSAUG00010001511	ENSDARG00000113112		NRXN2	1.50616	1.12776	0	0	0.949468	2.52359	1.4551	1.72743	0.984466	1.7287	2.62211	0	2.15009	3.02913	2.59393	2.10013	2.42995	0
MSTRG.2339	ENSSAUG00010004025	ENSDARG00000076386	100302470	epdl1	8.79924	7.29871	8.17527	8.68849	9.22594	7.43424	7.93059	10.4928	8.88769	9.82687	7.6367	7.89298	9.35007	9.91087	8.12446	6.39717	10.3248	7.11303
MSTRG.2340	ENSSAUG00010004302	ENSDARG00000076386	100302470	epdl1	5.63732	6.04845	6.4045	5.82443	6.12734	5.88145	6.60981	8.3218	6.05669	6.04002	6.59859	5.81916	6.93321	5.16673	6.81802	5.85756	6.92708	6.36037
MSTRG.2341	ENSSAUG00010003883	ENSDARG00000099092	797658	RASGRP2	6.8469	6.84271	6.07633	6.46934	6.16527	6.43466	6.24595	6.87455	7.0134	6.29515	6.64393	6.00861	6.35414	6.84191	7.01067	5.93713	5.98959	6.60452
MSTRG.2342	ENSSAUG00010003906				5.61039	5.99583	5.90908	5.19338	5.48429	5.24985	5.5325	5.06002	5.46132	6.31625	5.40095	5.84425	6.77235	5.09295	6.11913	4.65009	5.52308	6.28229
MSTRG.2343	ENSSAUG00010004439	ENSDARG00000054856	553815	CSKMT	3.59014	3.38978	3.43943	4.12319	2.91037	4.45289	3.14371	3.46153	4.14044	4.00386	3.36201	3.98691	3.70432	3.31527	3.33161	3.11617	0	4.35604
MSTRG.2344	ENSSAUG00010004443	ENSDARG00000011462	436773	otub1b	8.36831	8.08335	8.523	8.18132	8.22386	8.27056	8.40101	8.24694	8.5613	8.34943	8.20922	8.71398	8.23781	8.34091	8.30534	8.02631	8.36701	8.06181
MSTRG.2345	ENSSAUG00010004731				8.58778	8.97252	8.79101	9.27972	9.07221	8.89197	8.94558	9.21119	8.98005	8.91054	9.0778	8.71058	8.67105	8.87434	9.06331	8.98974	9.43053	9.09951
MSTRG.2346	ENSSAUG00010006684	ENSDARG00000001634	405804	kirrel1a	4.52897	5.56141	5.29142	5.48553	4.75876	5.83418	5.55939	5.58491	5.87618	5.15843	5.5029	5.65873	5.97486	5.67644	5.71099	5.2577	5.21751	5.32038
MSTRG.2347	ENSSAUG00010007925				7.09042	7.3728	6.85161	6.58356	6.90916	7.80287	6.16071	7.1575	7.16865	6.88107	7.58339	7.17595	6.94333	6.55644	6.56523	6.84507	6.52461	7.0903
MSTRG.2348	ENSSAUG00010007928	ENSDARG00000080020	799475	il13ra1	7.05091	7.15014	6.83615	6.78801	7.33235	6.69491	6.86823	6.93938	6.76346	6.79349	7.21409	7.26224	7.20944	6.67496	7.20051	7.29101	6.84684	7.46194
MSTRG.2349	ENSSAUG00010022434	ENSDARG00000016594	436698	haus4	5.66375	5.88447	6.36195	5.801	5.94311	5.94956	5.8262	5.3598	6.11895	6.1616	5.62852	5.98625	5.955	5.86555	6.20044	6.01253	6.10906	5.83974
MSTRG.2350	ENSSAUG00010008064	ENSDARG00000062485	799686	dock11	6.85839	6.2861	5.87922	6.75182	6.49811	6.58499	6.60981	6.70379	6.62729	5.93479	6.43626	6.253	7.05945	6.84191	6.18053	6.43421	6.99069	6.68259
MSTRG.2351	ENSSAUG00010022439	ENSDARG00000016260	393180	fxr2	8.11415	8.32644	8.35959	7.96654	8.18285	8.36504	8.20632	8.17952	8.23565	8.18707	8.34811	8.21969	8.06796	8.18096	8.10348	8.11452	8.12766	7.72065
MSTRG.2352	ENSSAUG00010022530	ENSDARG00000022129	406277	rbm4.3	9.28544	8.89202	8.67413	8.5653	8.51942	8.55922	8.5153	8.65804	8.68651	8.25422	8.63307	8.57852	8.79069	8.63863	8.76896	8.64343	8.5555	8.74297
MSTRG.2353	ENSSAUG00010022532	ENSDARG00000091111	560548	si:ch211-15b10.6	2.70522	2.18764	3.86212	2.47582	2.91037	2.52359	2.63814	3.24414	0.984466	1.7287	1.61476	2.98778	2.4055	1.48067	3.00942	2.10013	2.92279	2.68048
MSTRG.2354	ENSSAUG00010022549				2.48576	3.92812	3.26565	4.12319	3.90375	3.39234	2.82704	3.96705	4.8767	4.19827	2.62211	3.57216	4.11547	5.20225	3.17949	4.29492	3.11775	4.19489
MSTRG.2359	ENSSAUG00010022549				0	2.52125	0	0	4.65593	3.6323	3.6231	3.96705	4.55504	0	3.84869	0	3.70432	0	0	0	0	0
MSTRG.2365	ENSSAUG00010022564				1.50616	2.18764	3.73451	4.3337	2.24021	0.963489	2.82704	1.34535	2.29699	0	2.84555	0.993031	0.895025	1.48067	2.59393	3.57994	2.42995	2.08625
MSTRG.2371	ENSSAUG00010022570				0	2.79202	3.5945	4.68029	2.91037	2.52359	0.903718	3.46153	2.78062	4.52267	3.84869	3.89385	4.11547	2.45338	3.59483	3.82273	1.67554	3.27159
MSTRG.2373	ENSSAUG00010022576				0	4.55574	1.79166	2.88518	4.65593	4.10017	3.40323	1.34535	3.87776	0	4.12935	3.79439	4.95826	0.922497	1.59214	1.06752	4.88396	0
MSTRG.2374	ENSSAUG00010022578	ENSDARG00000076386	100302470	epdl1	5.99045	5.82539	5.54069	4.45871	6.55637	5.09806	5.12781	8.33906	6.25457	5.96182	5.65828	6.34375	6.66645	5.54427	4.53385	4.98565	6.84684	6.15662
MSTRG.2376	MSTRG.2376				0	5.19203	0	0	0	0	4.80722	2.02922	5.82729	0	1.61476	0	0	0	0	0	0	0
MSTRG.2377	ENSSAUG00010022670				1.91103	2.18764	2.23057	3.33995	2.24021	2.93549	2.16463	2.67654	3.55635	2.49277	2.35761	3.68755	2.62243	2.86151	3.17949	2.4285	3.28947	2.41374
MSTRG.2379	ENSSAUG00010022747				1.91103	3.38978	0	1.90215	2.24021	0.963489	0.903718	3.55906	0	2.16074	1.61476	1.98953	1.44323	3.02913	0	3.70644	1.67554	1.66188
MSTRG.2381	ENSSAUG00010022751				3.35087	4.31927	2.83902	5.91449	3.81109	3.25553	4.26967	4.28474	3.67163	3.89586	3.20952	3.44674	3.2625	3.31527	4.4697	4.71172	3.93201	3.42482
MSTRG.2382	ENSSAUG00010022755	ENSDARG00000090052	557933	si:dkey-165a24.9	4.27838	3.68392	3.06805	4.57375	4.80754	3.6323	4.20301	4.63716	4.82783	5.59821	5.3653	4.37901	4.54539	4.37147	4.33215	4.82761	4.44934	4.43033
MSTRG.2383	ENSSAUG00010022759	ENSDARG00000032862	570913	ugt5g1	2.89566	4.48114	3.5945	5.39457	3.81109	3.5173	4.20301	3.55906	2.55898	4.78734	3.20952	4.84449	3.88306	3.31527	3.00942	4.65009	2.1015	3.42482
MSTRG.2384	ENSSAUG00010022768				5.34239	4.82067	2.23057	2.47582	6.12734	3.6323	4.89429	4.88299	4.72482	5.59821	5.59812	5.47819	5.69262	4.75309	2.59393	5.08215	5.45254	5.28077
MSTRG.2386	ENSSAUG00010022775	ENSDARG00000036376	436612	cldn7a	8.3562	8.52052	8.40745	7.72658	8.81021	8.47698	8.58239	8.67173	8.68651	9.34721	9.22927	9.21005	8.95464	8.3168	8.21039	8.91637	8.32813	8.89171
MSTRG.2387	MSTRG.2387				6.35725	5.14448	5.68576	5.72836	5.54309	5.76025	5.9533	5.48917	5.49301	5.33424	5.3653	5.74118	5.64384	5.39876	5.13973	5.77336	5.65459	5.57083
MSTRG.2388	ENSSAUG00010007499	ENSDARG00000087162	100536810	tmem102	5.40639	6.41192	6.67168	5.93615	5.92111	6.6272	5.93288	5.73853	6.07774	5.82127	5.68745	6.03064	6.45654	6.38156	5.5955	6.62248	6.06245	5.91928
MSTRG.2389	ENSSAUG00010007502	ENSDARG00000038901	550283	tmem256	8.15664	7.67008	8.16293	8.04839	8.24173	8.16469	8.20206	8.10073	8.28174	8.41448	8.20922	8.156	8.17911	8.23341	8.28219	7.98323	8.22081	7.80684
MSTRG.2390	MSTRG.2390	ENSDARG00000078731	556241	si:dkey-85k7.12	7.40436	9.04228	7.26352	6.29587	7.91432	9.32275	7.52948	8.69068	5.17907	7.02901	8.11039	7.13587	6.7379	6.31822	6.27741	6.47032	6.68704	6.17834
MSTRG.2391	ENSSAUG00010007571	ENSDARG00000078731	556241	si:dkey-85k7.12	3.59014	0	0	3.20369	3.07883	0.963489	3.51735	0	0.984466	0	1.0224	0	3.2625	0	0	0	3.28947	4.01346
MSTRG.2392	ENSSAUG00010007586	ENSDARG00000036394	100004610	pop7	5.09295	5.19203	5.33607	4.57375	5.42298	5.90451	5.47716	5.95108	4.82783	5.24901	5.0431	5.57128	5.97486	4.80022	5.40282	5.74416	5.33981	5.46876
MSTRG.2393	ENSSAUG00010007592	ENSDARG00000055163	100004455	epoa	2.22683	2.79202	4.28288	4.04559	4.70826	3.7388	2.42073	1.72743	1.97664	1.10912	3.49991	3.15751	3.88306	4.84585	2.81658	3.28786	1.06846	3.80588
MSTRG.2394	ENSSAUG00010007592	ENSDARG00000055163	100004455	epoa	1.50616	0	2.56663	2.69497	3.3662	0	0	0.824125	1.97664	1.10912	1.61476	1.57566	1.44323	2.86151	2.00808	0	2.1015	2.41374
MSTRG.2395	ENSSAUG00010007597	ENSDARG00000061610	100037378	ufsp1	4.05697	3.54433	4.53351	4.26689	2.91037	3.83797	3.98231	3.73632	3.29384	4.66107	3.74153	3.68755	4.25191	3.02913	3.00942	2.92124	3.58158	3.42482
MSTRG.2397	MSTRG.2397	ENSDARG00000042484	565013	tle2a	2.48576	2.79202	3.26565	4.04559	3.07883	1.94488	2.42073	3.12178	1.97664	1.7287	3.20952	2.31076	3.2625	2.45338	2.59393	2.69581	2.92279	2.41374
MSTRG.2398	ENSSAUG00010007924	ENSDARG00000036445	554550	serpinh2	7.13832	5.52474	6.3181	5.8925	5.32585	4.51415	5.26483	5.63049	5.36183	3.65208	5.90169	5.03085	3.88306	5.39876	5.09791	4.98565	5.65459	5.46876
MSTRG.2399	ENSSAUG00010007609	ENSDARG00000098932	568584	gigyf1a	8.08999	9.1334	9.06747	9.28816	9.09696	9.16695	9.04407	8.89595	9.22856	9.35997	8.97807	9.28526	9.14411	9.19179	9.16556	9.07135	9.09645	8.82443
MSTRG.2400	ENSSAUG00010007919	ENSDARG00000086150	321796	wrap53	7.01029	7.11356	7.18025	6.15518	6.66626	6.74688	6.76804	6.74582	6.71052	6.9502	6.74448	6.67267	6.92303	6.95034	7.06596	6.80321	7.01537	6.75665
MSTRG.2401	ENSSAUG00010007930	ENSDARG00000069388	100004517	tmem88b	4.47028	5.04441	4.67927	5.15694	5.25725	4.57292	5.32875	5.3598	5.09895	5.33424	4.74322	4.84449	4.25191	4.97468	5.5955	5.55535	4.98738	5.78416
MSTRG.2403	ENSSAUG00010007926	ENSDARG00000088087	556678	kdm6ba	7.82314	8.19258	8.22953	8.30303	8.25937	8.12105	7.82374	7.98704	8.23096	8.02988	8.11576	8.48192	8.31383	8.41468	7.74542	7.95802	7.80561	7.95261
MSTRG.2408	ENSSAUG00010008193	ENSDARG00000019743	407638	dctn1a	9.74907	9.21334	8.83445	8.92083	9.16172	8.90917	8.91468	9.03594	9.19282	9.04619	9.08604	9.12304	9.25178	8.86329	8.90555	9.18436	9.12225	9.25324
MSTRG.2409	ENSSAUG00010012332				6.9685	7.44327	7.77412	6.95648	7.33235	7.79672	7.71432	7.53247	6.7764	7.02901	7.65895	7.28074	7.06872	7.91803	7.18061	7.29101	7.74787	6.85433
MSTRG.2410	ENSSAUG00010012365				1.50616	3.38978	0	0	5.45396	2.26306	2.16463	1.34535	0.984466	3.35856	3.62577	4.5102	5.43037	1.48067	2.59393	3.70644	0	5.91928
MSTRG.2411	ENSSAUG00010012349				7.10012	5.76378	2.23057	2.21731	4.07294	3.93077	3.27929	4.7653	2.78062	3.51277	4.50191	4.63045	2.15009	3.02913	3.00942	2.69581	3.58158	2.90551
MSTRG.2414	ENSSAUG00010012351				3.88791	7.1975	0	5.75299	1.51719	4.97272	1.85305	2.67654	4.14044	4.28646	1.61476	3.30936	1.83953	3.02913	2.59393	2.92124	4.1258	5.28077
MSTRG.2422	ENSSAUG00010012370	ENSDARG00000100308	556003	SEMA4F	6.34097	6.26402	6.15321	5.82443	6.04835	5.59994	6.14304	5.87737	5.80221	5.79144	6.02105	5.74118	6.70262	6.18252	5.91747	5.62107	5.65459	6.11217
MSTRG.2424	ENSSAUG00010012374	ENSDARG00000099177	406361	dok1b	4.88402	5.09531	4.81165	5.39457	5.02943	4.51415	4.66589	5.02631	5.05715	4.84657	4.90094	4.5102	5.21354	5.09295	5.05483	4.98565	5.33981	5.15496
MSTRG.2425	ENSSAUG00010012379	ENSDARG00000099116	100126013	nagk	6.1106	5.79491	5.90908	6.49875	5.82959	5.24985	5.38996	6.73543	5.36183	5.45333	5.99796	5.917	6.3235	5.42906	5.71099	6.08419	6.06245	6.37925
MSTRG.2428	ENSSAUG00010012421	ENSDARG00000061844	555489	si:dkey-38p12.3	2.22683	3.01991	3.43943	2.88518	3.81109	3.5173	2.42073	3.24414	3.29384	3.18587	3.03898	2.79539	4.25191	3.31527	1.59214	3.93034	2.42995	3.68969
MSTRG.2429	ENSSAUG00010012455	ENSDARG00000061864	555414	hdlbpb	7.90297	7.06331	7.18025	7.29507	7.02715	6.33631	6.90014	7.17298	6.68331	6.88107	6.86426	7.146	7.07793	6.55644	7.32357	6.74545	6.83302	7.10171
MSTRG.2430	ENSSAUG00010012680	ENSDARG00000078127	555331	neurl4	12.0331	12.5279	12.6133	12.5611	12.6282	12.8509	12.599	11.9125	12.3356	12.8819	12.9003	12.7938	12.2869	12.1407	12.8968	12.907	13.1461	12.581
MSTRG.2431	ENSSAUG00010012819	ENSDARG00000099672	336597	capgb	6.38929	5.96879	5.04473	6.15518	5.57162	6.1938	6.26241	6.53426	6.03532	5.66554	5.79854	5.68674	5.76282	5.65096	5.81792	6.1073	5.83179	5.99467
MSTRG.2432	ENSSAUG00010012807	ENSDARG00000105255	798710	zbtb4	8.63863	9.29999	8.93585	9.24542	9.18036	9.49978	9.47853	8.94414	9.44454	9.25459	9.21682	8.94025	9.03958	8.83528	9.00509	9.04764	9.07313	8.70979
MSTRG.2433	ENSSAUG00010012812	ENSDARG00000099966	553347	polr2a	9.75062	10.0377	10.2783	9.47551	9.65711	10.0385	9.74913	9.46189	9.90837	10.2314	9.8159	9.88238	9.88793	10.3336	9.5768	9.83058	9.43053	9.62153
MSTRG.2434	MSTRG.2434				7.35655	6.84271	6.80472	5.99926	6.84048	5.88145	6.07011	6.36927	6.0985	6.82328	6.40148	6.80633	7.11419	6.36599	7.33262	7.07351	6.38006	7.59709
MSTRG.2435	ENSSAUG00010012820	ENSDARG00000096739	797371	si:dkey-219e21.2	3.59014	4.48114	0	1.49832	2.24021	2.52359	5.01577	0.824125	1.56421	0	0	0.993031	3.1271	3.55394	2.33054	2.4285	2.92279	2.68048
MSTRG.2438	ENSSAUG00010012822				3.47546	5.09531	5.37938	0.93551	3.3662	3.39234	5.26483	4.03643	2.29699	4.95818	2.03348	3.15751	5.87273	3.43953	4.18009	3.11617	5.21751	3.80588
MSTRG.2439	ENSSAUG00010012826				8.88036	8.72428	8.61647	8.36424	8.22386	8.51868	8.3286	8.63585	8.71367	8.35453	8.37076	8.78372	8.51368	8.21179	9.10877	8.3984	8.29827	8.45784
MSTRG.2440	ENSSAUG00010014700				10.1714	10.5246	9.88075	10.028	9.84995	10.3033	9.85196	9.1302	10.4003	10.6081	10.1398	10.0695	10.3182	10.0791	9.99943	9.91488	9.86668	10.4004
MSTRG.2441	ENSSAUG00010014704				7.72615	7.90935	7.66459	8.0583	7.81641	7.89788	8.27283	8.20987	7.90553	7.97785	8.18897	8.07354	8.01141	7.90192	7.988	7.84567	8.66874	7.79283
MSTRG.2442	ENSSAUG00010014708	ENSDARG00000035558	393948	gps2	7.71356	7.41349	7.43754	7.62353	7.51236	7.6611	7.91506	7.34693	7.88178	7.52222	7.37511	7.99171	7.49717	8.0111	7.65456	7.55756	7.47287	7.30296
MSTRG.2443	ENSSAUG00010014711	ENSDARG00000052082	793200	gabarapb	10.7923	11.2976	11.4915	11.7587	11.484	11.5366	11.664	11.3725	11.6636	11.7375	11.5428	11.4859	11.2129	11.7498	11.5279	11.5493	11.5772	11.3239
MSTRG.2444	ENSSAUG00010014713	ENSDARG00000035781	492799	ctdnep1b	8.02522	6.76624	7.7246	6.95648	7.14573	6.971	6.67274	7.68069	6.66951	5.98836	7.07755	6.85651	7.09617	6.78448	6.96487	6.95109	7.0635	6.92026
MSTRG.2445	ENSSAUG00010014719	ENSDARG00000067918	790921	elp5	7.28174	6.66877	6.85161	6.43931	6.18387	6.51178	6.685	6.64946	6.69698	6.548	6.38377	6.58609	6.39892	6.77271	6.50249	6.53993	7.01537	6.37925
MSTRG.2447	ENSSAUG00010014723	ENSDARG00000030887	541372	phf23a	6.34097	5.76378	5.84872	5.39457	5.51399	5.97157	5.84818	5.65276	5.72423	5.52759	5.3653	6.253	5.24658	5.23692	5.5955	5.65284	5.25944	5.83974
MSTRG.2449	ENSSAUG00010014728	ENSDARG00000069432	405802	plscr3b	6.98955	7.34151	7.19245	7.29507	7.74931	7.54847	7.57631	8.04711	8.39512	7.04174	7.70246	7.09465	7.60939	7.60955	7.77889	6.96381	7.46394	7.23204
MSTRG.2450	ENSSAUG00010014734	ENSDARG00000069433	565029	tnk1	6.98955	8.51586	7.16795	6.96704	6.89794	8.3567	7.13279	6.90269	6.91153	8.2098	7.12096	7.51749	7.43403	6.45702	6.89331	6.47032	6.57529	7.13541
MSTRG.2451	ENSSAUG00010014734	ENSDARG00000069433	565029	tnk1	7.65548	8.30498	8.01286	7.24387	7.48262	8.11611	7.39411	8.49815	7.40357	7.75642	7.41924	7.76745	7.97737	7.30098	6.79202	6.80321	7.71057	7.51412
MSTRG.2453	ENSSAUG00010014742	ENSDARG00000033957	450066	trmt44	6.67566	6.84271	6.5057	6.15518	6.55637	6.49668	5.68681	5.83904	5.80221	5.98836	6.43626	5.96353	5.59336	5.86555	6.71109	6.33977	6.30196	6.28229
MSTRG.2454	ENSSAUG00010014762				3.35087	5.04441	6.60025	3.46444	7.20156	4.62939	6.91062	6.51007	7.29089	7.62728	8.06666	7.0085	5.45884	6.39697	5.76545	6.80321	7.90141	7.5562
MSTRG.2459	ENSSAUG00010014778	ENSDARG00000105782	100331748	CABZ01081777.1	2.89566	9.36366	5.90908	5.62545	8.35684	8.84803	5.26483	8.19857	7.7698	7.93074	6.93891	8.88088	3.70432	6.8306	5.94132	7.56592	6.41758	7.53951
MSTRG.2462	ENSSAUG00010014790	ENSDARG00000009610	570516	rgs12a	3.69637	2.18764	1.79166	3.57904	3.60572	3.5173	3.98231	4.16592	4.05808	2.49277	2.35761	0.993031	4.25191	4.01985	3.59483	2.10013	4.71344	3.68969
MSTRG.2463	MSTRG.2463	ENSDARG00000099518	560599	si:ch211-119e14.1	5.34239	5.04441	4.98989	5.801	4.70826	5.65538	5.80389	6.15202	5.42891	4.78734	4.6276	5.27179	5.56744	5.62501	4.53385	5.52134	5.33981	5.83974
MSTRG.2464	ENSSAUG00010014799	ENSDARG00000008660	560168	coro1b	7.03074	6.3917	6.63641	6.46934	6.78065	5.92722	6.35741	6.94841	6.44485	6.548	6.62897	7.05222	7.05012	6.54265	7.22985	6.95109	6.4898	6.90731
MSTRG.2466	ENSSAUG00010014848				8.93563	8.72831	8.96813	8.8108	8.80422	8.62665	8.72876	8.54652	8.73702	8.73751	8.80592	8.70374	8.6434	8.81821	8.54989	8.63947	8.77012	8.8313
MSTRG.2467	ENSSAUG00010001337				2.89566	2.79202	2.83902	2.47582	2.24021	2.74419	1.85305	2.02922	2.29699	3.35856	2.35761	3.15751	1.83953	1.88213	0	1.67431	1.67554	2.41374
MSTRG.2476	ENSSAUG00010001321				7.06089	7.17402	6.88204	6.83489	7.0476	6.58499	6.80222	6.51007	6.82702	6.92295	6.58315	6.99736	6.83886	6.81921	6.77884	6.8173	6.88752	7.40781
MSTRG.2479	MSTRG.2479	ENSDARG00000105657	110439911	LOC110439911	7.22074	6.95722	7.26352	7.90745	7.05772	7.48867	7.1594	6.91195	7.24509	7.01617	7.14218	7.51749	7.39772	7.25098	6.98795	7.0852	6.87408	7.25266
MSTRG.2480	ENSSAUG00010001343	ENSDARG00000067794	100332077	cabz01076234.2	6.97906	7.06331	7.01157	7.05877	6.92029	7.07631	7.29359	6.94841	6.65557	6.41737	6.68788	7.04142	6.92303	7.35721	6.59561	7.20791	7.01537	7.00778
MSTRG.2481	ENSSAUG00010001388	ENSDARG00000103235	564342	mfsd8	9.27691	9.65843	9.85221	10.3479	10.4689	10.0515	10.1887	9.92677	10.0403	10.2548	10.3182	10.3922	9.89316	10.0206	10.0023	10.2141	10.3553	9.88855
MSTRG.2482	ENSSAUG00010001789				8.26851	8.21001	8.64337	8.25212	8.51208	8.38568	8.17188	8.41593	8.20727	8.38482	8.30642	8.36545	8.41176	8.58245	8.20548	8.2864	8.54707	8.62929
MSTRG.2483	ENSSAUG00010001811				0	0	1.15773	0.93551	8.501	0	1.4551	0.824125	0.984466	0	7.95117	1.57566	2.62243	0	0	1.06752	0	1.66188
MSTRG.2484	ENSSAUG00010001847	ENSDARG00000099396	100537153	rbpms	8.09486	8.64534	8.65663	8.80492	8.92797	8.83908	8.8884	9.1674	8.81432	8.66122	8.89612	8.7707	9.32322	8.82961	9.01074	8.51535	8.9884	8.73199
MSTRG.2485	ENSSAUG00010001874				6.85839	7.18581	7.28646	7.03889	6.92029	6.99269	7.33308	7.12601	7.12885	6.86684	7.17344	7.26224	7.00256	6.8306	7.09814	7.27068	7.52537	7.40781
MSTRG.2487	ENSSAUG00010002020	ENSDARG00000079652	100329847	caap1	4.34522	4.62667	4.60823	5.11956	4.75876	4.57292	4.93593	3.73632	4.42963	4.90345	4.4347	4.57158	4.83332	4.60171	4.76525	4.98565	3.93201	4.43033
MSTRG.2488	ENSSAUG00010018021				7.58116	7.34151	7.39596	7.01872	7.40548	7.60588	7.40897	7.70753	7.39521	7.5757	7.1939	7.16603	6.81703	7.4635	5.89322	6.39717	6.6402	6.04283
MSTRG.2489	ENSSAUG00010002251	ENSDARG00000105714	101883419	CABZ01083442.1	9.12112	8.59758	8.50844	7.86854	8.75842	8.59864	7.79007	8.26872	8.04034	8.83212	7.6367	8.00845	8.246	8.12654	7.7589	8.46255	8.37656	8.43997
MSTRG.2490	ENSSAUG00010013816				6.75155	6.99793	6.02271	6.84638	6.08839	6.40262	7.02115	6.95738	7.02428	5.96182	6.2727	6.13597	7.14956	6.55644	6.61056	6.1073	6.13181	6.4701
MSTRG.2491	ENSSAUG00010018340	ENSDARG00000104937	100330629	PTPRD	9.67142	7.82892	6.27288	6.26196	8.28113	7.51139	6.54401	5.3598	4.82783	3.77911	8.40188	8.36977	5.45884	2.45338	6.66886	7.893	8.18861	6.19974
MSTRG.2492	ENSSAUG00010026657	ENSDARG00000078615	101885715	USP53	6.18548	6.95722	7.45788	6.72717	7.41339	7.65431	7.44547	6.60448	7.18814	6.47481	5.99796	7.13587	7.647	7.24247	6.92953	7.30107	7.49936	7.26286
MSTRG.2493	ENSSAUG00010026662	ENSDARG00000012311	393873	myoz2a	4.4091	3.21667	3.26565	3.57904	2.71961	2.26306	2.42073	3.46153	2.29699	3.89586	3.20952	3.57216	3.88306	2.67183	2.33054	0	2.69732	4.01346
MSTRG.2495	ENSSAUG00010026663				6.67566	7.34151	6.91185	7.4079	6.98535	7.64064	7.2112	7.41364	7.55389	7.25348	7.0665	7.0085	7.73695	7.52791	7.67604	6.65422	7.18813	7.36109
MSTRG.2498	ENSSAUG00010026666	ENSDARG00000045946	553407	sec24d	9.58935	9.66686	10.2726	9.91389	9.51746	9.54451	9.63841	9.37584	9.61266	9.70014	10.0374	9.31697	9.54529	9.72951	9.67074	9.85298	9.69589	9.32071
MSTRG.2499	ENSSAUG00010026684	ENSDARG00000073673		adgra3	8.31093	8.58428	8.58906	9.01545	8.79819	8.80577	8.73172	8.57303	8.99119	8.65709	8.98101	9.36975	8.55384	8.98044	9.24196	9.20593	8.3477	8.9497
MSTRG.2500	ENSSAUG00010026688	ENSDARG00000031150	553722	gba3	5.74025	5.04441	5.87922	5.15694	6.00717	4.73609	6.10703	4.7653	5.52402	5.11091	5.90169	6.03064	5.37167	5.16673	6.13989	6.23872	5.74591	5.5376
MSTRG.2503	ENSSAUG00010026690	ENSDARG00000067829	553418	ppargc1a	6.80001	6.61745	6.58183	6.92432	6.22036	5.28543	5.5325	6.02122	5.52402	6.25199	6.17312	5.84425	5.89374	6.14651	7.54986	6.50554	5.30018	7.17916
MSTRG.2504	ENSSAUG00010026692				7.85789	6.47094	6.94105	6.24471	6.16527	6.82149	6.76804	6.44777	6.88789	6.79349	6.59859	6.52534	6.81703	6.55644	6.5805	6.50554	6.62424	6.75665
MSTRG.2505	ENSSAUG00010026768	ENSDARG00000033861	393123	sepsecs	7.56722	7.36245	7.62014	7.24387	7.43683	6.99269	7.93573	7.35374	7.88776	7.85345	6.59859	7.51749	7.60939	7.4189	7.67604	7.50631	7.50808	7.8138
MSTRG.2506	ENSSAUG00010026779	ENSDARG00000104901	393239	ostc	13.003	12.7035	12.8933	12.5126	12.5365	12.9553	12.9039	12.6882	12.9567	13.1253	12.9158	13.1834	12.7052	12.6346	13.1337	12.9444	13.0595	12.9619
MSTRG.2507	ENSSAUG00010026790	ENSDARG00000035544	393421	etnppl	9.03262	9.68567	9.01351	9.83248	10.4604	9.89477	10.2385	9.64519	9.81742	9.61116	9.62561	9.88691	9.72309	9.82802	10.2646	9.41027	10.4802	9.87531
MSTRG.2508	ENSSAUG00010026793	ENSDARG00000017315	334956	larp7	5.52647	6.19568	6.20228	5.72836	5.51399	5.88145	5.58579	5.98658	5.36183	5.82127	5.77156	5.94045	5.61882	5.72609	6.01059	6.08419	5.74591	5.6033
MSTRG.2509	ENSSAUG00010026797				5.43736	4.23097	6.12804	3.46444	6.04835	4.73609	4.3944	5.27622	4.29227	4.78734	4.56612	5.44578	5.45884	4.5475	5.50237	5.4508	5.65459	4.27771
MSTRG.2511	ENSSAUG00010026804	ENSDARG00000042332	794841	plin2	11.2283	9.36107	10.2869	9.08012	10.0367	9.27929	9.54899	11.1088	10.3771	9.4887	8.85172	9.24815	9.75071	9.70031	9.0982	8.24531	9.63746	9.65484
MSTRG.2512	ENSSAUG00010026805	ENSDARG00000088639	100151622	cdca9	3.97491	1.12776	2.56663	0	0.949468	1.53607	0	2.02922	1.56421	0	2.35761	0	0.895025	2.45338	2.81658	4.29492	1.67554	1.66188
MSTRG.2513	ENSSAUG00010026875	ENSDARG00000101652	558814	haus6	4.13461	3.68392	4.08779	3.78408	3.60572	4.01795	3.90054	3.73632	4.21835	3.77911	4.50191	4.15673	3.70432	4.01985	4.09759	3.57994	4.44934	4.19489
MSTRG.2514	ENSSAUG00010026879	ENSDARG00000042728	324855	plaa	8.09971	7.24337	7.62014	7.70781	7.70493	6.55615	7.1594	8.46078	7.29988	7.20904	7.6881	7.299	7.60939	7.32535	7.25861	6.85876	7.95343	7.48827
MSTRG.2516	ENSSAUG00010026811	ENSDARG00000102766	558626	dennd4c	10.6916	10.1168	10.2348	9.64788	9.66044	9.97459	9.76943	9.32128	10.0429	10.5073	10.026	9.87934	9.9381	9.75066	9.6528	10.0744	9.88855	9.9419
MSTRG.2517	ENSSAUG00010026891				8.61173	9.11501	8.97873	9.01545	8.90293	9.37115	9.48205	8.64421	9.09552	9.44386	9.20174	9.44548	9.19578	8.78345	8.53036	9.02961	9.1051	9.3377
MSTRG.2518	ENSSAUG00010026696	ENSDARG00000078829	449999	ccdc149a	5.27541	5.40878	6.10242	4.51738	5.80577	5.28543	4.50919	4.95643	5.17907	4.95818	4.99725	5.11571	5.10961	4.24091	4.53385	4.29492	6.90082	5.43307
MSTRG.2519	ENSSAUG00010026705	ENSDARG00000087767	100334396	CABZ01074298.1	6.90345	2.52125	1.15773	1.90215	0.949468	7.29281	8.80378	7.53847	6.309	6.93664	5.90169	8.00845	7.4483	7.61615	7.50255	6.66983	2.1015	7.48827
MSTRG.2523	ENSSAUG00010026702	ENSDARG00000087767	100334396	CABZ01074298.1	0.941304	1.12776	1.79166	2.47582	0	1.94488	1.4551	2.67654	2.9727	1.10912	0	2.79539	2.62243	2.86151	1.00539	3.70644	2.92279	2.90551
MSTRG.2528	MSTRG.2528				6.56783	4.31927	0	0	0	0	4.76163	0	4.14044	4.95818	5.56707	6.253	3.38627	5.62501	5.21992	5.41419	0	5.32038
MSTRG.2529	ENSSAUG00010026708				1.91103	2.18764	2.23057	0.93551	0	1.94488	0.903718	0	0.984466	0	2.62211	2.31076	0	0	3.00942	0	1.06846	2.90551
MSTRG.2532	ENSSAUG00010026711	ENSDARG00000087767	100334396	CABZ01074298.1	10.279	11.1839	10.9739	10.8295	11.0851	10.602	8.27688	10.4442	10.5917	9.3135	11.1562	10.6017	9.42235	10.5007	8.60692	10.3462	9.83929	11.5583
MSTRG.2536	ENSSAUG00010026722	ENSDARG00000087767	100334396	CABZ01074298.1	0	2.18764	1.15773	2.21731	0.949468	2.26306	0	0	2.9727	2.16074	3.03898	2.79539	1.83953	2.19584	0	2.4285	1.06846	1.66188
MSTRG.2538	ENSSAUG00010026726	ENSDARG00000087767	100334396	CABZ01074298.1	6.91449	6.09922	8.22953	6.26196	5.94311	6.971	5.9533	6.53426	7.53117	7.53127	7.03281	7.25291	7.26694	6.61032	5.73848	7.71633	6.06245	7.60513
MSTRG.2539	ENSSAUG00010026726	ENSDARG00000087767	100334396	CABZ01074298.1	0.941304	0	4.67927	0	4.80754	4.57292	0	3.12178	0	0	4.29009	1.57566	0.895025	0	0	0	0	0
MSTRG.2540	ENSSAUG00010026929				6.81188	7.07604	6.77259	7.26114	7.34892	7.07631	7.05933	7.35374	7.22636	6.74762	6.91446	7.44554	6.93321	7.14544	7.27747	6.9253	7.23091	6.84077
MSTRG.2541	ENSSAUG00010027011				5.88207	6.07406	5.09756	6.48412	7.22868	7.33587	7.62167	6.15202	6.44485	5.33424	6.32931	5.19586	6.81703	6.31822	5.76545	4.71172	6.5417	4.86471
MSTRG.2542	MSTRG.2542	ENSDARG00000045911	557730	tulp4a	7.31547	7.17402	7.27504	7.55517	7.29005	7.10646	7.04988	7.0609	7.53117	7.38913	7.47048	7.1858	7.13198	7.16357	7.53426	7.26041	6.96558	7.16834
MSTRG.2543	ENSSAUG00010027020	ENSDARG00000058280		si:dkey-208b23.5	1.50616	5.52474	2.23057	7.14502	6.89794	5.94956	5.41962	5.15667	7.0134	2.16074	5.68745	2.98778	3.38627	2.19584	3.17949	4.71172	3.93201	7.0903
MSTRG.2544	ENSSAUG00010027042	ENSDARG00000051939	58068	pcxb	12.6064	13.3164	13.387	13.4538	12.9687	13.6364	13.5617	12.8237	13.3655	13.9359	13.2329	13.3253	12.9751	13.2224	12.4638	13.9112	12.9102	12.813
MSTRG.2546	ENSSAUG00010027077	ENSDARG00000051955	791681	brms1	6.23919	5.32594	5.09756	4.91658	5.35896	4.51415	4.76163	5.48917	4.67042	4.59353	5.08753	4.68701	5.07324	4.60171	5.6544	5.08215	4.88396	5.06455
MSTRG.2547	MSTRG.2547	ENSDARG00000074599	100333566	frmd4ba	5.6897	5.96879	5.14852	5.51462	5.87607	6.13651	6.35741	6.16757	5.80221	5.82127	5.95063	5.60102	6.3389	5.57169	5.84346	5.55535	5.83179	6.04283
MSTRG.2548	ENSSAUG00010027078	ENSDARG00000030161	100000577	ppp1r14bb	1.91103	2.52125	3.06805	2.69497	3.22966	3.25553	3.51735	4.34067	3.43106	3.51277	2.62211	2.57333	4.11547	3.43953	1.00539	2.4285	3.93201	2.08625
MSTRG.2549	ENSSAUG00010027055	ENSDARG00000036427	796322	slc3a2a	8.17972	8.66654	8.13793	9.06545	9.55723	9.37941	9.34773	9.44763	9.95748	10.3045	9.28757	9.89744	10.723	9.75814	8.92662	10.0875	8.62531	7.62899
MSTRG.2550	ENSSAUG00010027071	ENSDARG00000020397	393352	snx15	4.97125	4.13691	4.98989	4.39756	4.85474	4.38891	4.80722	4.63716	4.61388	4.52267	4.21196	4.68701	4.83332	3.65994	3.91693	4.71172	4.88396	4.69428
MSTRG.2551	ENSSAUG00010027073				0.941304	3.38978	3.26565	2.47582	0.949468	2.74419	2.99405	2.49128	2.78062	2.16074	3.36201	3.44674	3.70432	1.88213	2.00808	2.69581	2.42995	2.08625
MSTRG.2552	ENSSAUG00010027074	ENSDARG00000088810	564431	prox3	8.04546	8.06431	8.58906	7.58976	7.96359	8.16945	8.18489	7.50826	8.58723	8.40466	8.12645	8.01951	8.16622	8.31274	8.48646	7.68594	7.81267	7.80684
MSTRG.2553	ENSSAUG00010027075	ENSDARG00000056233	402849	zgc:110591	6.43604	7.13805	7.88346	6.79987	6.85216	7.12622	7.2112	6.55805	6.72394	7.69329	7.03281	7.36115	7.3453	7.2762	7.1192	6.76011	6.90082	6.95842
MSTRG.2556	ENSSAUG00010027111	ENSDARG00000068246	100001532	plcb3	8.54931	9.1665	8.6828	8.39585	8.85151	8.80577	8.86704	8.14852	8.84535	8.96834	8.68821	8.92564	8.86705	8.38408	8.19063	9.05361	8.47771	8.41275
MSTRG.2557	ENSSAUG00010027111	ENSDARG00000068246	100001532	plcb3	4.97125	2.18764	3.43943	0.93551	2.49973	2.93549	2.99405	2.49128	1.97664	2.16074	3.20952	2.79539	2.97767	3.31527	1.59214	2.4285	3.82439	3.56333
MSTRG.2561	ENSSAUG00010001301	ENSDARG00000054937	58100	badb	8.18885	8.35284	8.40221	8.30719	8.12628	8.21629	8.03488	8.29019	8.25888	8.82846	8.4706	8.18083	8.34467	7.77202	8.36387	8.29146	8.60106	8.33269
MSTRG.2562	ENSSAUG00010001317	ENSDARG00000054934	450036	zgc:101765	7.13832	7.36245	6.20228	6.29587	6.63957	6.69491	6.35741	6.61586	6.13913	6.86684	7.09942	6.34375	6.42802	5.84322	6.7249	6.60634	7.07529	6.58839
MSTRG.2567	ENSSAUG00010001376	ENSDARG00000069496	449774	arl2	7.53895	7.17402	7.42725	7.72658	7.49756	7.14571	7.32527	7.63669	7.27274	7.82428	7.41924	7.35244	7.31446	7.55564	7.58813	7.53216	7.81267	7.39859
MSTRG.2568	ENSSAUG00010001382	ENSDARG00000080531		AL954715.2	8.70376	8.33706	8.24132	7.90195	7.21066	7.86298	8.33251	7.48363	7.71038	7.96455	7.71668	8.04678	7.82162	8.28816	7.58813	7.67051	7.49058	7.93358
MSTRG.2570	MSTRG.2570	ENSDARG00000099819	394209	sb:cb1058	10.6843	10.5315	11.5424	11.1482	11.1779	9.56275	10.8478	11.333	11.0812	11.5642	11.3287	11.5564	10.4285	11.3981	11.2533	11.1397	11.2701	10.882
MSTRG.2571	ENSSAUG00010001406	ENSDARG00000001939	192334	b3gat3	5.7152	5.52474	4.67927	4.628	4.80754	5.28543	4.80722	5.4388	4.14044	4.95818	5.46971	5.23433	4.95826	5.54427	5.50237	5.37663	4.82933	5.39648
MSTRG.2572	ENSSAUG00010001421	ENSDARG00000024109	550325	naa40	10.1931	10.1578	9.74867	9.74926	9.94569	9.87155	9.7315	9.64796	10.0077	9.90033	9.9362	9.76248	10.0593	9.57719	9.72327	9.99298	9.66892	10.0781
MSTRG.2573	ENSSAUG00010001439	ENSDARG00000008278	402934	rcor2	0.941304	1.75292	2.83902	0.93551	1.92352	2.26306	1.4551	1.34535	2.78062	2.16074	1.0224	1.57566	2.15009	3.43953	1.59214	2.10013	2.42995	2.08625
MSTRG.2575	ENSSAUG00010002090	ENSDARG00000007385	192324	cct7	10.8344	11.5217	11.2059	10.9294	10.8375	11.4964	11.4149	11.1273	11.2542	11.5126	11.1917	11.6791	11.1328	11.1816	11.7271	11.5146	11.4602	11.2674
MSTRG.2576	ENSSAUG00010002530	ENSDARG00000030307	735291	hspa12b	6.18548	5.88447	4.98989	5.51462	5.94311	4.88267	4.66589	5.02631	5.72423	5.06178	5.13064	4.68701	5.21354	4.24091	5.13973	5.12808	4.65181	5.39648
MSTRG.2581	ENSSAUG00010003431				11.0774	10.9661	11.0646	11.2854	10.7958	11.0495	11.498	11.071	11.3175	11.286	10.9423	11.1294	10.8331	11.1427	11.1497	11.2379	11.0645	10.9268
MSTRG.2582	ENSSAUG00010003439	ENSDARG00000042742	550577	stx6	7.45063	7.82138	7.91323	7.75733	7.97965	7.64064	7.85663	7.72864	7.94043	7.86065	7.77897	7.80627	7.79953	7.84125	8.07141	7.88633	8.05215	7.82072
MSTRG.2583	ENSSAUG00010003450	ENSDARG00000038695	30736	elavl1a	8.99669	8.54819	8.41787	8.3522	8.02677	8.27056	8.49455	8.27232	8.29529	8.23218	8.26349	8.63712	8.42985	8.49206	8.44536	8.70155	7.9598	8.61741
MSTRG.2584	ENSSAUG00010003490	ENSDARG00000041113	445819	wdr18	6.99996	6.37119	6.17795	6.52758	5.39132	6.1938	6.47507	6.47302	5.7507	5.76098	6.06616	5.89315	6.24391	6.09074	6.25854	6.39717	5.96446	6.34124
MSTRG.2585	MSTRG.2585	ENSDARG00000054864	796801	aplp2	5.30929	3.01991	4.45471	4.73074	3.81109	3.25553	5.05409	4.68115	2.78062	4.28646	3.36201	4.15673	3.70432	4.30767	4.40256	1.67431	5.12981	4.56833
MSTRG.2591	ENSSAUG00010003596				8.8605	9.07118	9.47186	8.86263	9.21468	9.29901	9.23131	8.74091	9.21199	9.17596	9.02452	9.6299	8.80463	9.31251	9.11926	8.93264	8.92794	8.91777
MSTRG.2592	ENSSAUG00010003602				4.52897	3.81118	5.46229	4.19683	5.10944	4.01795	4.45293	4.39451	4.36258	4.28646	4.12935	4.94068	4.11547	3.43953	4.18009	4.12412	4.88396	4.63268
MSTRG.2593	ENSSAUG00010003607	ENSDARG00000060805	562808	map1sa	7.10012	7.45306	7.22842	7.51255	7.46752	7.68793	7.49507	7.5739	7.56884	7.22028	7.6736	6.90501	7.30665	7.61615	7.50255	7.29101	6.96558	7.31281
MSTRG.2594	ENSSAUG00010003607	ENSDARG00000060805	562808	map1sa	0	4.87994	2.56663	2.21731	1.92352	0	4.66589	3.73632	3.43106	2.98966	0	4.15673	2.4055	1.88213	2.33054	1.67431	2.1015	0
MSTRG.2595	ENSSAUG00010003614	ENSDARG00000102846	541496	trmt13	8.09486	6.98449	6.85161	6.6894	6.49811	5.92722	6.16071	6.96629	6.23596	5.8505	6.2727	6.81904	7.08708	5.88754	6.47007	6.37829	6.70232	6.72748
MSTRG.2597	ENSSAUG00010003622	ENSDARG00000071465	550456	lrrc39	6.81188	6.65186	6.689	6.7021	7.02715	6.49668	6.53048	5.24725	4.14044	6.85246	6.34769	6.61553	6.66645	6.63653	7.31447	6.8173	7.19895	6.94581
MSTRG.2598	ENSSAUG00010003545	ENSDARG00000060442	571445	tmem259	9.33357	8.95884	9.02719	8.59965	8.98741	8.71736	8.66828	8.80941	8.69676	9.02391	8.78245	8.57852	9.01342	8.72969	8.71117	9.03865	8.50411	9.21172
MSTRG.2599	ENSSAUG00010003581	ENSDARG00000040779	570199	med16	7.48067	6.702	5.93834	5.801	6.58464	5.99325	5.9933	6.5462	5.99162	5.52759	6.75829	5.71421	6.45654	5.65096	5.53409	6.23872	6.26127	6.71267
MSTRG.2600	ENSSAUG00010003631	ENSDARG00000057016	565969	cdc14ab	5.63732	5.73196	5.54069	5.5711	5.98613	5.83418	6.62262	5.5137	5.72423	5.59821	5.68745	5.30831	6.01376	5.23692	5.89322	5.41419	5.83179	5.50359
MSTRG.2602	ENSSAUG00010003726				4.88402	6.79732	6.15321	7.27821	5.92111	5.35406	5.63719	6.64946	6.03532	4.52267	5.21317	5.11571	5.43037	6.45702	5.29589	5.65284	7.07529	5.39648
MSTRG.2603	MSTRG.2603	ENSDARG00000100968	557223	si:ch211-1a19.3	7.68803	7.39329	5.37938	6.329	6.62603	6.68162	6.97196	7.27698	6.65557	5.69806	6.91446	6.52534	6.41354	6.5701	6.20044	5.62107	6.47208	6.13457
MSTRG.2604	ENSSAUG00010003734	ENSDARG00000019998	327439	slc30a7	9.53848	8.91346	9.33831	9.04067	8.60816	8.30564	8.7435	8.72261	8.38248	8.54535	9.09695	8.4207	8.50004	8.37632	8.56532	9.04764	8.77012	8.9113
MSTRG.2605	ENSSAUG00010003758	ENSDARG00000100242	492514	dph5	7.37266	6.59993	6.24973	6.39307	5.82959	6.24891	6.38774	6.5462	6.3267	5.79144	5.59812	6.27161	6.3235	5.95156	6.27741	6.23872	6.03857	6.2416
MSTRG.2609	ENSSAUG00010003766				5.63732	9.65631	8.53741	8.47938	7.99552	6.93785	8.40101	8.54652	8.89364	8.56312	8.87409	8.25286	8.0066	7.38839	6.69715	8.18683	7.76979	8.4667
MSTRG.2610	ENSSAUG00010003766				10.1714	10.4653	10.8838	10.5994	10.4158	11.4373	11.3143	9.43965	10.55	10.643	10.3321	10.3611	10.52	10.8871	11.1284	11.2438	10.1095	11.0868
MSTRG.2612	ENSSAUG00010005782	ENSDARG00000101341	334310	si:ch211-262i1.6	8.71959	9.07752	9.06083	8.86545	9.12128	9.19995	9.14073	8.68259	8.72372	9.46764	9.26114	9.39756	9.02537	9.12627	9.01636	9.09756	9.08484	9.14985
MSTRG.2613	MSTRG.2613				0	3.01991	0	2.69497	1.51719	1.94488	1.4551	3.65041	0.984466	1.10912	0	1.98953	0.895025	1.88213	2.00808	1.67431	2.69732	0
MSTRG.2614	ENSSAUG00010005786				0.941304	3.92812	1.15773	2.47582	0.949468	2.74419	0.903718	2.98808	1.56421	2.7625	1.61476	0.993031	0	2.67183	2.33054	1.06752	3.28947	1.66188
MSTRG.2615	MSTRG.2615				2.70522	3.38978	0	2.21731	0.949468	1.94488	0.903718	2.02922	2.9727	2.49277	1.61476	1.98953	0	1.48067	2.00808	2.10013	0	2.90551
MSTRG.2616	MSTRG.2616	ENSDARG00000114606	321545	serpinc1	13.7344	13.4437	13.8905	13.3296	13.5716	13.446	13.2158	13.126	13.3774	13.7847	13.4871	13.8979	13.3973	13.3233	13.7163	13.7483	13.7252	13.6793
MSTRG.2617	MSTRG.2617				3.59014	3.81118	2.56663	2.88518	0.949468	3.39234	2.99405	3.24414	2.78062	1.7287	3.62577	3.57216	2.4055	2.19584	3.46921	3.28786	2.1015	3.56333
MSTRG.2619	ENSSAUG00010005800	ENSDARG00000019362	323490	ptbp1a	8.15198	8.21577	8.24718	7.91837	8.24616	8.15029	8.1366	8.08445	8.13378	8.18707	8.27314	8.05754	8.10897	7.97048	7.9236	7.91936	8.12199	7.9463
MSTRG.2620	ENSSAUG00010006349	ENSDARG00000027744	406304	gadd45ba	6.86979	5.94123	7.52692	8.5122	8.03191	6.31925	9.1001	8.61332	10.0981	6.86684	9.72565	7.30804	4.95826	4.09736	8.89948	9.38212	7.63295	7.78577
MSTRG.2621	ENSSAUG00010006361	ENSDARG00000103619	100536921	si:ch73-238c9.1	9.06768	8.68327	8.26461	9.21473	8.55558	8.68443	8.73468	7.88729	8.70355	8.80252	9.12919	8.92857	8.14884	8.54836	8.61064	9.25333	9.10222	9.28362
MSTRG.2622	ENSSAUG00010006485				8.9731	8.94155	8.79101	8.67567	8.70147	8.79656	8.82055	8.78189	8.87271	8.87897	8.76888	8.56727	8.50004	8.56891	8.81809	8.79349	8.9017	8.64497
MSTRG.2623	ENSSAUG00010006587	ENSDARG00000013776	436628	thop1	8.16592	8.04502	8.18751	8.06323	7.60497	8.08617	8.51873	8.09668	7.92309	8.40466	7.9868	8.33922	7.97737	8.18096	8.02752	8.1814	8.15569	7.85484
MSTRG.2624	ENSSAUG00010011766	ENSDARG00000076110	100330908	nwd1	5.7152	6.2861	5.84872	5.22892	7.0064	6.2124	5.84818	5.85833	5.32708	5.56333	6.21378	6.67267	7.3453	4.49118	6.13989	6.03681	5.80373	7.34197
MSTRG.2625	ENSSAUG00010011766	ENSDARG00000076110	100330908	nwd1	4.52897	3.68392	3.06805	2.21731	3.3662	0	1.4551	2.02922	2.55898	1.7287	2.35761	4.15673	1.83953	2.86151	2.59393	1.06752	2.1015	2.68048
MSTRG.2627	ENSSAUG00010011777	ENSDARG00000024964	368723	patj	7.72615	8.7759	8.46387	8.58258	8.64889	8.59155	8.34801	8.00013	8.56876	8.7492	9.0584	8.80624	8.6403	8.44836	8.63644	8.37478	8.3622	8.28343
MSTRG.2628	ENSSAUG00010011781	ENSDARG00000057042	100093710	tm2d1	7.76939	6.76624	7.39596	6.94584	7.02715	6.99269	6.93136	6.83615	6.94629	7.33845	7.21409	6.95193	7.39772	7.10847	7.25861	7.21856	7.09857	7.07879
MSTRG.2629	ENSSAUG00010012549				5.61039	5.79491	5.61505	5.11956	5.70636	5.68232	5.8262	5.98658	4.8767	6.13809	4.79773	5.03085	5.43037	5.23692	6.03296	4.58571	5.48824	4.86471
MSTRG.2631	ENSSAUG00010012551				5.30929	4.55574	4.45471	4.51738	4.42529	4.62939	4.85141	4.84482	4.21835	4.95818	3.20952	4.63045	4.59755	4.89009	5.13973	4.3733	4.58742	4.50098
MSTRG.2632	ENSSAUG00010012117	ENSDARG00000102729	101886156	SAMD9	3.69637	0	3.73451	0	4.07294	4.17795	5.47716	5.83904	4.05808	4.52267	3.62577	6.21503	4.54539	5.77409	2.59393	4.65009	0	4.56833
MSTRG.2633	ENSSAUG00010012117	ENSDARG00000102729	101886156	SAMD9	0	0	0	0	2.71961	0.963489	1.4551	3.46153	0	1.10912	0	3.30936	2.81096	4.30767	1.00539	1.06752	0	2.08625
MSTRG.2634	ENSSAUG00010012143	ENSDARG00000062372	557565	nrd1b	7.34026	7.20911	7.5928	7.09774	7.11699	7.15535	7.23641	8.28307	6.82702	7.61029	8.11576	7.65852	7.15827	8.97018	7.48643	8.06225	7.13281	7.21112
MSTRG.2635	ENSSAUG00010012580	ENSDARG00000039213	445089	prpf38a	7.2472	7.03751	7.29779	7.02884	6.73093	7.10646	7.14172	6.99272	7.42837	7.15149	6.79895	7.55596	6.91277	7.58957	7.22985	7.37912	7.08698	7.04373
MSTRG.2636	ENSSAUG00010012588	ENSDARG00000043584	322336	ifit15	5.9264	6.26402	6.77259	4.57375	6.48318	8.06073	6.08869	5.89615	5.52402	6.06517	8.32973	7.15605	5.3414	5.27077	6.77884	5.2577	5.59034	4.10703
MSTRG.2639	ENSSAUG00010012601	ENSDARG00000052025	571876	pomgnt1	7.2987	6.71833	6.94105	7.20871	7.26407	7.01405	7.02115	6.77656	7.03509	6.9502	6.62897	6.46192	7.04073	6.86426	6.75212	7.46216	6.91401	7.13541
MSTRG.2640	MSTRG.2640	ENSDARG00000054723	566905	pde4dip	7.03074	6.82774	5.87922	6.59723	6.20223	5.88145	6.35741	6.58145	6.61293	6.45592	6.43626	6.27161	6.22746	5.27077	5.73848	6.03681	6.96558	6.15662
MSTRG.2642	ENSSAUG00010007557				1.91103	3.92812	3.43943	3.78408	4.65593	4.25175	3.40323	2.67654	3.43106	3.65208	3.84869	3.68755	3.50025	3.02913	3.17949	4.82761	3.4429	3.27159
MSTRG.2645	ENSSAUG00010012678				2.22683	2.52125	3.06805	0	3.07883	3.83797	2.63814	3.35692	2.78062	2.7625	5.29124	2.79539	1.83953	3.65994	2.81658	2.92124	2.92279	2.08625
MSTRG.2648	ENSSAUG00010013481	ENSDARG00000074311	100001267	mast2	7.09042	7.32027	7.09188	7.49806	7.61186	7.3611	8.34801	7.69685	8.22625	7.17479	7.03281	6.99736	7.93745	7.71168	7.16043	8.21371	7.68772	7.65246
MSTRG.2649	ENSSAUG00010013481	ENSDARG00000074311	100001267	mast2	1.50616	0	3.06805	1.90215	0	2.93549	0.903718	1.72743	2.29699	1.10912	2.84555	0	1.44323	2.45338	1.00539	0	2.42995	0
MSTRG.2650	ENSSAUG00010007575	ENSDARG00000042031	393356	gorab	6.9685	6.2416	6.73973	5.8925	6.55637	6.24891	6.10703	6.19817	6.01363	6.86684	6.51971	6.92866	6.24391	6.21766	6.45358	5.83004	6.47208	6.22082
MSTRG.2652	ENSSAUG00010007843	ENSDARG00000043584	322336	ifit15	9.77658	9.67734	9.03398	8.22157	8.66553	9.65063	9.30864	9.73271	7.8937	8.37981	9.64989	8.72077	7.50402	8.40328	8.39874	7.40734	8.25748	7.17916
MSTRG.2653	ENSSAUG00010007735	ENSDARG00000042057	559583	trmt1l	7.08064	6.45153	7.02527	6.03985	6.73093	6.48143	6.29478	6.5462	6.27294	6.60055	6.25333	6.6866	6.84965	6.70003	6.16035	6.53993	6.34154	6.30221
MSTRG.2654	ENSSAUG00010007871	ENSDARG00000091511	552981	gpx7	3.35087	3.38978	3.06805	3.78408	3.81109	1.94488	2.82704	3.73632	2.55898	3.51277	3.74153	3.79439	2.4055	2.19584	3.91693	2.69581	4.29662	2.68048
MSTRG.2655	ENSSAUG00010007861	ENSDARG00000070271		tut4	7.34026	6.81261	6.89702	6.56977	6.69248	6.80932	6.17816	6.60448	6.21711	7.04174	6.79895	6.46192	6.56531	6.41222	6.27741	7.15342	6.32189	6.01895
MSTRG.2657	ENSSAUG00010007903	ENSDARG00000037191	449556	ttr	14.1159	13.4031	13.7868	13.3728	13.3857	13.256	13.0865	12.7612	12.9889	13.2914	13.7822	13.5277	13.2201	12.9547	13.5965	13.7933	13.6185	13.7726
MSTRG.2658	ENSSAUG00010007879	ENSDARG00000070271		tut4	6.3245	6.47094	6.4045	5.39457	6.18387	5.94956	6.05129	5.73853	5.7507	5.87915	6.21378	5.86891	6.07023	5.79751	5.91747	5.85756	5.37837	6.13457
MSTRG.2659	ENSSAUG00010007906	ENSDARG00000010301	393912	b4galt6	6.80001	7.15014	7.27504	7.63019	7.61871	7.20264	7.05933	8.13277	8.05634	7.25348	7.13161	6.84413	7.20944	7.16357	7.3944	7.54914	6.94003	6.68259
MSTRG.2660	ENSSAUG00010007946	ENSDARG00000042458	406435	rfc4	5.78909	6.84271	6.2262	6.95648	6.61236	6.41873	5.8262	6.53426	6.59844	6.11419	5.74406	6.28999	5.91445	6.91866	6.13989	6.35916	7.01537	6.30221
MSTRG.2661	ENSSAUG00010007959	ENSDARG00000079742	100149630	mcf2l2	4.63963	4.87994	4.45471	4.87232	5.02943	4.73609	4.66589	5.09296	4.42963	4.44815	4.68657	5.30831	4.78915	3.93794	4.76525	5.4865	5.03644	4.43033
MSTRG.2667	ENSSAUG00010007978	ENSDARG00000007278	445406	ect2	3.21449	3.01991	2.56663	3.20369	4.60164	3.39234	2.16463	4.49652	4.36258	2.7625	3.62577	2.31076	3.88306	3.31527	4.53385	1.67431	5.33981	2.41374
MSTRG.2668	ENSSAUG00010008028				7.68158	7.74373	7.66459	7.40013	7.38151	7.40219	7.53626	7.88259	7.53117	8.25422	7.61409	8.28528	7.87543	7.98074	7.1192	7.89963	7.46394	7.66789
MSTRG.2669	ENSSAUG00010008385	ENSDARG00000090673		si:ch1073-104i17.1	4.69193	4.40247	2.83902	4.19683	4.36137	4.01795	3.81385	4.39451	4.61388	4.52267	4.12935	4.07432	4.43506	4.09736	4.18009	3.82273	4.375	4.27771
MSTRG.2670	ENSSAUG00010008040	ENSDARG00000052030	799805	akr1a1b	8.62524	7.92351	8.37572	8.46827	8.67542	8.01377	8.21057	8.66353	7.93467	8.34943	8.29225	8.4618	8.51707	8.05062	8.54989	7.93882	8.80238	8.60142
MSTRG.2672	ENSSAUG00010008037	ENSDARG00000037533	100151009	mep1b	2.89566	4.40247	8.24718	0	3.90375	5.70877	2.82704	4.44642	3.55635	3.51277	4.68657	4.15673	5.87273	0.922497	3.33161	4.77083	4.375	4.50098
MSTRG.2673	ENSSAUG00010008038	ENSDARG00000059575	767721	uhmk1	7.75102	8.57085	8.50356	8.66597	8.93348	8.79656	8.52557	8.59332	8.6163	8.66534	8.5561	8.61906	8.48973	8.51696	8.61436	8.7129	8.82	8.40816
MSTRG.2674	ENSSAUG00010008442	ENSDARG00000019025	100536479	podn	9.66979	9.49742	9.58024	9.49206	9.25041	9.56637	9.50471	9.35562	9.38877	9.34208	9.31118	9.55969	8.77662	9.7096	9.57489	9.5263	9.70729	9.82628
MSTRG.2675	ENSSAUG00010008447	ENSDARG00000038618	100005717	cpt2	8.12846	8.96569	8.69571	8.50497	8.0674	8.73355	8.15875	8.35612	8.29978	8.598	8.58738	8.67606	8.14884	8.56209	8.76562	8.82521	8.26778	8.83814
MSTRG.2676	ENSSAUG00010008450	ENSDARG00000038635	100005893	magoh	8.37232	7.17402	7.38538	7.29507	6.9423	7.23939	7.59593	7.74945	6.92321	7.02901	7.41924	7.21494	7.41235	7.45616	7.35054	7.13104	7.16626	7.8138
MSTRG.2677	ENSSAUG00010008451				6.07165	5.32594	5.33607	3.96357	3.3662	4.88267	4.66589	4.92017	4.55504	4.52267	4.74322	4.98647	4.83332	5.30385	4.01009	4.3733	3.93201	5.28077
MSTRG.2678	ENSSAUG00010008456	ENSDARG00000006074	100005763	uck2a	1.91103	1.12776	3.06805	2.69497	2.49973	2.93549	2.42073	2.27867	4.96975	0	3.74153	1.57566	2.15009	2.86151	2.81658	2.10013	2.42995	3.9134
MSTRG.2679	ENSSAUG00010008460	ENSDARG00000069099	378980	tmco1	7.88061	7.82892	7.7246	7.76945	7.44457	7.61988	7.98616	7.44587	7.70362	7.30717	7.88348	7.82529	7.39772	7.67422	7.72495	7.62318	7.75522	7.72065
MSTRG.2680	ENSSAUG00010008472	ENSDARG00000055331	100006238	aldh9a1a.2	7.48809	7.42348	7.40647	8.80198	9.14283	8.37746	9.59358	8.55245	9.47263	8.94143	9.1212	9.42276	9.01582	9.09117	8.30074	6.74545	10.4957	7.90129
MSTRG.2681	ENSSAUG00010008764	ENSDARG00000114425	404615	med8	7.75102	7.57464	7.63808	7.36861	7.75554	7.23939	7.41635	7.17298	7.37834	7.46668	7.09942	7.59343	7.71351	7.71783	7.43696	7.44412	7.49936	7.83447
MSTRG.2682	ENSSAUG00010008831				7.14772	5.56141	6.46607	4.82665	0.949468	4.17795	5.47716	5.83904	5.90002	7.04174	4.56612	2.57333	1.44323	3.02913	6.56523	6.41581	4.03216	6.22082
MSTRG.2684	ENSSAUG00010009174	ENSDARG00000100818	571201	KYAT3	7.38065	7.5198	7.27504	7.43859	7.86907	7.51888	7.12381	7.53247	7.36127	7.1397	7.41052	7.91682	6.57834	7.25098	7.45364	7.54067	7.85431	7.21112
MSTRG.2685	ENSSAUG00010009188	ENSDARG00000054749	324849	lmo4b	3.59014	4.40247	4.67927	4.57375	4.07294	4.32196	4.50919	4.80561	4.77724	3.77911	4.68657	3.89385	4.25191	4.30767	4.53385	4.12412	4.82933	4.01346
MSTRG.2686	ENSSAUG00010009193	ENSDARG00000062008	100151174	hs2st1b	6.23919	6.54605	6.02271	6.27902	6.12734	6.40262	6.35741	5.85833	5.72423	6.41737	6.58315	6.88096	6.27628	6.2002	5.96478	6.15245	6.21939	6.34124
MSTRG.2689	ENSSAUG00010008839				9.3861	9.11501	9.00662	8.0583	9.11645	8.54093	8.46641	8.05549	8.17832	9.32135	8.34353	8.65849	8.34848	7.96014	8.37705	8.42624	8.96325	9.04735
MSTRG.2690	ENSSAUG00010008840	ENSDARG00000104571	431763	gadd45ab	3.97491	3.92812	3.06805	3.57904	2.71961	2.93549	2.82704	2.98808	4.29227	2.49277	2.35761	2.57333	3.60589	3.55394	3.00942	2.69581	3.82439	4.19489
MSTRG.2691	ENSSAUG00010008838	ENSDARG00000104823	101886793	znf648	4.27838	3.54433	3.43943	3.57904	4.15063	4.10017	4.66589	4.16592	4.55504	4.59353	4.85026	4.23469	3.79646	3.65994	4.40256	4.29492	4.77255	5.11046
MSTRG.2692	ENSSAUG00010008844	ENSDARG00000098123	100331581	GNG12	0	3.38978	1.15773	1.90215	1.51719	2.52359	2.42073	2.67654	2.29699	3.51277	2.62211	2.31076	2.4055	2.19584	3.59483	2.10013	3.28947	2.41374
MSTRG.2693	ENSSAUG00010008846				7.95204	7.82892	7.95678	7.78147	7.61871	7.56304	7.80138	7.69685	7.70362	7.61881	7.61409	7.84407	7.57078	7.84687	7.73181	7.73129	7.44589	7.41697
MSTRG.2694	ENSSAUG00010008861	ENSDARG00000102415	323285	scinla	1.91103	1.12776	1.79166	2.47582	0	1.53607	3.27929	3.12178	2.55898	2.98966	1.0224	0	0.895025	3.02913	2.00808	2.4285	4.375	1.05807
MSTRG.2697	ENSSAUG00010008980	ENSDARG00000020197	326961	rpl5a	13.9168	13.9091	14.0781	13.723	13.6713	14.1318	13.8825	13.737	14.1657	14.2329	14.0772	14.4043	13.6581	13.9214	14.2816	14.1383	14.1225	14.0106
MSTRG.2698	ENSSAUG00010009074	ENSDARG00000070839	553306	evi5b	9.83735	9.80133	9.71736	9.80772	10.0367	10.111	9.71665	9.78278	9.98142	10.1158	9.70441	10.007	10.0581	9.5395	9.99374	10.0744	9.81138	10.3414
MSTRG.2701	ENSSAUG00010009118	ENSDARG00000103802	550304	si:ch73-389b16.2	7.71987	7.32027	7.0656	6.81164	7.38955	7.06612	6.96191	7.29832	7.06702	7.5757	7.14218	7.12568	7.6408	6.66226	7.34161	7.02578	7.13281	7.40781
MSTRG.2702	ENSSAUG00010009143	ENSDARG00000099515	100331939	ephx4	3.79532	5.63207	0	3.20369	4.22435	5.05748	4.50919	3.89417	2.9727	4.28646	3.03898	5.57128	4.49128	4.37147	5.2584	5.74416	4.65181	5.01712
MSTRG.2703	ENSSAUG00010009146	ENSDARG00000102802	333996	brdt	1.91103	3.01991	2.56663	0.93551	3.07883	2.52359	2.42073	5.38662	2.78062	2.7625	3.36201	1.98953	0.895025	1.88213	3.17949	1.67431	2.42995	2.41374
MSTRG.2704	ENSSAUG00010009158	ENSDARG00000099979	100332594	tgfbr3	7.31547	6.88673	7.15555	7.49076	6.46808	7.09648	6.35741	6.87455	6.88789	7.01617	7.13161	6.61553	7.27497	7.95494	6.94141	7.22914	6.43597	7.15745
MSTRG.2706	ENSSAUG00010009239	ENSDARG00000009830	794178	hdlbpa	12.099	12.6264	12.9118	12.9827	12.57	12.8228	12.9231	12.0999	12.6856	13.0197	12.9459	12.4475	12.5006	12.7802	12.6763	12.8936	12.6865	12.5399
MSTRG.2707	ENSSAUG00010011850	ENSDARG00000016429	567490	farp2	9.90952	10.5141	10.7091	10.7081	10.511	10.4109	10.6555	10.3789	10.7262	10.9485	10.511	10.4909	10.4841	10.7064	10.5625	10.7613	10.3685	10.4964
MSTRG.2708	ENSSAUG00010012054	ENSDARG00000052104	448859	atg4b	8.05048	7.66166	7.96391	8.24346	8.06238	7.51888	8.24411	7.92893	8.16363	7.79451	7.84517	7.88091	8.07718	8.19866	8.24913	7.90624	8.15569	7.96516
MSTRG.2709	ENSSAUG00010012476	ENSDARG00000052103	567734	dtymk	5.61039	5.14448	4.08779	4.3337	5.94311	4.73609	4.20301	5.933	5.21752	4.28646	5.3653	3.57216	4.95826	4.65396	6.25854	4.03048	6.83302	4.86471
MSTRG.2710	ENSSAUG00010012527	ENSDARG00000038293	494056	zgc:103559	11.2996	11.5107	11.026	11.2843	11.3359	11.4194	11.5345	11.1283	11.3541	11.3449	11.0792	11.5897	11.2274	11.4401	11.7207	11.3402	11.549	11.5743
MSTRG.2712	ENSSAUG00010013769	ENSDARG00000073813	559537	scly	8.21142	8.73234	8.1814	8.22598	8.18285	7.91501	7.90985	8.1446	7.95188	8.40957	8.04429	8.62631	8.31383	7.77202	8.28219	8.28133	8.35739	8.66049
MSTRG.2713	ENSSAUG00010013814	ENSDARG00000078211	100536888	espnla	6.30783	6.85754	6.78875	7.33639	6.86374	6.33631	7.14172	6.52222	7.19779	6.99015	6.97484	7.19558	7.24258	7.31727	7.43696	7.26041	7.40911	6.88107
MSTRG.2714	ENSSAUG00010007481	ENSDARG00000070867	57924	smx5	6.76382	6.30785	6.42532	6.22724	5.96478	6.01461	6.35741	6.58145	6.36146	6.60055	6.41898	6.61553	6.30793	6.21766	6.77884	6.39717	6.15421	6.28229
MSTRG.2715	ENSSAUG00010007482	ENSDARG00000070864	393707	bcl6aa	2.70522	1.12776	1.15773	1.90215	1.51719	1.94488	2.82704	2.02922	2.9727	2.16074	2.03348	1.57566	2.62243	1.48067	3.33161	2.10013	2.42995	2.90551
MSTRG.2716	ENSSAUG00010007482	ENSDARG00000070864	393707	bcl6aa	3.06387	3.54433	2.83902	3.33995	2.91037	4.10017	3.40323	2.67654	4.14044	1.7287	3.03898	2.79539	4.37655	4.09736	2.59393	2.69581	2.1015	2.90551
MSTRG.2717	ENSSAUG00010007485	ENSDARG00000023578	573024	lpp	8.05548	8.89562	8.799	9.06791	8.8486	9.00031	9.15181	8.63025	9.07211	8.62362	8.78583	9.05483	9.0062	9.38964	8.75893	9.18436	9.17523	8.86518
MSTRG.2718	ENSSAUG00010007485	ENSDARG00000023578	573024	lpp	0	0	0	3.87662	0	4.78663	0	0	0	6.06517	8.12645	8.48192	3.79646	0	0	0	0	0
MSTRG.2719	MSTRG.2719	ENSDARG00000006978	559247	map3k20a	2.89566	3.01991	2.83902	2.88518	3.60572	2.93549	2.42073	2.67654	2.29699	3.18587	2.62211	2.79539	4.31558	3.02913	3.91693	2.92124	2.69732	4.10703
MSTRG.2720	ENSSAUG00010008653				7.03074	7.25461	7.34225	6.67659	6.92029	7.43424	6.69716	7.00142	7.25437	7.40891	7.04412	7.42074	7.3453	7.19917	7.0441	7.04985	6.71744	7.04373
MSTRG.2722	ENSSAUG00010013822	ENSDARG00000017425	101885282	crocc2	7.54607	8.66654	8.26461	7.32	8.24173	7.70116	7.95612	8.06382	8.24963	8.33399	7.71668	7.95187	8.85102	8.22911	7.89946	7.8729	7.79139	8.43997
MSTRG.2723	ENSSAUG00010001363	ENSDARG00000007231	558502	ryk	6.72669	6.52764	6.63641	6.4544	6.52754	6.75959	6.685	6.90269	6.62729	6.61765	6.41898	6.88096	6.80599	7.24247	6.77884	6.65422	6.55859	6.72748
MSTRG.2724	ENSSAUG00010002037	ENSDARG00000061896		slco2a1	9.06521	8.39408	8.68711	9.35402	8.95259	8.94298	7.95105	8.49199	8.7103	8.598	9.26356	9.19794	8.73938	8.61247	9.13227	8.70912	8.10485	8.60543
MSTRG.2725	ENSSAUG00010002059	ENSDARG00000034522	558900	rab6ba	3.79532	3.38978	3.06805	3.87662	3.90375	5.05748	4.20301	3.8174	2.55898	2.49277	2.84555	3.98691	4.37655	3.31527	2.59393	4.21205	3.11775	4.19489
MSTRG.2726	ENSSAUG00010002072	ENSDARG00000097082	559250	im:7152348	5.49738	4.31927	4.67927	3.6852	3.07883	3.93077	4.13313	3.73632	3.29384	0	2.03348	2.79539	4.37655	4.09736	4.01009	2.10013	4.44934	3.42482
MSTRG.2727	ENSSAUG00010002079	ENSDARG00000056862	393574	cep63	6.35725	5.96879	6.12804	6.55584	7.23761	6.90391	6.59689	6.46045	6.198	5.72987	7.08853	6.28999	6.82799	6.70003	6.20044	5.71436	6.28176	6.2416
MSTRG.2728	ENSSAUG00010002085	ENSDARG00000061923	558920	amotl2a	6.09126	6.37119	6.10242	7.0881	6.00717	6.23077	6.43206	6.47302	7.03509	6.13809	6.25333	6.61553	6.60407	6.68755	6.48637	6.65422	6.36093	6.63626
MSTRG.2729	ENSSAUG00010002193	ENSDARG00000056924	100073341	sap130a	7.04086	6.66877	7.09188	6.82331	6.67943	6.89242	7.07805	6.95738	7.09827	6.86684	6.74448	6.92866	6.77235	7.38839	6.68308	6.77462	6.77639	6.62048
MSTRG.2730	ENSSAUG00010005738	ENSDARG00000044441	108190403	MYO7B	1.50616	2.18764	0	2.47582	0.949468	2.52359	2.42073	2.27867	1.97664	2.98966	3.03898	1.57566	3.38627	2.45338	2.59393	3.70644	3.58158	1.05807
MSTRG.2732	ENSSAUG00010007412	ENSDARG00000074283	559103	inpp5d	7.0708	6.84271	6.12804	6.83489	6.43741	6.83355	6.44654	6.77656	6.50826	6.08989	6.45334	5.86891	6.61676	6.84191	6.50249	6.83125	7.05162	6.36037
MSTRG.2733	ENSSAUG00010010179				7.66859	6.61745	7.05228	6.65062	7.0975	7.05585	7.03079	7.49599	7.17843	7.33845	6.71646	7.38699	7.43403	6.97108	6.77884	6.80321	7.67228	7.68316
MSTRG.2734	ENSSAUG00010008677	ENSDARG00000076833	64273	atp1b1b	10.1234	10.1473	10.4108	10.1384	10.2863	10.4378	10.3262	10.3079	10.3031	10.4076	10.4822	10.5691	10.3317	10.3255	10.4986	10.5686	10.2265	10.4357
MSTRG.2735	ENSSAUG00010008680	ENSDARG00000056193	30086	nme7	6.88109	6.66877	6.95543	6.61076	6.18387	6.69491	6.62262	7.04416	6.3267	6.70024	6.51971	6.11551	6.29219	6.30194	6.68308	6.47032	6.59179	6.36037
MSTRG.2736	ENSSAUG00010008722	ENSDARG00000034430	337599	zgc:172121	6.45129	5.52474	6.02271	6.36139	6.04835	5.70877	6.12515	5.71756	6.55405	5.63227	6.34769	5.917	5.51417	6.35024	5.98787	5.83004	6.45414	6.04283
MSTRG.2737	ENSSAUG00010008723	ENSDARG00000061409		bivm	6.29098	6.30785	6.61845	6.03985	6.12734	6.24891	6.01289	6.18295	6.44485	5.90724	6.40148	6.67267	6.7379	6.05232	6.68308	6.3002	6.30196	7.24239
MSTRG.2738	ENSSAUG00010008724	ENSDARG00000056203	555526	si:ch211-201h21.5	6.29098	6.702	6.61845	7.58976	7.38151	7.3188	7.34086	6.88399	7.1588	7.22028	7.2921	7.09465	6.82799	7.25098	7.47013	6.65422	7.60883	6.82709
MSTRG.2739	ENSSAUG00010008738	ENSDARG00000056259	557719	tmem131	9.09465	9.48555	9.24187	9.40541	9.52477	9.59678	9.41553	9.2861	9.55939	9.7514	9.39975	9.62267	9.46333	9.70186	9.82773	9.7594	9.60124	9.33529
MSTRG.2742	ENSSAUG00010011353				0	0	0	3.33995	0	4.38891	0	0	0	5.66554	5.21317	3.57216	3.1271	0	0	0	0	0
MSTRG.2743	ENSSAUG00010010224	ENSDARG00000061039	567172	atp10a	6.14853	6.17216	4.45471	4.95953	5.54309	4.01795	4.05969	5.4642	4.77724	5.90724	6.06616	4.63045	4.95826	5.30385	4.86837	6.3002	5.59034	4.10703
MSTRG.2744	ENSSAUG00010012674	ENSDARG00000055912	406399	nipa2	6.77599	7.29871	7.35315	7.36861	7.0975	7.10646	6.9518	7.25532	7.13891	7.3281	6.95099	7.16603	7.41962	7.03157	7.32357	7.35035	7.18813	7.04373
MSTRG.2745	ENSSAUG00010012691	ENSDARG00000044345	336613	cyfip1	8.78727	9.02598	8.95387	9.01799	8.92245	8.79347	8.98083	9.24639	8.86667	8.93803	8.95126	9.11276	8.99409	9.14007	8.9591	8.9294	8.99772	8.74297
MSTRG.2747	ENSSAUG00010012272	ENSDARG00000073841	558479	herc2	8.6286	8.93108	9.04074	9.9207	9.24156	9.35659	9.39328	9.74959	10.1988	9.0836	8.7448	8.64427	9.38759	9.5755	9.3966	9.35582	8.96325	8.4711
MSTRG.2748	ENSSAUG00010012851	ENSDARG00000044341	563748	chst7	2.70522	3.21667	4.08779	2.69497	2.49973	3.39234	2.82704	1.34535	3.43106	2.98966	2.62211	2.79539	3.50025	2.45338	2.33054	3.57994	3.28947	1.05807
MSTRG.2749	MSTRG.2749				2.89566	2.18764	3.26565	1.49832	1.51719	3.25553	3.14371	2.02922	2.55898	1.7287	1.61476	3.68755	3.38627	2.67183	0	2.10013	2.42995	2.90551
MSTRG.2751	ENSSAUG00010012769	ENSDARG00000077442	553191	tubgcp5	5.27541	5.19203	5.42143	5.72836	6.04835	5.80996	6.24595	6.05505	6.29108	4.90345	4.9499	6.30813	6.26019	6.18252	5.94132	5.62107	6.03857	5.89325
MSTRG.2752	ENSSAUG00010012855	ENSDARG00000076754	554532	slc9a7	10.4783	11.8812	11.5771	11.1984	11.3935	11.9418	11.5015	10.3588	11.3036	12.0939	11.5303	11.7169	11.2459	11.3647	10.9584	11.6624	11.2835	11.336
MSTRG.2753	ENSSAUG00010013075	ENSDARG00000044339	406755	rp2	6.05178	5.94123	6.12804	5.8925	6.30775	6.23077	6.37265	5.65276	5.82729	6.11419	5.85104	5.5099	6.49829	6.74889	5.98787	5.55535	6.01429	6.34124
MSTRG.2754	ENSSAUG00010013081	ENSDARG00000019614	322209	jade3	6.62275	6.02238	5.90908	5.33057	6.108	6.0564	5.23178	5.73853	5.52402	6.1616	4.99725	5.98625	6.47059	5.75029	6.23943	5.68393	5.33981	6.26209
MSTRG.2755	ENSSAUG00010013089	ENSDARG00000088798	563489	plcxd1	7.16632	6.32927	6.54427	6.329	6.18387	6.26682	6.31069	6.36927	6.01363	6.31625	6.68788	6.11551	6.39892	6.45702	5.62525	5.52134	5.52308	5.69657
MSTRG.2756	ENSSAUG00010013099	ENSDARG00000091465	101885746	si:dkey-66a8.7	7.41217	6.54605	7.0656	6.8803	6.69248	6.80932	6.67274	6.69309	6.52369	6.41737	6.65873	6.41246	6.45654	6.70003	6.51843	6.65422	6.13181	6.45238
MSTRG.2757	ENSSAUG00010013103	ENSDARG00000061091	563225	gtpbp6	4.47028	5.23807	5.04473	4.82665	5.85302	5.01572	5.29715	5.27622	4.14044	4.90345	4.74322	5.63017	4.95826	5.42906	5.29589	5.08215	5.03644	5.01712
MSTRG.2759	ENSSAUG00010013116	ENSDARG00000017590	402904	nit2	9.17723	9.11809	9.21522	9.46995	9.42081	9.37735	9.51676	9.41055	9.41382	9.38266	9.49767	9.48789	9.18517	9.32867	9.42013	9.3437	9.61341	8.99017
MSTRG.2760	ENSSAUG00010014279	ENSDARG00000029639	572969	tomm70a	8.89159	9.07118	8.95387	9.68514	9.19419	9.25033	9.46081	9.49153	9.31311	8.92091	9.38869	9.21005	9.01102	9.1492	9.09022	9.18436	9.16147	9.08808
MSTRG.2761	ENSSAUG00010015112	ENSDARG00000070743	553643	tmem45a	2.48576	3.01991	3.43943	1.49832	2.49973	3.39234	3.14371	3.46153	3.43106	3.35856	2.84555	2.57333	3.38627	0	3.46921	2.10013	2.69732	3.10013
MSTRG.2764	MSTRG.2764	ENSDARG00000111802	553724	sft2d2b	1.91103	1.75292	0	3.6852	2.91037	3.25553	0.903718	2.67654	3.43106	1.10912	0	1.98953	1.44323	2.45338	3.59483	1.67431	1.06846	2.41374
MSTRG.2765	ENSSAUG00010015127	ENSDARG00000015471	393283	chd1l	6.22151	5.48711	5.46229	5.7772	5.18524	5.01572	5.19795	5.65276	5.46132	4.10434	5.32874	4.23469	5.27889	5.09295	5.33242	5.4508	5.21751	5.15496
MSTRG.2766	ENSSAUG00010015134	ENSDARG00000091734	100334940	traf3ip2l	5.58296	5.91313	5.09756	5.04176	5.62703	5.21338	5.73479	5.71756	4.8767	4.90345	5.5029	4.94068	5.7164	5.39876	5.29589	5.77336	5.52308	5.57083
MSTRG.2767	ENSSAUG00010015139	ENSDARG00000061654	566492	wwc3	7.01029	8.04502	7.94961	8.14457	8.15484	8.1062	8.04443	7.80518	8.29079	8.37981	7.54407	8.10502	8.07258	8.35281	7.69721	7.83186	7.93414	7.45306
MSTRG.2769	ENSSAUG00010015160	ENSDARG00000076416	386817	shroom2a	8.19792	8.30498	8.61647	8.37618	8.37314	8.75909	8.71388	7.95156	8.61989	8.15229	8.20922	8.25286	8.46538	8.70204	8.45781	8.42164	8.55971	8.39894
MSTRG.2770	ENSSAUG00010015173	ENSDARG00000012946	393916	syap1	6.97906	6.702	7.29779	7.49076	7.71136	7.136	7.70833	7.55629	7.32651	7.2425	7.0214	7.03053	7.24258	7.58285	7.29609	7.26041	7.81969	6.95842
MSTRG.2771	ENSSAUG00010015178				7.58807	6.95722	7.10484	8.68529	7.82235	7.92068	7.89409	9.1577	8.44458	7.76412	8.20922	8.48192	8.14884	8.24197	7.81806	8.76833	7.93414	8.51444
MSTRG.2773	ENSSAUG00010015195				9.23786	9.15155	8.95387	8.8795	8.91133	8.70756	9.2927	8.75642	9.29973	8.5763	8.31111	8.2622	9.23336	8.34091	8.98515	9.2942	8.83394	9.1249
MSTRG.2774	ENSSAUG00010015219				7.6751	7.27683	7.92789	7.61684	7.8459	7.84521	7.79007	7.55629	7.82688	7.2752	7.71668	7.65143	7.68366	7.84125	7.58056	7.47998	7.6645	7.71323
MSTRG.2775	ENSSAUG00010015232	ENSDARG00000076768	101882936	reps2	4.4091	4.55574	3.73451	3.46444	4.15063	4.38891	3.81385	3.73632	4.82783	2.7625	3.49991	3.44674	2.81096	6.03273	4.09759	3.57994	3.11775	4.19489
MSTRG.2776	ENSSAUG00010015236	ENSDARG00000041644	402976	si:dkey-194e6.1	8.37632	7.40342	7.47795	7.51974	8.17822	8.26165	8.02526	7.73909	7.87578	8.19848	8.79591	7.44554	8.46186	8.00105	7.69019	8.81822	8.13894	8.21678
MSTRG.2777	ENSSAUG00010015250	ENSDARG00000036864	359838	slc34a2b	0.941304	4.23097	0	0	1.51719	4.68373	0	1.72743	0	2.49277	0	1.57566	0	1.88213	0	2.10013	3.4429	0
MSTRG.2778	MSTRG.2778				3.35087	7.53831	3.86212	5.39457	5.96478	5.09806	6.9518	4.59179	6.49267	5.87915	6.1099	5.19586	3.96476	5.09295	4.59527	4.03048	5.5571	5.50359
MSTRG.2779	ENSSAUG00010015918				10.0069	13.2553	11.7654	11.6922	12.5549	12.9218	13.326	11.1573	12.4776	13.3737	12.4673	12.1017	11.7857	11.9741	11.9315	12.3442	12.774	12.2882
MSTRG.2780	ENSSAUG00010015925	ENSDARG00000006288	432371	prdm5	1.50616	2.52125	2.56663	1.90215	2.49973	2.93549	1.85305	2.98808	2.55898	2.49277	3.03898	0.993031	2.15009	2.19584	1.00539	1.06752	0	3.56333
MSTRG.2784	ENSSAUG00010016064	ENSDARG00000090971	570250	cc2d2a	5.55499	5.09531	4.74698	5.15694	4.36137	4.62939	4.33338	5.60788	3.67163	5.49094	5.29124	4.98647	5.03592	4.75309	5.05483	5.29844	5.41593	4.91732
MSTRG.2785	ENSSAUG00010016165	ENSDARG00000043046	322181	fbxl5	8.28137	8.21001	8.44361	8.44579	8.80722	8.54461	8.63074	8.50735	8.70355	8.13458	8.22919	8.24817	8.44772	8.60585	8.33715	8.16497	8.23138	8.16332
MSTRG.2786	ENSSAUG00010016170	ENSDARG00000022350	556002	nek1	5.34239	5.19203	4.28288	5.59853	5.42298	5.51257	5.29715	6.05505	5.32708	4.90345	5.5029	5.19586	5.07324	5.20225	4.96461	5.4508	5.08388	4.91732
MSTRG.2787	ENSSAUG00010016261	ENSDARG00000009074	402954	cbr4	6.23919	5.73196	5.78573	5.7772	4.70826	5.62793	5.44868	5.60788	5.55438	5.76098	5.25273	6.30813	5.85141	5.36782	5.68297	5.62107	6.36093	5.57083
MSTRG.2788	ENSSAUG00010016212	ENSDARG00000070470	556523	sh3rf1	7.42768	7.69505	7.62914	7.85723	8.42877	7.59883	7.67797	7.39395	7.75681	7.43808	7.51995	7.56353	7.83254	7.71783	7.58813	7.6549	7.79852	7.72065
MSTRG.2789	ENSSAUG00010016266	ENSDARG00000040009	557660	palld	4.52897	5.69943	5.04473	4.04559	5.98613	5.54229	5.61172	5.4388	5.25497	5.06178	4.56612	5.41262	5.87273	5.0546	5.05483	4.93487	4.52003	5.24004
MSTRG.2790	ENSSAUG00010016513	ENSDARG00000032237	494046	anapc4	4.7424	4.62667	4.28288	4.51738	4.29449	4.17795	4.13313	5.27622	4.29227	4.00386	4.74322	3.98691	4.59755	4.5475	4.4697	4.44763	5.17433	4.75336
MSTRG.2792	ENSSAUG00010016664	ENSDARG00000032114	557946	slain2	7.19379	6.2416	7.26352	6.55584	7.0975	6.69491	6.50304	6.7967	6.8394	6.29515	7.32031	6.41246	7.05945	6.51467	6.79202	6.57352	6.36093	6.95842
MSTRG.2793	ENSSAUG00010024595	ENSDARG00000052336	558261	ociad2	9.73356	8.45869	9.54501	10.4246	9.28743	9.00832	9.63683	9.85657	10.4706	10.7073	9.77233	10.629	9.98045	10.2785	9.94886	9.60149	9.8785	9.69494
MSTRG.2794	ENSSAUG00010024596	ENSDARG00000092394	556765	dcun1d4	8.40402	8.44403	8.33779	8.96629	9.05211	8.78728	8.65276	8.69605	8.69676	8.56312	8.64427	8.98606	8.7071	8.80093	8.65459	8.78635	8.63729	8.55651
MSTRG.2796	ENSSAUG00010024598	ENSDARG00000052341	559788	sgcb	5.49738	6.12394	5.71986	5.72836	5.45396	6.2124	6.05129	6.10435	5.66981	5.66554	5.87659	6.09476	5.955	6.30194	5.91747	5.52134	6.45414	5.78416
MSTRG.2797	ENSSAUG00010024606	ENSDARG00000045343	100148916	usp46	6.52522	6.26402	6.17795	6.43931	6.18387	6.82149	6.12515	5.9147	6.0985	6.37777	6.53583	6.19567	6.12456	6.61032	6.33255	6.08419	5.62282	6.66731
MSTRG.2799	ENSSAUG00010024650	ENSDARG00000015611	393109	rasl11b	1.50616	2.52125	0	2.47582	0	0.963489	3.14371	2.02922	2.78062	1.7287	3.84869	1.98953	1.83953	0.922497	1.59214	2.10013	1.06846	1.05807
MSTRG.2800	ENSSAUG00010016788	ENSDARG00000040001	558173	fryl	9.23346	9.47357	9.29938	9.98187	9.79657	9.29028	9.55067	9.78278	9.808	9.39014	9.34589	9.18572	9.82506	9.47924	9.36609	9.73178	9.75753	9.54418
MSTRG.2801	ENSSAUG00010024662	ENSDARG00000040005	792105	scfd2	7.57421	7.29871	6.92652	7.32822	6.92029	6.86916	7.36392	7.21099	7.28184	7.18629	7.20403	7.23405	6.77235	7.24247	7.54208	7.38859	7.44589	7.10171
MSTRG.2804	ENSSAUG00010024687	ENSDARG00000070494	386856	pdgfra	6.97906	7.33093	7.14304	7.12629	6.81685	6.96003	7.19414	7.10194	7.3868	6.58325	6.53583	6.65859	7.52437	7.03157	6.59561	6.80321	6.55859	7.16834
MSTRG.2805	ENSSAUG00010024844				4.83834	5.32594	5.54069	4.73074	5.78155	4.83545	5.47716	5.4388	4.14044	4.95818	4.90094	4.98647	5.27889	5.01519	4.65419	5.37663	4.29662	6.06631
MSTRG.2806	ENSSAUG00010001331	ENSDARG00000043307	560717	srd5a3	6.52522	5.76378	5.93834	6.20956	6.12734	6.466	6.2293	5.9147	5.94654	6.27373	5.40095	6.11551	5.7398	6.36599	6.3144	6.06069	5.93888	6.06631
MSTRG.2807	MSTRG.2807				4.27838	5.36796	4.67927	4.51738	3.81109	4.73609	4.3944	4.80561	3.97073	3.77911	4.6276	4.07432	4.83332	3.85109	3.91693	4.71172	3.70809	4.50098
MSTRG.2808	ENSSAUG00010001335	ENSDARG00000034600	324501	tmem165	8.06046	8.05791	8.58444	8.19935	7.55584	8.17894	8.01072	8.19478	8.16854	7.78697	8.59124	7.88091	8.10897	7.96532	7.77226	8.23485	8.26778	8.24278
MSTRG.2809	ENSSAUG00010024898	ENSDARG00000017321	554230	kdr	7.68158	7.92351	7.5928	7.79931	8.07738	7.94313	7.67183	7.43948	7.86371	7.99104	7.9691	7.89298	7.97737	8.54836	8.17563	8.07988	7.28266	7.82761
MSTRG.2811	ENSSAUG00010002746	ENSDARG00000022730	570338	aasdh	5.61039	4.03629	5.50202	4.82665	3.81109	4.57292	4.13313	4.59179	3.67163	4.44815	3.74153	4.79388	4.59755	4.24091	4.53385	4.58571	4.29662	4.56833
MSTRG.2812	ENSSAUG00010002589	ENSDARG00000043019	322338	exoc1	9.72103	9.14854	8.86525	8.76614	9.22818	8.67104	8.71687	9.08179	8.63418	8.78748	8.85172	9.03318	9.0722	8.64187	8.72498	8.90323	8.86483	9.25068
MSTRG.2813	ENSSAUG00010002739	ENSDARG00000043011	404732	chst14	5.30929	5.32594	5.61505	4.82665	4.4865	5.09806	5.41962	4.99179	4.61388	5.49094	5.43574	5.68674	5.21354	4.84585	4.76525	4.51832	4.88396	5.11046
MSTRG.2814	ENSSAUG00010002977				3.21449	3.21667	1.79166	0	3.49093	1.94488	3.40323	0.824125	3.67163	4.19827	3.62577	3.98691	3.79646	3.31527	3.17949	2.92124	3.11775	2.90551
MSTRG.2815	ENSSAUG00010003241	ENSDARG00000100466	554169	nrl	5.24072	5.09531	4.93289	5.15694	5.32585	4.25175	5.73479	5.27622	5.92347	4.10434	5.29124	5.63017	6.26019	5.88754	5.68297	5.33807	4.65181	5.99467
MSTRG.2816	ENSSAUG00010002752				1.91103	1.75292	2.23057	1.90215	3.60572	0.963489	2.42073	3.8174	3.14219	2.16074	2.62211	0	3.70432	0.922497	3.17949	1.06752	3.4429	2.90551
MSTRG.2817	ENSSAUG00010002760	ENSDARG00000004517	572027	ppat	8.45409	7.8513	7.74957	7.45368	7.65915	7.15535	8.44854	7.8444	7.82065	7.5931	8.03865	8.39546	7.77708	8.14034	8.68316	7.893	8.61727	7.80684
MSTRG.2818	ENSSAUG00010002956	ENSDARG00000033539	321193	paics	10.0211	9.3108	9.668	9.57553	10.6802	10.3173	10.3922	9.21867	10.0929	10.0031	9.91478	10.9056	9.6708	10.6351	10.3683	10.5113	10.6395	10.0416
MSTRG.2820	MSTRG.2820				0	0	4.74698	0	0.949468	2.52359	0	0	2.29699	2.98966	0	0	3.50025	3.85109	3.00942	3.57994	1.67554	0
MSTRG.2822	ENSSAUG00010003277	ENSDARG00000061024	767725	rabggta	8.15664	7.26576	7.92058	7.49806	7.61871	7.19331	7.36392	7.51435	7.39521	7.37913	7.41052	7.51749	7.46945	7.54876	7.42855	6.9253	7.67228	7.16834
MSTRG.2823	ENSSAUG00010006620	ENSDARG00000043288	449553	impact	6.25666	7.01124	7.14304	7.07839	6.63957	6.43466	6.75647	6.94841	6.80193	6.82328	6.75829	6.6866	6.39892	6.91866	6.56523	6.85876	6.91401	6.79932
MSTRG.2825	ENSSAUG00010006695	ENSDARG00000071462	101882184	lama3	5.8129	5.36796	6.29567	6.40865	6.43741	7.81509	5.01577	7.22592	4.29227	3.51277	3.20952	7.28074	5.31048	6.16463	5.76545	6.45238	4.98738	3.10013
MSTRG.2826	ENSSAUG00010006637	ENSDARG00000105147	565503	osbpl1a	7.45063	7.6013	7.69918	7.47604	7.5911	7.39406	7.47402	7.4774	7.65542	6.99015	7.34797	6.92866	7.30665	7.66788	7.15023	7.16449	7.39977	7.3893
MSTRG.2827	ENSSAUG00010006706	ENSDARG00000057159	553798	ankrd29	8.4729	8.67074	8.55641	8.57224	8.59085	8.70428	8.5015	8.64699	8.22153	8.85032	8.47479	8.38695	8.71893	8.78638	8.42012	8.66696	8.66485	8.21678
MSTRG.2828	ENSSAUG00010007365	ENSDARG00000013928	100003431	plekhb2	9.24006	6.66877	7.26352	7.28666	7.17391	7.27522	6.9518	7.06921	7.08793	6.732	6.87697	6.81904	7.00256	6.99153	6.77884	8.2864	6.55859	7.05551
MSTRG.2829	ENSSAUG00010007369	ENSDARG00000022413	792168	ing5a	7.93587	8.63677	8.7085	8.97154	8.77997	9.0373	9.05828	8.71998	9.17827	8.98161	8.6846	8.88994	8.63407	9.21589	9.04691	8.90323	8.63331	8.51017
MSTRG.2830	ENSSAUG00010007370	ENSDARG00000059175	619252	cep19	4.34522	3.81118	5.04473	4.73074	4.42529	3.83797	4.56334	5.12517	4.72482	4.59353	4.29009	4.84449	4.04208	4.43256	5.01042	4.03048	4.29662	4.91732
MSTRG.2831	ENSSAUG00010007371	ENSDARG00000063559	570443	pigx	5.27541	3.68392	5.14852	5.5711	4.85474	4.38891	5.58579	5.1875	5.01411	4.84657	4.79773	4.84449	4.49128	4.84585	4.91729	4.82761	4.98738	4.56833
MSTRG.2832	ENSSAUG00010007388	ENSDARG00000018476	325034	pak2b	8.17514	7.91645	7.7077	8.22157	8.25058	8.04524	8.04443	8.67445	8.17832	8.02348	8.09958	8.08411	8.09543	8.18096	7.9994	7.89963	8.04617	7.9776
MSTRG.2833	ENSSAUG00010008017	ENSDARG00000043279	436844	aqp12	9.06273	8.67493	9.54501	8.76916	9.55901	8.88328	9.37826	8.82909	9.63591	9.29502	9.48527	8.21008	8.81568	9.22023	9.07143	9.0625	9.21573	8.37092
MSTRG.2834	ENSSAUG00010008023	ENSDARG00000011973	445400	slc35d1a	5.90441	5.28267	6.04977	5.22892	5.39132	5.01572	5.44868	5.41295	5.09895	4.78734	5.25273	5.37868	5.37167	5.42906	5.2584	5.52134	5.21751	5.15496
MSTRG.2835	ENSSAUG00010008030				8.71644	9.0552	8.86525	8.16306	7.21066	8.81189	8.20632	8.7014	8.25888	9.10194	7.91464	8.79019	8.32933	8.17651	8.66894	9.11477	7.12149	9.34732
MSTRG.2836	ENSSAUG00010008043	ENSDARG00000013236	494102	dhcr24	8.70057	8.08964	9.35468	8.26073	9.35873	8.43403	8.53237	7.9013	8.40348	8.50457	9.69546	8.22448	7.92219	7.56931	8.62912	9.20325	9.513	9.98259
MSTRG.2837	ENSSAUG00010008043	ENSDARG00000013236	494102	dhcr24	3.06387	2.18764	3.26565	5.26361	1.92352	2.26306	2.63814	2.27867	4.36258	4.10434	1.0224	3.44674	3.50025	4.30767	2.59393	3.57994	0	4.10703
MSTRG.2839	MSTRG.2839	ENSDARG00000091904	107988041	si:dkeyp-51f12.3	3.97491	4.75885	3.26565	3.87662	4.07294	3.5173	3.81385	4.16592	4.14044	4.10434	4.29009	3.68755	4.64789	3.65994	3.91693	3.44128	3.4429	4.10703
MSTRG.2840	ENSSAUG00010008048				3.21449	3.38978	1.79166	1.90215	3.07883	2.74419	3.27929	3.24414	1.97664	2.49277	2.35761	2.79539	2.81096	1.88213	3.59483	2.69581	3.70809	2.41374
MSTRG.2841	ENSSAUG00010008058	ENSDARG00000046081	606665	bloc1s2	6.05178	6.30785	6.4045	6.36139	6.06851	5.97157	5.78122	6.44777	6.07774	6.01442	6.1936	6.253	6.22746	6.03273	5.89322	6.03681	6.24048	6.39788
MSTRG.2842	ENSSAUG00010008061	ENSDARG00000059933	557680	plpp3	8.0303	8.45382	8.19964	8.38802	8.3362	8.44587	8.57582	8.34249	8.6163	7.58443	7.95717	8.12563	8.53724	8.18984	8.42012	8.30151	8.26778	8.13583
MSTRG.2843	ENSSAUG00010008051	ENSDARG00000059925	325631	usp24	8.22035	8.71617	8.66977	8.81957	8.48234	8.88328	8.77825	8.71205	8.98563	8.87542	8.5402	8.59339	8.65575	8.72665	8.56532	8.82172	8.7482	8.06764
MSTRG.2844	ENSSAUG00010008072	ENSDARG00000060641	572074	prkaa2	3.35087	3.68392	2.83902	2.69497	1.51719	3.93077	3.6231	3.73632	3.87776	2.7625	3.20952	2.57333	3.70432	4.17092	3.81735	3.57994	3.70809	3.56333
MSTRG.2845	ENSSAUG00010008072	ENSDARG00000060641	572074	prkaa2	3.35087	3.21667	2.56663	1.90215	1.92352	2.26306	1.4551	2.49128	0.984466	1.7287	3.20952	1.57566	1.83953	1.48067	2.33054	2.92124	2.69732	1.05807
MSTRG.2846	ENSSAUG00010008072	ENSDARG00000060641	572074	prkaa2	6.01119	5.19203	4.74698	4.68029	3.60572	4.68373	4.3944	5.06002	4.4937	4.66107	5.21317	4.79388	4.59755	4.84585	5.01042	4.51832	5.12981	5.35893
MSTRG.2847	ENSSAUG00010008669	ENSDARG00000008765	393374	tmed5	6.51074	6.702	6.63641	7.00853	6.62603	6.65467	6.62262	6.88399	6.569	6.77836	6.82543	6.85651	6.65418	6.85313	6.71109	6.85876	6.84684	6.82709
MSTRG.2848	ENSSAUG00010008672	ENSDARG00000009113	323994	pigc	5.7152	5.09531	5.81757	5.15694	4.80754	4.9284	4.89429	5.5137	5.17907	5.52759	5.3653	5.917	5.37167	4.97468	4.76525	5.08215	5.03644	5.28077
MSTRG.2849	ENSSAUG00010008518	ENSDARG00000016532	558218	suco	7.64224	7.53831	7.25192	7.13569	7.24648	7.05585	6.93136	6.99272	7.46878	6.77836	7.07755	6.85651	7.62204	7.25098	6.79202	6.96381	6.84684	7.58087
MSTRG.2850	ENSSAUG00010008505	ENSDARG00000090503	100331186	oma1	4.88402	4.23097	5.04473	4.04559	4.15063	4.57292	4.61552	5.12517	3.97073	4.28646	4.6276	4.4461	3.96476	4.01985	5.01042	4.71172	4.65181	4.27771
MSTRG.2851	ENSSAUG00010008508	ENSDARG00000034693	561225	mysm1	7.16632	7.13805	6.63641	6.71469	6.756	6.75959	6.53048	6.39592	7.06702	6.548	6.68788	6.63003	7.20104	6.66226	6.7249	5.98783	6.52461	7.0672
MSTRG.2852	ENSSAUG00010008682				5.94807	5.19203	4.74698	5.75299	4.9877	5.21338	5.29715	5.81949	5.46132	4.28646	4.90094	4.84449	5.51417	5.23692	5.18039	5.65284	4.65181	5.66614
MSTRG.2855	ENSSAUG00010008703	ENSDARG00000010905	557908	mettl13	5.30929	5.32594	5.24534	5.33057	4.65593	4.83545	5.68681	5.56156	4.55504	4.44815	4.85026	4.84449	5.07324	4.84585	5.62525	5.55535	4.88396	4.91732
MSTRG.2856	ENSSAUG00010008715	ENSDARG00000057529	557834	itpa	5.6897	5.19203	5.04473	4.57375	4.94472	4.01795	5.711	5.69628	4.8767	5.01091	4.6276	5.19586	5.21354	4.75309	5.13973	4.51832	5.37837	5.19812
MSTRG.2857	ENSSAUG00010008834	ENSDARG00000098786	559102	rangrf	6.1106	5.63207	6.02271	5.39457	4.9877	5.51257	5.35968	5.41295	5.09895	6.41737	5.68745	5.86891	5.56744	5.97228	5.71099	5.93713	5.88633	5.66614
MSTRG.2858	ENSSAUG00010008835	ENSDARG00000043510	393708	vamp4	6.9685	7.45306	7.62914	7.1635	7.26407	7.45	6.99184	7.05255	7.41189	7.42842	7.6367	7.44554	7.19258	7.49248	7.28681	8.18683	7.48176	7.56447
MSTRG.2859	ENSSAUG00010008842	ENSDARG00000057583	407633	prrc2c	8.08021	8.43418	8.40745	7.8401	7.67895	8.41809	7.97122	7.85884	7.95757	7.97122	8.31111	7.98044	7.89119	8.2964	7.60316	8.20302	7.75522	7.47077
MSTRG.2860	ENSSAUG00010009266	ENSDARG00000043527	553687	plpp6	6.62275	6.3917	6.73973	6.22724	6.25595	6.36985	6.16071	6.52222	6.29108	6.11419	6.85143	6.30813	6.41354	6.76085	6.45358	6.21763	6.39894	6.36037
MSTRG.2861	ENSSAUG00010009268	ENSDARG00000043511	393778	prdx6	11.8833	11.9806	12.1264	12.3053	12.8751	12.4557	12.467	11.3165	12.6299	12.3288	11.973	12.402	12.0378	12.9396	12.538	11.9688	12.8742	12.2152
MSTRG.2862	ENSSAUG00010009287	ENSDARG00000043531	335916	jun	7.64224	7.55659	7.5928	7.19978	7.34892	7.56304	7.90461	7.99142	7.89963	7.45721	7.40175	7.48595	7.9016	7.49248	7.37702	7.54914	7.4184	7.50555
MSTRG.2863	ENSSAUG00010009298	ENSDARG00000043536	557342	si:dkey-86e18.1	4.20828	4.13691	4.87354	3.6852	4.9877	4.68373	4.56334	4.44642	4.67042	4.00386	3.74153	4.98647	4.74358	4.30767	4.76525	3.57994	4.65181	4.63268
MSTRG.2864	ENSSAUG00010009303	ENSDARG00000008573	557060	fam20b	6.80001	6.50898	7.26352	6.49875	6.98535	6.69491	6.69716	6.7967	6.58379	7.16318	7.05535	6.90501	6.86037	6.80773	6.5498	6.96381	6.65598	6.37925
MSTRG.2865	ENSSAUG00010008852	ENSDARG00000016357	794311	fmo5	10.7147	10.6796	10.3331	10.9799	11.5589	10.8919	11.0662	11.3399	11.4179	11.2013	11.0626	10.7861	11.1982	10.9047	10.8586	10.8462	11.1561	10.4436
MSTRG.2866	ENSSAUG00010008962	ENSDARG00000016357	794311	fmo5	9.48761	9.57569	9.97906	10.0592	10.3668	9.74629	10.2238	11.3817	10.4034	9.07433	8.80592	10.268	9.92412	10.6917	9.96203	9.08597	10.0361	9.0355
MSTRG.2867	ENSSAUG00010008962	ENSDARG00000016357	794311	fmo5	6.29098	7.36245	7.42725	4.82665	6.70541	4.01795	3.98231	3.89417	4.14044	7.56693	6.56755	5.57128	5.955	6.28547	5.29589	6.28	6.86053	5.6033
MSTRG.2868	ENSSAUG00010009033	ENSDARG00000043514	557628	si:dkey-239i20.4	8.89159	9.52785	8.32677	9.27972	9.88873	9.48264	8.20632	8.61616	8.21204	9.46055	9.59708	8.77722	9.61812	8.73273	9.48038	9.78292	9.22369	9.28111
MSTRG.2870	MSTRG.2870	ENSDARG00000026519	393446	ralgps2	6.66261	6.68548	7.0656	6.52758	7.0476	6.38632	6.62262	7.12601	6.68331	6.2075	6.79895	6.57114	6.82799	7.22531	6.25854	7.11972	6.83302	6.95842
MSTRG.2871	ENSSAUG00010009450	ENSDARG00000012071	544656	angptl1a	2.89566	1.12776	1.79166	2.88518	1.92352	1.94488	2.63814	3.8174	2.29699	1.7287	2.35761	0.993031	2.62243	2.19584	2.59393	1.67431	2.92279	2.08625
MSTRG.2872	ENSSAUG00010009726	ENSDARG00000043877	555267	mmachc	4.4091	3.38978	3.86212	2.47582	3.49093	3.39234	3.51735	3.73632	3.55635	2.7625	3.20952	3.15751	3.38627	3.55394	3.33161	4.03048	4.29662	3.80588
MSTRG.2873	ENSSAUG00010009451	ENSDARG00000019355	555268	coa7	5.52647	5.19203	5.65084	5.5711	4.94472	5.73474	5.55939	5.38662	5.09895	4.72559	5.40095	5.30831	5.76282	5.27077	6.09806	5.85756	5.62282	5.83974
MSTRG.2874	ENSSAUG00010009457	ENSDARG00000007737	555349	zyg11	8.08021	8.18673	8.49374	8.22157	8.15484	8.21168	8.10043	8.13672	8.0774	8.24324	8.29225	8.30349	8.27832	8.38021	8.07141	8.43541	8.21549	8.22201
MSTRG.2875	ENSSAUG00010009676	ENSDARG00000016607	338247	echdc2	7.99431	7.83642	7.47795	7.84583	8.19206	7.93195	7.95105	8.04711	8.41594	7.80201	7.94515	8.35239	7.81613	7.5209	8.05511	7.81089	8.25748	8.01429
MSTRG.2876	ENSSAUG00010009730				8.82874	9.48316	9.18503	9.36405	9.24599	9.63865	9.26028	9.50077	9.23326	9.55456	9.72565	9.08145	9.05132	8.9043	8.79209	9.19249	9.36001	9.05911
MSTRG.2877	ENSSAUG00010009758	ENSDARG00000060618	100319138	ipo13	7.57421	7.82892	7.67331	7.02884	7.27278	7.75925	7.3791	7.40711	7.54636	7.22028	7.1939	7.42074	7.40505	7.32535	6.81802	7.17546	7.39036	6.86776
MSTRG.2878	ENSSAUG00010011449	ENSDARG00000003750	570437	pfas	7.34026	7.8138	7.25192	8.02331	7.84005	7.79672	7.98616	7.77505	7.89963	7.35894	7.64415	7.56353	7.29879	7.20794	7.7656	7.45317	8.1163	7.77868
MSTRG.2879	ENSSAUG00010013397	ENSDARG00000094265	570411	si:dkey-183n20.15	7.51737	4.99164	7.79825	6.13658	6.57057	5.90451	5.84818	7.06921	5.82729	5.45333	4.90094	6.03064	6.70262	5.93053	5.76545	5.74416	5.96446	5.91928
MSTRG.2880	ENSSAUG00010013403	ENSDARG00000042946	570393	hook1	8.69097	8.46354	8.49866	6.85778	8.16891	7.63375	7.62804	7.74945	7.18814	8.3898	7.32959	7.76088	8.07258	7.52791	7.89946	7.85253	7.61691	8.58931
MSTRG.2881	ENSSAUG00010013520	ENSDARG00000074242	335449	serbp1a	11.956	12.2191	11.9718	11.8539	11.7217	12.0372	12.1548	11.84	11.8548	12.054	11.8283	12.207	11.8077	11.9792	12.1966	11.9997	12.2049	12.0564
MSTRG.2882	ENSSAUG00010013522	ENSDARG00000088140	768185	hsd17b7	9.13299	8.06431	8.86905	7.66952	8.56625	8.45371	7.62167	7.24803	7.88776	7.67707	7.62166	8.025	8.2823	7.92336	7.01067	7.55756	7.85431	8.58931
MSTRG.2883	ENSSAUG00010013526	ENSDARG00000100693	556380	ddr2a	4.83834	6.17216	6.17795	6.27902	6.22036	6.466	6.21245	6.16757	6.21711	6.66777	5.95063	6.49398	6.80599	6.44224	5.43677	6.28	6.15421	6.19974
MSTRG.2884	ENSSAUG00010013654	ENSDARG00000052170	322513	uap1	6.9685	7.02444	6.78875	6.6894	6.59857	6.26682	6.50304	5.85833	6.569	6.35755	6.97484	6.30813	6.71447	6.61032	6.61056	6.33977	6.36093	6.36037
MSTRG.2885	ENSSAUG00010013663	ENSDARG00000003087	554960	ubxn6	7.81727	7.88062	7.93517	8.31961	8.19665	8.1551	8.27283	7.94706	8.29529	8.28666	7.9391	8.20039	8.11793	8.35281	8.15027	7.94525	8.33305	8.02632
MSTRG.2886	ENSSAUG00010001309	ENSDARG00000062152	563212	chaf1a	4.88402	3.68392	3.97936	4.57375	4.85474	4.25175	3.14371	5.41295	4.72482	3.18587	5.08753	2.98778	3.60589	4.37147	5.05483	3.57994	6.15421	4.56833
MSTRG.2887	ENSSAUG00010001324	ENSDARG00000010531	562881	scamp4	8.05548	7.6013	7.84535	7.6824	7.93643	7.89788	7.95105	7.71812	7.56884	8.01705	8.03865	8.07354	7.73695	7.77792	8.066	7.96436	8.11058	8.05008
MSTRG.2888	ENSSAUG00010001339	ENSDARG00000024775	563087	si:ch211-129c21.1	8.13791	8.89562	9.10666	9.46623	8.58036	9.25258	9.26028	9.27179	9.36113	9.37262	8.76546	9.3414	9.17233	9.34067	8.83091	9.74289	8.94731	9.39911
MSTRG.2889	MSTRG.2889				3.21449	3.21667	3.97936	4.3337	3.81109	3.25553	3.98231	4.54494	3.29384	2.49277	2.62211	3.44674	3.38627	3.93794	2.33054	3.93034	4.77255	3.68969
MSTRG.2890	ENSSAUG00010001434	ENSDARG00000062017	566722	fsd1	3.06387	3.68392	3.06805	4.04559	3.90375	4.38891	3.72163	3.24414	3.55635	4.28646	2.62211	3.30936	4.1853	3.17928	4.18009	2.92124	4.29662	3.27159
MSTRG.2891	ENSSAUG00010001434	ENSDARG00000062017	566722	fsd1	3.06387	1.12776	2.23057	3.33995	2.71961	2.26306	2.16463	2.49128	1.56421	2.16074	1.0224	2.57333	2.15009	3.43953	0	0	2.92279	2.68048
MSTRG.2892	ENSSAUG00010002471	ENSDARG00000043281	406601	stap2b	3.88791	0	2.23057	4.39756	3.60572	3.83797	1.85305	1.34535	3.77837	2.16074	1.61476	3.15751	1.44323	3.43953	2.81658	2.69581	2.92279	1.66188
MSTRG.2893	ENSSAUG00010002477				8.30255	8.05791	8.25301	8.15846	8.18285	8.36919	7.86743	7.62547	8.00231	8.43392	8.04992	7.82529	7.40505	7.93397	6.99936	7.36959	8.02202	7.3893
MSTRG.2894	ENSSAUG00010013472	ENSDARG00000042953	492484	cyp2n13	11.7381	12.7038	12.6257	13.0683	13.0846	13.4357	13.3123	12.3458	13.3562	13.1309	12.5648	13.6924	12.7033	13.254	13.1238	13.241	12.9914	12.9963
MSTRG.2895	ENSSAUG00010013483	ENSDARG00000022631	393592	cyp2p9	12.981	14.01	13.8566	14.4511	14.5837	14.279	14.3005	14.0621	14.601	14.4626	14.1717	14.3905	13.9687	14.354	14.0816	13.9611	13.9451	13.8839
MSTRG.2897	ENSSAUG00010002517	ENSDARG00000061738	555611	37316	6.51074	6.73447	7.02527	7.31174	7.21066	7.3611	7.27748	7.49599	7.60555	7.09155	6.62897	7.299	6.92303	7.54184	7.07677	7.27068	6.96558	6.90731
MSTRG.2898	ENSSAUG00010002528				7.3886	7.9583	8.15048	8.25643	7.97965	8.39792	8.35571	8.60478	8.20727	8.05521	8.04992	8.31699	7.85415	7.996	8.18565	8.13153	8.15013	7.95261
MSTRG.2899	ENSSAUG00010002590	ENSDARG00000076001	798876	pip5k1ca	4.05697	5.36796	5.90908	6.52758	6.25595	4.62939	4.89429	5.9147	5.21752	6.08989	4.9499	5.44578	6.01376	6.61032	5.50237	5.83004	5.33981	5.69657
MSTRG.2900	ENSSAUG00010002689				13.2386	12.5974	12.6355	13.744	13.7339	13.61	13.5455	12.9296	13.5418	13.2633	13.0548	13.3393	13.0146	13.6332	13.0258	12.8731	13.7267	13.0003
MSTRG.2901	ENSSAUG00010002703	ENSDARG00000026183	445170	polr2eb	8.14262	6.78186	6.91185	7.12629	6.22036	7.10646	7.50202	7.31238	7.05646	6.82328	6.64393	6.95193	7.19258	7.30915	7.0219	6.66983	7.3424	6.94581
MSTRG.2902	ENSSAUG00010002870	ENSDARG00000062049	555849	arhgap45b	7.62217	7.7596	7.51726	8.0583	7.50498	8.07096	7.83479	8.20612	8.13378	7.6852	7.65157	7.34367	7.8964	8.06033	7.71115	7.93236	7.97875	7.9776
MSTRG.2903	ENSSAUG00010004595	ENSDARG00000002909	373089	tjp3	9.11394	9.67525	9.55449	9.19465	9.8116	9.70255	9.2987	8.99731	9.54434	9.7514	8.98982	9.74926	9.60862	9.76112	8.98515	9.48498	9.32095	9.46023
MSTRG.2904	ENSSAUG00010004636	ENSDARG00000016188	100002292	SBNO2	8.55285	8.78756	8.38106	8.34007	8.61503	8.61621	8.09125	8.38301	8.74362	8.88957	8.45796	8.51745	8.47238	8.53797	8.21529	8.39371	8.11058	8.46228
MSTRG.2905	ENSSAUG00010005447	ENSDARG00000056162	724051	nr2c2ap	6.88109	5.59717	5.54069	5.51462	4.65593	5.05748	5.80389	5.89615	4.67042	5.15843	5.3653	5.47819	5.27889	4.80022	5.36805	5.52134	5.77511	5.5376
MSTRG.2906	ENSSAUG00010005451	ENSDARG00000016730	100170804	rfxank	5.9264	4.75885	5.33607	4.26689	4.60164	4.9284	4.66589	4.44642	4.77724	5.15843	4.85026	4.94068	4.74358	4.84585	5.13973	4.21205	4.52003	4.91732
MSTRG.2907	ENSSAUG00010005457	ENSDARG00000071339	558180	borcs8	6.53957	6.43186	6.3181	5.7772	6.30775	6.03565	5.9533	6.34213	5.87618	6.33705	6.45334	6.28999	6.53887	6.28547	6.27741	6.25951	6.28176	6.86776
MSTRG.2909	ENSSAUG00010005475	ENSDARG00000012790	492692	tmem161a	6.4961	6.90111	6.96967	6.82331	6.89794	7.27522	6.79092	6.5698	7.05646	6.31625	6.55178	6.92866	6.97324	7.02166	6.91756	6.74545	6.47208	6.79932
MSTRG.2910	ENSSAUG00010005467	ENSDARG00000093170	558073	mef2b	2.22683	3.01991	3.86212	5.08119	3.90375	2.93549	3.72163	3.89417	3.87776	2.49277	2.35761	3.79439	3.79646	4.93301	3.33161	3.28786	4.58742	3.10013
MSTRG.2911	ENSSAUG00010005490				8.49882	9.23052	8.32123	9.61971	9.02658	9.47495	9.75932	8.99295	9.3042	9.10194	9.2708	8.55971	8.89597	8.87158	9.4885	8.97095	9.17249	8.75024
MSTRG.2912	ENSSAUG00010005500	ENSDARG00000042056	794129	mau2	8.55638	8.76808	8.72957	9.09705	9.0622	9.11351	9.10467	8.83397	9.13121	8.77991	8.60277	8.87175	9.0206	9.1984	8.8811	8.8732	8.98216	9.02055
MSTRG.2913	ENSSAUG00010005615	ENSDARG00000006192	405852	gatad2ab	8.73526	8.6791	8.87284	8.79013	8.71752	8.88908	8.90946	8.74351	9.05097	8.77229	8.73086	8.76742	8.82665	9.11931	8.51455	8.70534	8.59697	8.58118
MSTRG.2914	ENSSAUG00010005636				4.58536	4.82067	4.98989	5.36292	4.90043	5.09806	5.55939	6.02122	5.80221	4.84657	4.90094	3.89385	5.31048	5.36782	5.56512	5.17259	5.08388	4.63268
MSTRG.2915	ENSSAUG00010005645	ENSDARG00000018524	323713	midn	7.04086	8.07068	6.91185	6.79987	7.74306	8.24819	7.08732	7.00142	7.19779	8.27593	8.22422	7.42905	7.00256	6.64945	7.03304	6.23872	7.12149	6.4701
MSTRG.2916	ENSSAUG00010005650	ENSDARG00000019404	335709	atp5f1d	9.85035	9.56896	9.49666	9.56861	9.83679	9.79802	9.76221	9.61148	9.61266	9.97189	9.73091	10.0722	9.53195	9.6433	9.84837	9.75575	10.0747	10.0237
MSTRG.2918	ENSSAUG00010005655	ENSDARG00000025670	557352	fstl3	4.83834	3.01991	4.28288	4.87232	3.07883	2.26306	3.98231	3.73632	5.61325	2.49277	4.50191	4.4461	4.49128	3.65994	4.25812	3.44128	4.71344	3.68969
MSTRG.2919	ENSSAUG00010005662				6.76382	6.32927	6.72302	6.24471	6.35775	6.48143	6.685	6.40906	6.75041	6.51187	5.92637	6.54077	6.3235	6.42731	6.47007	6.68527	6.34154	6.84077
MSTRG.2920	ENSSAUG00010005664	ENSDARG00000019881	337692	bsg	11.8581	12.9698	13.0233	13.2994	13.1617	13.2771	13.1357	12.7444	13.2335	13.4693	13.3695	13.268	12.9079	13.1922	13.1575	13.4001	13.3006	12.9146
MSTRG.2923	ENSSAUG00010005681	ENSDARG00000101220	100034434	polrmt	6.14853	6.04845	5.78573	5.51462	5.51399	5.5714	5.58579	6.28625	5.52402	4.36957	5.40095	5.47819	5.99444	5.67644	5.53409	5.12808	5.17433	5.81222
MSTRG.2924	ENSSAUG00010006132	ENSDARG00000116690	558805	BX936298.3	1.91103	4.40247	2.83902	5.29748	2.71961	3.7388	5.63719	4.59179	6.3267	4.95818	4.79773	3.57216	4.99761	3.43953	4.25812	2.4285	3.82439	3.42482
MSTRG.2927	ENSSAUG00010006170	ENSDARG00000116690	558805	BX936298.3	0	1.75292	1.15773	1.49832	0	0	2.63814	1.34535	2.9727	0	1.0224	0	2.81096	1.48067	1.59214	0	1.06846	1.05807
MSTRG.2930	ENSSAUG00010006206				7.9085	8.11453	8.04011	8.34412	8.2983	8.13086	8.20632	8.16023	8.24033	8.25422	8.33895	8.22448	8.08633	8.34488	8.42858	8.2296	8.34283	8.16332
MSTRG.2931	ENSSAUG00010006210	ENSDARG00000071378	558738	micos13	8.6286	8.95195	8.77488	8.88786	8.90013	9.07337	9.06299	8.87953	8.92302	9.08052	9.01016	9.01672	8.87235	8.93893	8.8084	9.18978	9.18342	9.0503
MSTRG.2932	ENSSAUG00010006216	ENSDARG00000071377	100006793	hsd11b1la	8.08511	8.7759	8.46387	9.18789	9.21694	9.29028	8.99813	8.58176	9.3042	9.50027	9.21682	9.25985	9.22716	9.18293	9.11665	8.76106	9.37915	8.75024
MSTRG.2933	ENSSAUG00010006219	ENSDARG00000034013	321842	rgmd	5.63732	5.36796	4.93289	4.57375	5.10944	5.13753	4.89429	4.68115	5.05715	5.01091	4.90094	4.89339	5.91445	5.39876	5.36805	4.51832	5.08388	5.15496
MSTRG.2935	ENSSAUG00010006590	ENSDARG00000056226	553700	creb3l3a	10.9808	10.9712	10.9172	10.9844	10.4906	10.7478	10.8894	11.0627	10.6144	10.9687	10.5343	10.8572	10.7763	10.7363	10.5304	10.8176	10.1393	11.1793
MSTRG.2936	ENSSAUG00010006609				14.3478	15.1881	15.0515	14.8068	14.8379	14.8864	14.9417	14.5458	15.0394	15.2204	15.0506	14.9379	14.7006	14.7139	15.0638	14.9953	15.2532	14.796
MSTRG.2937	ENSSAUG00010006681	ENSDARG00000042045	553572	hmg20b	7.48067	7.57464	7.65581	7.72035	7.62553	7.75291	7.70231	7.63669	7.52352	7.34873	7.52804	7.89298	7.41962	7.60292	7.88108	7.54914	7.80561	7.34197
MSTRG.2938	ENSSAUG00010016791	ENSDARG00000039899	565670	zbtb7a	8.75075	9.20757	9.44663	9.374	9.37905	9.52232	9.33417	8.96208	9.15369	9.50258	9.20174	9.43106	9.35954	9.43327	9.03588	9.20593	9.54089	9.1526
MSTRG.2939	ENSSAUG00010016761	ENSDARG00000061774	337133	mbd3a	10.2949	9.79365	9.95062	9.95559	10.1861	10.1072	10.0415	9.70767	10.1134	10.0321	9.99571	10.1647	9.9706	10.0863	10.1618	9.89509	10.057	10.2737
MSTRG.2940	ENSSAUG00010016777	ENSDARG00000099999	664768	tcf3b	8.20694	8.76021	8.92493	9.0129	8.85732	8.90917	9.08398	8.80693	9.14124	8.89309	8.86135	8.99728	8.96212	9.23745	8.79537	8.91637	8.9441	8.77183
MSTRG.2941	ENSSAUG00010016853	ENSDARG00000007081	406712	pias4a	2.48576	4.62667	4.81165	4.77949	4.4865	5.41957	4.76163	5.12517	4.82783	5.49094	4.74322	5.15634	5.51417	4.89009	4.01009	4.88223	4.52003	4.50098
MSTRG.2944	ENSSAUG00010016869	ENSDARG00000071403	259192	oaz1a	12.1936	11.9001	12.5988	12.4021	12.3718	11.9684	12.0345	12.2646	12.1042	12.1992	12.3542	12.4736	11.8153	12.3803	12.3425	12.3381	12.1143	11.9562
MSTRG.2945	ENSSAUG00010016896	ENSDARG00000061992	559945	dot1l	9.68277	9.1754	8.99622	8.64639	8.89167	8.65753	8.55926	8.58176	8.70693	8.76847	8.63307	8.59709	9.23541	8.79513	8.68669	9.22719	8.56389	9.4379
MSTRG.2946	ENSSAUG00010016910	ENSDARG00000000568	325221	ell	7.97861	7.6361	7.80621	8.97154	7.88052	7.90932	8.58239	8.70939	8.51574	8.46259	7.90846	8.3997	8.58969	8.76575	9.34836	9.52201	8.21549	8.956
MSTRG.2947	ENSSAUG00010017158	ENSDARG00000001734	393858	fkbp8	9.14945	8.59758	9.03059	8.90444	9.14521	8.7271	8.77825	8.67173	9.06422	8.97167	8.89924	8.9079	8.98922	8.69271	8.84362	9.12896	8.99152	9.1608
MSTRG.2948	ENSSAUG00010017171	ENSDARG00000056483	321750	ssbp4	3.47546	4.87994	4.18863	5.54314	5.92111	4.68373	5.8262	5.06002	6.72394	4.44815	4.21196	4.63045	4.64789	5.33619	4.18009	5.0347	4.29662	5.15496
MSTRG.2949	ENSSAUG00010017189	ENSDARG00000073867	564601	rex1bd	6.7141	5.85523	5.61505	5.8925	5.87607	5.45124	5.711	5.933	5.90002	5.96182	5.90169	5.41262	5.61882	6.09074	5.94132	5.33807	6.17627	5.66614
MSTRG.2950	ENSSAUG00010017195	ENSDARG00000013222	559707	slc35a3a	8.30675	8.52517	8.38637	9.05559	9.32771	9.14774	9.14073	9.19421	8.90546	8.95831	8.90546	9.00842	8.71598	8.97788	9.15794	9.15415	8.99772	8.84834
MSTRG.2951	ENSSAUG00010019187	ENSDARG00000100435	327277	sec22bb	7.19379	7.48204	7.63808	7.9238	7.5771	7.73372	7.77868	7.73909	7.50809	7.51311	7.77897	7.45371	7.48338	7.58285	7.9236	7.8249	7.88811	7.3893
MSTRG.2952	ENSSAUG00010017240	ENSDARG00000043130	58065	notch2	8.76608	8.19258	8.52782	8.4114	8.77691	8.24819	8.79249	8.5104	8.7922	7.96455	8.44522	8.40813	8.67105	7.78964	8.31906	8.2296	8.22081	8.28343
MSTRG.2953	ENSSAUG00010019191	ENSDARG00000009390	100148292	npl	6.1106	5.23807	5.90908	5.99926	6.88663	5.73474	6.08869	6.32836	6.01363	5.66554	5.95063	6.15615	6.14223	6.18252	5.6544	5.71436	6.62424	5.94485
MSTRG.2954	ENSSAUG00010019197	ENSDARG00000074129	559811	edem3	8.02011	8.45869	8.44361	8.13055	7.94735	8.1062	8.03488	8.16023	7.92309	8.28666	8.20418	8.08411	8.2582	8.1126	7.96491	8.21371	8.1163	8.10781
MSTRG.2955	ENSSAUG00010019220				9.39992	8.837	9.28806	10.1029	9.2482	9.19995	9.61296	9.64102	9.63769	9.46528	9.43886	9.98604	9.40781	9.86035	10.015	9.86659	9.11084	9.89019
MSTRG.2956	ENSSAUG00010019239	ENSDARG00000014670	100003546	colgalt2	7.19379	6.09922	7.20454	7.7015	6.22036	7.80287	7.89936	6.12041	7.84541	7.60172	6.29182	5.37868	6.15968	7.67422	7.92958	7.893	7.33261	7.35157
MSTRG.2957	ENSSAUG00010019330	ENSDARG00000005989	402933	rgl1	7.13832	7.17402	6.60025	7.2264	6.9423	7.08643	7.30952	7.11001	7.36983	7.11583	7.26334	7.08416	7.18408	7.18148	7.12962	7.14227	6.76188	7.40781
MSTRG.2958	MSTRG.2958	ENSDARG00000043084	100003419	abhd17ab	6.95786	6.702	7.0788	6.8803	6.70541	6.77218	6.86823	7.3263	7.04581	6.97695	7.0099	6.75434	6.98308	7.06089	6.71109	6.84507	6.79076	6.75665
MSTRG.2959	ENSSAUG00010020215	ENSDARG00000013711	335278	zgc:77486	10.1066	10.1229	10.2826	10.3689	10.2315	10.288	10.2845	10.321	10.2356	10.5767	10.3505	10.3023	10.2166	10.5016	10.3672	10.2689	10.4398	10.333
MSTRG.2960	ENSSAUG00010020966	ENSDARG00000057231	559245	rorca	7.94667	8.63677	8.77082	7.84583	8.63544	9.22077	7.75561	7.18067	7.78268	8.22104	8.33434	8.48591	8.29815	9.02079	7.54986	7.37912	7.6409	8.06181
MSTRG.2961	ENSSAUG00010007646	ENSDARG00000002642	378838	sh3gl1b	7.63558	9.07435	8.66977	8.64639	8.37718	9.1906	8.89634	8.4858	8.76649	9.12604	8.80924	8.88994	8.73938	8.70204	8.47425	9.05063	8.59697	8.62534
MSTRG.2962	ENSSAUG00010007679	ENSDARG00000074889	558403	CT025742.1	1.50616	1.75292	1.79166	2.69497	2.91037	0.963489	2.42073	1.34535	3.29384	1.10912	2.62211	0.993031	2.4055	1.88213	2.59393	0	4.03216	2.68048
MSTRG.2963	ENSSAUG00010007766	ENSDARG00000057365	554145	elovl8b	7.37266	7.85869	7.28646	7.60336	7.53426	6.96003	7.58942	7.80518	6.71052	7.77939	7.76536	7.86873	7.25886	7.25943	7.51849	6.47032	7.97875	7.64468
MSTRG.2964	ENSSAUG00010007775	ENSDARG00000027933	100333406	glis1b	5.52647	4.87994	4.18863	5.22892	5.06999	4.9284	5.01577	5.02631	6.07774	4.36957	3.84869	3.68755	4.74358	5.01519	5.2584	4.51832	4.21374	3.80588
MSTRG.2965	ENSSAUG00010007779				3.47546	2.18764	3.06805	3.57904	4.60164	3.7388	4.50919	4.16592	5.05715	3.65208	3.36201	2.31076	2.97767	5.09295	4.91729	3.44128	3.70809	0
MSTRG.2966	ENSSAUG00010007784	ENSDARG00000042112	799937	dio1	5.43736	5.40878	5.14852	6.27902	5.75692	5.73474	5.9933	6.47302	6.15902	5.33424	5.46971	4.98647	5.56744	6.01286	5.96478	5.41419	5.52308	5.32038
MSTRG.2967	ENSSAUG00010007794	ENSDARG00000030155	406759	ssbp3b	7.23843	6.66877	7.40647	7.10732	7.21066	7.38589	7.01145	7.20347	7.42837	7.01617	6.88957	6.74105	7.3453	7.4708	7.28681	6.95109	7.30285	6.79932
MSTRG.2968	ENSSAUG00010007841	ENSDARG00000086933	799621	tnni3k	7.22074	7.87335	7.46795	7.44615	7.43683	8.31857	7.52266	7.11001	7.53878	8.33399	7.91464	7.90495	7.69567	7.59626	7.66176	7.72383	7.3424	7.62108
MSTRG.2969	ENSSAUG00010008386	ENSDARG00000042139	553792	fpgt	5.6897	4.55574	4.98989	4.77949	4.90043	4.9284	4.71455	4.88299	4.77724	4.52267	4.68657	4.57158	5.03592	5.01519	5.40282	4.98565	4.88396	5.06455
MSTRG.2970	ENSSAUG00010008948	ENSDARG00000100764	101882992	zfyve9b	10.161	9.64567	9.61009	9.74926	9.58548	9.69926	9.96941	9.86732	9.61626	10.1514	9.68466	9.99307	9.48253	9.94927	9.89949	9.69982	9.90845	9.96239
MSTRG.2971	ENSSAUG00010008951	ENSDARG00000103735	406725	elovl1b	13.4382	13.4741	13.7087	13.6362	13.221	13.2215	13.3316	13.3065	13.4318	12.9978	13.6664	13.3697	12.9281	13.0028	13.6842	13.4629	13.1864	13.9606
MSTRG.2972	ENSSAUG00010008956	ENSDARG00000043705	431738	mob3c	5.20517	4.23097	3.73451	3.78408	4.54522	3.93077	4.13313	5.02631	3.97073	3.65208	4.12935	4.74144	4.49128	3.75868	3.91693	4.51832	4.44934	4.69428
MSTRG.2973	ENSSAUG00010008968	ENSDARG00000078504	100332381	si:ch73-60h1.1	9.42138	8.72428	8.16293	8.55133	8.44813	8.51494	8.67137	8.72261	9.26343	8.60659	8.65538	7.82529	8.29421	8.25048	8.43279	8.06225	8.47771	8.01429
MSTRG.2975	ENSSAUG00010009942	ENSDARG00000077764	569067	faah	1.50616	2.79202	2.23057	2.47582	3.3662	1.94488	3.27929	2.67654	2.78062	3.35856	3.20952	3.57216	1.44323	0.922497	2.59393	1.67431	2.42995	1.66188
MSTRG.2976	ENSSAUG00010009955				4.34522	4.48114	1.15773	4.95953	3.07883	2.93549	3.90054	3.55906	2.78062	3.77911	3.03898	3.98691	3.38627	4.37147	3.46921	2.69581	4.29662	3.56333
MSTRG.2979	ENSSAUG00010009942	ENSDARG00000077764	569067	faah	0	0	0	0	0	3.10436	0	0	0	2.7625	3.20952	0	2.81096	0	0	0	0	0
MSTRG.2980	ENSSAUG00010009960	ENSDARG00000018485	494153	cyp2v1	9.6534	10.7408	10.9906	11.1517	11.1946	11.2384	11.131	10.6084	11.4308	11.4052	11.1445	11.4709	10.9736	11.34	10.9071	11.0538	11.0466	10.6818
MSTRG.2981	ENSSAUG00010009981	ENSDARG00000059128	566723	uqcrh	8.59466	7.85869	7.73297	8.09728	8.35273	7.45	7.95612	8.50735	8.0078	8.36976	7.99266	8.14595	7.6408	7.71783	8.26811	7.81791	8.65703	8.07923
MSTRG.2983	ENSSAUG00010010034	ENSDARG00000054847	553500	xcr1a.1	3.47546	3.21667	1.15773	1.49832	1.92352	2.52359	1.4551	2.02922	1.56421	2.49277	1.61476	0.993031	2.97767	1.88213	1.59214	1.06752	1.67554	3.10013
MSTRG.2984	ENSSAUG00010010030	ENSDARG00000104500	565649	fyco1a	8.98887	9.38428	9.47186	9.45127	9.51195	9.48837	9.5372	9.40728	9.54812	9.8195	9.40634	9.56348	9.53195	9.67683	9.39228	9.60758	9.64539	9.3758
MSTRG.2985	ENSSAUG00010010038	ENSDARG00000069102	548348	zgc:112962	5.63732	6.14826	6.12804	5.93615	6.02791	6.38632	5.61172	5.5137	6.0985	6.41737	5.56707	6.15615	6.17693	6.21766	6.03296	6.17451	6.08595	6.01895
MSTRG.2986	ENSSAUG00010010041	ENSDARG00000069102	548348	zgc:112962	8.17972	7.71959	8.18751	7.84583	7.88621	7.95974	7.807	7.88729	7.61997	7.91007	7.87082	7.99171	7.82709	7.80127	8.07141	8.15391	8.03414	7.9776
MSTRG.2987	ENSSAUG00010010051	ENSDARG00000012656	558071	atf6	6.64945	6.45153	6.94105	6.20956	5.87607	6.11689	6.19541	6.51007	6.03532	5.76098	6.56755	5.65873	6.15968	6.38156	5.96478	5.93713	6.10906	6.22082
MSTRG.2988	ENSSAUG00010010072	ENSDARG00000110856		CABZ01020455.1	8.83747	8.98269	8.92127	8.88508	9.36486	9.57897	8.86972	8.85573	9.50213	9.73778	9.61616	10.247	8.70116	9.22455	8.23472	8.32142	9.469	8.53142
MSTRG.2989	ENSSAUG00010011016	ENSDARG00000042138	796481	selp	7.16632	5.69943	5.71986	5.67782	5.54309	6.52672	6.342	6.98396	6.46097	5.33424	6.53583	4.37901	6.19397	5.36782	6.09806	5.65284	6.15421	6.17834
MSTRG.2990	ENSSAUG00010011025				8.23365	8.34234	8.76266	9.04566	8.8631	9.28589	8.40101	8.66353	9.6588	8.90706	8.49967	9.15096	9.09506	8.61247	9.53431	8.87993	8.77735	8.49726
MSTRG.2991	ENSSAUG00010011027	ENSDARG00000042133	558617	si:dkey-51e6.1	6.40504	6.73447	6.95543	6.82331	7.26407	6.90391	7.31742	6.87455	7.50031	7.15149	6.85143	6.86879	6.76096	7.44879	6.86865	6.63843	7.26218	6.62048
MSTRG.2992	ENSSAUG00010011047	ENSDARG00000109646	555850	si:ch211-153a8.4	4.34522	4.03629	4.08779	4.26689	3.90375	3.7388	4.61552	4.95643	4.05808	4.28646	4.12935	3.89385	3.88306	4.01985	4.59527	4.12412	5.25944	3.56333
MSTRG.2993	ENSSAUG00010011033	ENSDARG00000042120	553598	si:dkey-97o5.1	4.52897	4.03629	4.28288	4.91658	5.35896	3.7388	4.05969	5.3598	5.17907	4.10434	3.49991	3.44674	4.95826	4.37147	4.76525	4.82761	5.12981	4.63268
MSTRG.2994	ENSSAUG00010011040	ENSDARG00000027046	323839	scyl3	7.5028	7.23204	7.68199	7.10732	7.15519	7.23029	7.3791	7.16526	7.1588	6.99015	6.98662	7.299	7.24258	7.30098	6.96487	7.48881	7.64881	7.58087
MSTRG.2995	ENSSAUG00010011042	ENSDARG00000079315	560743	lpxn	5.27541	5.14448	4.93289	5.00123	4.65593	5.17595	5.16331	6.22813	5.42891	4.95818	4.4347	5.0739	5.64384	5.42906	5.21992	4.88223	5.12981	5.19812
MSTRG.2997	ENSSAUG00010011055	ENSDARG00000071410	561930	cks2	3.88791	2.52125	3.26565	2.69497	4.54522	4.17795	3.6231	5.21768	4.55504	3.51277	3.49991	2.31076	4.59755	3.31527	4.91729	3.44128	5.74591	4.10703
MSTRG.2998	ENSSAUG00010011049	ENSDARG00000071271	561420	si:zfos-452g4.1	7.04086	6.14826	6.96967	6.09866	6.34127	6.1938	6.08869	5.98658	5.90002	5.41472	6.04378	5.86891	6.52547	6.12816	6.5342	5.71436	5.68568	6.32186
MSTRG.2999	ENSSAUG00010011051				8.57739	9.21334	8.96813	8.35623	8.88315	9.26377	8.1935	7.69685	8.72372	9.56782	9.09695	8.74428	8.96212	8.39946	7.66176	9.83405	8.26264	9.14434
MSTRG.3000	ENSSAUG00010011057	ENSDARG00000062080	562011	shc2	9.89147	10.5714	10.5067	10.6146	10.6752	10.7107	10.3505	9.32821	10.4526	10.6821	10.9461	10.7821	10.6813	10.2395	10.7361	11.1886	10.4835	11.308
MSTRG.3001	ENSSAUG00010011066	ENSDARG00000042470	798390	s1pr3a	3.35087	3.92812	1.15773	1.90215	3.22966	2.74419	3.81385	2.49128	2.29699	2.49277	3.03898	3.98691	2.4055	3.43953	3.00942	1.67431	2.1015	3.10013
MSTRG.3002	ENSSAUG00010011066	ENSDARG00000042470	798390	s1pr3a	0.941304	2.52125	1.15773	1.49832	1.51719	2.26306	1.85305	2.27867	2.9727	2.7625	2.35761	2.57333	2.62243	3.02913	3.00942	2.4285	2.1015	2.08625
MSTRG.3004	ENSSAUG00010011068	ENSDARG00000071413	564723	mier2	0.941304	2.18764	2.23057	3.0532	2.71961	2.26306	3.40323	3.46153	2.9727	2.49277	2.62211	1.98953	2.81096	2.19584	3.33161	2.92124	2.42995	3.10013
MSTRG.3006	ENSSAUG00010011068	ENSDARG00000071413	564723	mier2	2.22683	1.75292	1.79166	2.47582	2.71961	1.53607	1.85305	2.67654	1.56421	0	1.0224	1.98953	2.62243	0	2.00808	3.11617	1.67554	1.66188
MSTRG.3007	ENSSAUG00010011071	ENSDARG00000028896	335485	plpp2b	6.46638	7.01124	6.85161	7.98744	7.7802	7.19331	7.83479	7.90595	8.61989	7.66066	7.35707	6.98614	7.87014	7.94449	7.9176	7.4711	7.08698	6.77101
MSTRG.3008	ENSSAUG00010011078				2.22683	1.75292	2.23057	2.21731	1.51719	2.93549	2.16463	2.02922	2.29699	2.98966	3.20952	2.31076	2.62243	3.17928	1.59214	1.67431	2.1015	2.90551
MSTRG.3009	ENSSAUG00010011258	ENSDARG00000008767	564019	tle2b	4.27838	2.79202	4.28288	3.78408	3.90375	3.25553	2.99405	3.12178	4.29227	4.19827	4.68657	4.15673	4.49128	3.17928	3.81735	3.28786	2.1015	3.56333
MSTRG.3010	ENSSAUG00010011258	ENSDARG00000008767	564019	tle2b	7.99951	8.68327	8.96813	8.7012	8.87459	9.03208	8.77825	8.41593	8.92302	9.02712	9.12653	8.73761	8.74518	8.80672	8.75557	8.93587	8.62531	8.55651
MSTRG.3012	ENSSAUG00010011261	ENSDARG00000010002	563953	gna11a	6.56783	8.0959	7.97806	8.53723	7.87481	8.08617	7.86743	7.91518	8.52727	8.01705	8.13177	7.77399	7.83798	7.78379	7.9236	7.92587	7.81267	8.30334
MSTRG.3013	MSTRG.3013				0	3.54433	2.83902	4.12319	2.49973	3.6323	3.27929	2.67654	3.14219	4.36957	3.20952	1.98953	4.31558	3.17928	2.33054	3.57994	1.67554	1.66188
MSTRG.3014	ENSSAUG00010011362	ENSDARG00000019530	80965	hdgfl2	6.9685	6.85754	6.92652	6.48412	6.48318	6.48143	6.685	6.95738	6.73724	6.70024	6.70224	6.98614	6.6786	6.48613	7.0219	6.80321	6.60811	7.00778
MSTRG.3015	ENSSAUG00010011365	ENSDARG00000075132	393938	fh	8.40402	9.58017	9.28521	9.66744	9.3024	9.7415	9.48906	9.34369	9.24494	9.76298	9.7133	9.93878	8.91665	9.04055	9.6582	9.7703	9.52594	9.50174
MSTRG.3016	ENSSAUG00010011350	ENSDARG00000071424	563359	ap3d1	9.4596	9.4046	9.50157	9.30907	9.18036	9.23221	9.40259	9.24456	9.23794	9.27898	9.08056	9.21487	9.38388	9.15147	9.24914	9.49378	9.15593	9.6373
MSTRG.3017	ENSSAUG00010011367	ENSDARG00000042660	431750	fam32a	8.38031	7.28781	7.33126	7.73896	7.67895	7.66785	7.84575	7.61417	7.8937	7.97122	7.81905	7.69345	7.30665	7.79547	7.84991	7.63913	7.9406	8.02032
MSTRG.3018	ENSSAUG00010011369	ENSDARG00000071468	100034614	mrpl54	6.30783	5.94123	6.02271	6.26196	5.59959	5.85801	5.97344	6.16757	5.64181	6.06517	5.71603	5.86891	5.69262	6.10957	6.3144	6.19623	6.52461	6.22082
MSTRG.3019	ENSSAUG00010011376	ENSDARG00000006052	259196	malt2	9.44062	9.24469	8.85761	8.79606	9.19419	8.70099	8.73172	8.80444	8.88172	8.66944	8.92702	8.81261	9.13972	8.74784	8.7077	9.0052	8.86483	9.26851
MSTRG.3020	ENSSAUG00010011600	ENSDARG00000022418	406243	faf1	9.24881	8.40421	8.19964	8.43442	8.75842	7.92068	8.22743	8.47647	8.20727	8.16398	8.52008	8.34362	8.44772	8.38021	8.26811	8.35561	8.29827	8.46228
MSTRG.3022	ENSSAUG00010007781	ENSDARG00000040635	100150568	rnf11b	8.50614	8.96227	8.92858	8.75399	9.36689	9.29683	9.03212	9.1302	9.31532	9.74946	9.09967	9.26682	8.8321	9.23959	8.74882	8.67472	9.17523	8.42642
MSTRG.3023	ENSSAUG00010011385	ENSDARG00000087697	30354	lpl	12.3737	12.5999	12.1851	12.8782	12.0258	11.4053	12.4829	12.5885	12.7979	13.1065	12.9639	13.4195	12.408	12.4387	13.242	13.0293	11.8338	12.8581
MSTRG.3024	MSTRG.3024				1.50616	2.18764	1.15773	2.47582	1.92352	0	1.85305	1.72743	1.97664	4.19827	2.03348	3.15751	2.62243	4.80022	3.00942	0	1.06846	2.90551
MSTRG.3025	ENSSAUG00010011392	ENSDARG00000034667	100331214	CABZ01090041.1	9.28969	9.83916	8.39167	10.6706	10.3535	8.1406	10.0029	10.0608	10.3482	10.8678	10.6937	11.1833	8.75094	8.95984	10.4804	10.1389	10.1477	10.333
MSTRG.3026	ENSSAUG00010011396	ENSDARG00000057590	560975	si:ch1073-396h14.1	6.46638	5.28267	5.04473	4.04559	5.32585	4.17795	5.01577	4.72384	4.67042	5.45333	5.5029	5.03085	5.3414	3.75868	4.53385	4.98565	5.37837	5.15496
MSTRG.3027	ENSSAUG00010011396	ENSDARG00000057590	560975	si:ch1073-396h14.1	5.76488	4.69428	5.04473	4.26689	4.60164	3.6323	2.82704	3.96705	3.55635	5.06178	4.99725	5.15634	4.69653	4.09736	4.76525	4.65009	3.82439	5.19812
MSTRG.3028	MSTRG.3028				4.27838	3.92812	3.43943	3.87662	4.29449	2.74419	3.6231	3.24414	3.14219	4.28646	4.04173	3.79439	3.38627	2.86151	4.01009	2.4285	3.93201	4.10703
MSTRG.3029	ENSSAUG00010011444	ENSDARG00000023963	406437	tpm4a	9.22238	9.21046	8.9176	9.48105	9.23489	9.28589	9.18241	9.65211	9.04564	9.04303	8.87092	9.30798	9.01582	9.14692	9.32815	9.30423	9.07607	9.08808
MSTRG.3030	ENSSAUG00010011470				6.3245	7.43341	6.98378	7.33639	7.41339	7.90932	7.807	8.30432	7.30881	7.91007	8.39748	5.86891	7.1408	5.93053	8.48646	8.46703	6.86053	6.78524
MSTRG.3031	ENSSAUG00010011473				7.97333	8.54362	8.63446	8.62321	8.47103	8.52985	8.72876	8.52857	8.5349	8.51829	8.65168	8.67256	8.50688	8.52048	8.67962	8.63947	8.77735	8.44894
MSTRG.3032	ENSSAUG00010011479	ENSDARG00000042908	548337	hsh2d	6.90345	7.41349	7.0788	7.18175	7.27278	6.91531	7.43825	7.93803	6.62729	7.02901	7.20403	6.96342	7.52437	7.02166	7.30531	6.70055	7.11008	7.51412
MSTRG.3035	ENSSAUG00010011485	ENSDARG00000013016	553610	pole4	4.7424	3.54433	4.74698	4.51738	3.81109	3.83797	4.76163	4.54494	4.55504	2.49277	3.94843	4.37901	3.88306	4.43256	4.59527	2.92124	4.71344	4.56833
MSTRG.3037	ENSSAUG00010011488	ENSDARG00000070873	795788	ccl25b	10.5684	10.868	10.8987	11.7407	11.6234	11.2913	12.1465	10.6901	12.0115	11.0162	11.2275	11.9008	11.8603	12.5251	11.8645	11.554	11.6778	11.9408
MSTRG.3038	ENSSAUG00010011489	ENSDARG00000018953	333974	gclm	7.76939	7.58359	7.42725	7.37656	6.9423	6.92662	7.38662	8.07211	7.42837	7.28593	7.6367	7.45371	7.90677	7.25943	7.60316	7.21856	7.85431	7.65246
MSTRG.3039	ENSSAUG00010011490	ENSDARG00000057648	564961	dnttip2	7.56021	7.98554	7.74129	7.96654	6.9423	7.75291	7.42368	7.37398	7.74369	7.62728	7.58339	7.58601	7.48338	7.7055	7.1192	7.43501	7.84056	7.52263
MSTRG.3042	ENSSAUG00010011492	ENSDARG00000110838		agbl4	6.89231	6.82774	6.52511	5.91449	6.08839	6.40262	6.12515	5.9147	5.92347	6.85246	6.45334	6.65859	5.97486	6.16463	5.84346	5.93713	6.08595	5.99467
MSTRG.3043	ENSSAUG00010011495	ENSDARG00000075624	566161	bend5	2.89566	4.48114	2.23057	3.0532	3.22966	3.6323	2.99405	2.8407	3.67163	4.10434	3.84869	2.98778	3.2625	2.67183	2.33054	3.70644	4.03216	2.08625
MSTRG.3045	ENSSAUG00010010816	ENSDARG00000076290	325317	calr	9.7583	8.26663	7.86834	7.9238	6.82871	7.35274	7.28556	8.13672	6.46097	7.3281	8.75861	6.23414	7.39035	6.74889	7.89946	7.34063	7.14405	8.29838
MSTRG.3046	ENSSAUG00010010806	ENSDARG00000078216	795505	eps15	8.40793	8.53443	8.30448	8.45332	8.51576	8.4498	7.95612	8.29019	8.33954	8.41936	8.21424	8.36977	8.35985	8.50634	8.546	8.21902	8.16123	8.33752
MSTRG.3047	ENSSAUG00010010828	ENSDARG00000083457		CU467861.4	10.035	9.58686	9.39481	9.51923	9.20788	9.35868	9.32048	8.9168	9.02952	9.89333	10.0584	10.0139	8.85371	9.6352	9.88419	9.42415	8.37179	9.40142
MSTRG.3048	ENSSAUG00010013125	ENSDARG00000013841	570636	abl2	5.34239	4.40247	4.87354	4.04559	4.60164	4.68373	4.26967	4.49652	4.82783	4.00386	4.85026	4.79388	4.91781	4.89009	4.25812	4.77083	4.03216	4.43033
MSTRG.3049	ENSSAUG00010013125	ENSDARG00000013841	570636	abl2	3.21449	4.82067	4.60823	4.12319	4.22435	4.10017	4.05969	4.16592	4.05808	4.19827	3.62577	4.79388	4.54539	3.85109	4.59527	4.51832	4.21374	3.42482
MSTRG.3050	ENSSAUG00010010862	ENSDARG00000069298	777767	osbpl9	9.4913	9.66686	9.49174	9.64459	9.75364	9.64551	9.63683	9.22426	9.68819	9.80651	9.49767	9.66904	9.40049	9.7371	9.49657	9.46945	9.5345	9.56906
MSTRG.3051	ENSSAUG00010025791	ENSDARG00000058000	100004437	cep350	8.25118	8.07703	8.84993	8.29886	8.2983	8.55922	8.18489	7.65886	7.7698	8.80625	8.22919	8.66202	8.46186	8.35675	8.08753	8.46703	8.11058	8.24278
MSTRG.3053	ENSSAUG00010025801	ENSDARG00000039459	100004382	qsox1	11.6863	11.6438	11.7023	12.1563	12.1133	12.1236	11.9302	11.0926	11.856	12.2873	11.4951	11.7413	11.9639	12.4984	11.9478	11.8578	12.0549	11.5865
MSTRG.3054	ENSSAUG00010025806	ENSDARG00000039456	324090	acbd6	6.52522	6.54605	5.71986	6.55584	6.48318	6.466	6.51683	6.89337	6.309	5.59821	6.74448	6.00861	5.7164	6.26882	6.79202	6.03681	6.30196	6.26209
MSTRG.3055	ENSSAUG00010026100	ENSDARG00000071683	567465	zfr2	7.91402	7.94448	8.02655	7.85154	7.76175	8.27499	7.97122	7.64226	7.98569	7.93757	7.82563	7.6726	7.96749	7.91268	7.77226	7.81089	7.53394	7.92718
MSTRG.3056	ENSSAUG00010026103	ENSDARG00000101362	64674	mibp	6.12969	3.92812	4.45471	5.97853	5.85302	4.68373	5.58579	6.19817	6.50826	5.15843	4.9499	3.30936	5.03592	5.30385	5.68297	5.4865	6.13181	4.35604
MSTRG.3057	ENSSAUG00010025810				7.3886	7.86603	7.34225	8.12584	7.91988	7.58462	7.72029	7.36052	7.94043	7.43808	7.7585	7.42074	7.65318	7.98585	7.75217	7.95165	7.69538	7.5311
MSTRG.3058	ENSSAUG00010025826	ENSDARG00000062472	560837	sin3b	7.60181	7.51045	7.79025	7.51255	7.74306	7.52633	7.67797	7.6861	7.79545	7.96455	7.66629	7.71402	7.9016	7.86361	7.89946	7.86614	7.63295	7.62108
MSTRG.3059	ENSSAUG00010026064	ENSDARG00000015254	393223	fzr1a	6.83532	6.2416	6.61845	6.55584	6.40607	6.55615	6.54401	6.40906	6.4769	6.39771	6.59859	6.64438	6.7379	6.64945	6.98795	6.41581	6.68704	6.9956
MSTRG.3061	ENSSAUG00010026106	ENSDARG00000071679	436753	mydgf	9.75677	9.03252	8.87663	9.56166	9.02658	8.87747	9.40074	8.83641	8.52343	9.07433	9.61995	8.08937	9.20632	7.94449	9.12708	9.08014	9.11084	9.41749
MSTRG.3063	ENSSAUG00010026107	ENSDARG00000086457	393303	tnfaip8l1	7.5028	8.19258	8.13161	7.60336	7.86331	8.02959	7.85663	7.40054	7.90553	8.37981	7.90846	8.19065	7.69567	7.74217	7.73181	7.4711	8.03414	7.82072
MSTRG.3064	ENSSAUG00010026111	ENSDARG00000018562	492492	cope	8.9625	8.61513	8.78699	8.75399	8.71432	8.54827	8.8937	8.72261	8.8966	8.5587	8.91474	8.33922	8.48628	8.73577	9.04691	8.73533	8.98216	8.8313
MSTRG.3065	ENSSAUG00010026113	ENSDARG00000063412	568169	cers1	6.45129	7.66166	7.01157	7.83434	7.9582	7.65431	7.41635	8.08853	7.7698	8.72967	6.75829	7.74764	7.72528	7.99093	6.91756	6.98892	8.53858	6.19974
MSTRG.3066	ENSSAUG00010026120	ENSDARG00000058861	336844	ncln	8.3399	8.33176	8.33229	8.21272	8.01643	8.27941	8.26059	8.52857	8.0078	8.1405	8.44948	8.33922	8.36362	8.15401	8.12966	8.50233	8.51281	8.5771
MSTRG.3068	ENSSAUG00010026210				5.40639	6.2416	5.57835	6.37732	5.92111	6.61327	5.89115	6.16757	6.05669	6.01442	5.79854	5.54092	5.7398	5.77409	6.18053	6.59002	5.71611	5.15496
MSTRG.3069	ENSSAUG00010026838	ENSDARG00000058322	327531	enc3	6.58176	8.19841	7.7246	8.50135	8.22835	7.86885	8.29699	8.11283	8.76	8.61513	8.32973	8.71058	7.99206	8.38408	8.41161	8.67472	8.00363	8.02632
MSTRG.3070	ENSSAUG00010026833	ENSDARG00000042308	562264	arhgef18b	5.78909	6.56424	6.02271	6.58356	5.89877	6.79704	6.10703	6.66049	6.46097	6.41737	6.40148	6.37851	6.53887	6.52873	6.18053	6.48804	6.26127	6.17834
MSTRG.3071	MSTRG.3071		103910360	si:zfos-932h1.6	6.01119	4.55574	5.50202	5.19338	5.32585	5.28543	5.09142	4.68115	5.46132	4.78734	5.40095	5.03085	4.78915	5.20225	5.01042	5.2577	5.17433	5.5376
MSTRG.3072	ENSSAUG00010026842	ENSDARG00000058297	436738	timm13	7.19379	7.25461	7.10484	6.90248	6.66626	7.28404	7.24472	7.14184	6.3267	7.04174	6.92674	7.0085	6.871	7.17256	7.25861	7.0852	6.88752	7.37996
MSTRG.3073	ENSSAUG00010026851	ENSDARG00000058328	573047	lsm7	7.25591	6.63476	6.52511	6.92432	6.62603	6.66821	6.93136	7.13395	6.66951	6.86684	6.82543	6.76752	6.66645	6.52873	6.81802	6.62248	7.24141	6.98331
MSTRG.3074	MSTRG.3074		101884336	LOC101884336	4.63963	4.13691	4.37135	4.628	3.81109	2.93549	2.99405	4.10263	3.67163	3.18587	4.12935	4.15673	3.88306	4.01985	2.59393	3.28786	3.4429	3.27159
MSTRG.3075	ENSSAUG00010026854	ENSDARG00000031387	259250	cers4a	2.48576	3.01991	2.56663	3.46444	3.22966	1.53607	2.63814	2.67654	3.29384	2.7625	2.62211	2.79539	3.50025	3.02913	2.00808	2.10013	3.58158	2.90551
MSTRG.3076	ENSSAUG00010026902	ENSDARG00000042087	393225	dmap1	6.42062	5.66614	6.29567	6.0197	5.54309	6.01461	5.89115	5.7592	5.39576	5.33424	5.90169	5.98625	6.01376	5.67644	5.40282	5.65284	5.98959	6.11217
[truncated: 15,779 more rows]

## Sheet: NET
					CTRL									NET4
GeneID	Reference Gene ID	Ensembl Gene ID D.rerio	Entrez Gene ID D.rerio	Gene symbol D.rerio	trimmed-NET_11_1	trimmed-NET_11_2	trimmed-NET_11_3	trimmed-NET_13_1	trimmed-NET_13_2	trimmed-NET_13_3	trimmed-NET_17_1	trimmed-NET_17_2	trimmed-NET_17_3	trimmed-NET_12_1	trimmed-NET_12_2	trimmed-NET_12_3	trimmed-NET_14_1	trimmed-NET_14_2	trimmed-NET_14_3	trimmed-NET_16_1	trimmed-NET_16_2	trimmed-NET_16_3
MSTRG.2	ENSSAUG00010000003	ENSDARG00000086271	101886626	acyp2	1.00199	1.87335	1.95307	1.78291	3.23835	0.90208	1.0465	0	1.06103	3.18313	2.14066	1.42156	2.55639	1.93353	1.60899	1.56111	2.59502	1.15993
MSTRG.4	MSTRG.4		110438040	LOC110438040	5.88656	5.55989	5.69315	5.83662	5.1947	5.70755	5.99696	5.29381	5.87234	5.88742	5.60688	5.68264	6.26986	5.50504	6.30222	6.50362	6.02868	5.85263
MSTRG.5	ENSSAUG00010000002	ENSDARG00000054447	100331439	slc29a1b	1.58762	0.916813	2.53272	2.08914	0	2.82402	1.64664	0	0	1.38767	1.09528	1.42156	3.42823	0	2.83817	1.97314	2.25745	3.07155
MSTRG.6	ENSSAUG00010000002	ENSDARG00000054447	100331439	slc29a1b	10.2231	9.99987	10.9007	10.4989	10.2345	10.6205	10.4763	10.303	10.6645	10.8204	10.7956	11.0433	10.797	10.5307	10.9016	10.7962	11.0036	10.4368
MSTRG.11	ENSSAUG00010000025				2.32512	1.47294	4.11057	4.17699	4.37063	3.97901	3.78515	4.26925	4.97359	5.05879	4.17378	5.39675	4.77424	4.51438	2.61493	4.48921	4.96587	3.86583
MSTRG.12	ENSSAUG00010000013	ENSDARG00000053918	30431	srfa	5.21333	5.55989	5.91537	6.04655	5.93068	6.44306	6.09016	6.2281	5.84533	5.37204	6.03964	5.94098	5.98855	6.65973	6.26424	5.13501	5.68425	6.23012
MSTRG.15	ENSSAUG00010000016				4.64768	4.78859	3.84825	5.23335	3.49979	4.89089	5.2183	4.64963	5.36448	4.23128	5.53797	4.21931	5.35879	4.27272	5.58972	5.13501	4.96587	5.2953
MSTRG.17	ENSSAUG00010000013	ENSDARG00000053918	30431	srfa	1.58762	0.916813	2.75359	2.90879	1.52352	2.41786	0	1.80452	2.0906	2.08172	0	0	3.77548	2.38676	1.60899	0	1.17664	0
MSTRG.19	ENSSAUG00010000013	ENSDARG00000053918	30431	srfa	3.17347	4.47965	0	0	0	0	0	0	0	2.08172	1.71065	0	0	0	2.61493	0	0	1.15993
MSTRG.21	ENSSAUG00010000020	ENSDARG00000102978	394053	eif4a3	1.00199	2.18642	6.12778	5.10279	5.15729	6.15723	5.51575	7.28145	1.06103	6.10633	4.93311	6.84743	6.07467	7.71199	5.46133	7.15414	5.97187	6.7602
MSTRG.23	ENSSAUG00010000013	ENSDARG00000053918	30431	srfa	3.81105	2.44353	3.52739	4.35963	2.91881	2.99097	3.78515	4.13921	3.42998	2.54835	4.26188	3.35517	4.05515	3.53289	3.84071	3.66731	3.4704	3.26922
MSTRG.24	ENSSAUG00010000021	ENSDARG00000102978	394053	eif4a3	2.32512	0.916813	2.94509	2.08914	1.93069	1.85051	0	1.41255	1.06103	3.41945	2.74043	1.42156	2.77796	0.769748	2.83817	3.42681	1.81598	3.07155
MSTRG.25	ENSSAUG00010000021	ENSDARG00000102978	394053	eif4a3	7.71821	8.01898	7.65848	7.70954	7.57973	7.32959	8.02783	6.14583	7.49392	6.49042	7.40266	6.03632	7.07442	4.10554	7.97826	6.48803	6.79002	6.72696
MSTRG.26	ENSSAUG00010000005	ENSDARG00000105394	100002528	gemin6	3.70412	4.78859	4.33245	3.80939	4.4958	4.50583	4.086	4.44467	4.43575	6.41042	5.22378	4.66344	4.42665	4.3244	4.89265	5.17451	5.68425	3.07155
MSTRG.27	ENSSAUG00010000006				6.70438	6.65032	6.80799	6.81354	6.6492	6.72955	6.80495	6.09412	6.49323	6.54138	6.70633	6.394	7.15571	6.75697	7.09091	6.59379	6.79002	6.79269
MSTRG.30	ENSSAUG00010000009	ENSDARG00000100503	556286	sos1	6.02629	5.47603	5.82081	5.9737	6.03749	5.73133	5.37468	5.51967	5.5764	5.72054	5.85367	5.65887	5.98855	5.84292	5.28288	5.82268	5.8192	5.72376
MSTRG.31	ENSSAUG00010000010	ENSDARG00000087742	558281	map4k3a	7.9347	7.55731	7.42125	8.35808	7.43092	7.81468	7.93666	7.3492	7.27864	7.28715	7.76871	7.5102	7.79234	8.05183	7.3844	6.84702	7.70723	7.22048
MSTRG.32	ENSSAUG00010000012	ENSDARG00000105004		CU896640.1	8.44691	8.27614	8.07173	8.21133	8.45012	8.25298	8.48789	8.5916	8.34319	7.42924	7.14905	8.09253	8.29218	8.77274	8.40647	7.91259	7.96184	8.57913
MSTRG.33	ENSSAUG00010000033				2.00299	2.18642	1.95307	0.858962	1.93069	3.51414	0	2.11242	1.66577	0	2.47149	1.8148	2.77796	2.38676	3.35427	3.77402	1.81598	4.45851
MSTRG.34	ENSSAUG00010000026	ENSDARG00000023940	555437	si:ch73-362m14.4	3.00349	3.16855	3.26542	4.75699	1.52352	2.99097	3.08042	2.36603	1.66577	3.41945	3.97957	2.37764	4.35961	3.34549	2.35071	2.96861	3.89389	3.44304
MSTRG.35	ENSSAUG00010000028	ENSDARG00000107385	100536819	aars2	6.00392	5.87568	6.56708	6.04655	6.09797	6.27521	6.69055	5.59602	6.32748	6.54138	6.97751	3.93256	6.44177	6.10176	5.55868	5.71963	6.75678	6.2996
MSTRG.40	ENSSAUG00010000032	ENSDARG00000034211	445091	capn2l	3.32551	3.42859	3.52739	2.5564	4.15982	4.61215	3.6691	3.34219	4.50642	3.18313	4.17378	3.4689	4.05515	3.13006	4.35604	3.42681	3.89389	3.44304
MSTRG.43	ENSSAUG00010000034	ENSDARG00000055592	563053	capn2b	4.00373	3.54291	3.40234	1.78291	4.23356	3.61987	2.88618	3.34219	4.43575	3.41945	3.62824	3.57432	3.77548	4.37429	4.03367	3.66731	4.71204	3.98309
MSTRG.45	ENSSAUG00010000769	ENSDARG00000102755	100000931	EML6	1.00199	2.18642	2.27181	2.90879	2.72787	3.81059	3.25159	1.41255	2.91044	3.18313	3.48914	3.35517	1.56215	2.87671	3.03145	2.96861	2.25745	3.26922
MSTRG.46	ENSSAUG00010000729	ENSDARG00000041538	777746	mrps28	5.8619	5.50452	6.24167	5.9737	6.07809	5.29372	6.58242	5.73757	6.04843	6.72895	6.0145	6.60774	6.25149	5.54915	6.47843	6.88323	6.70543	6.64035
MSTRG.47	ENSSAUG00010000733	ENSDARG00000024124	550448	sde2	7.61867	7.48049	7.63782	7.39073	6.96284	7.56621	7.47472	7.48255	7.20619	7.31671	7.65941	7.1836	7.70052	7.42293	7.20557	7.46412	7.84014	7.90238
MSTRG.48	ENSSAUG00010000741	ENSDARG00000063213	556465	mtif2	6.70438	6.86335	6.58157	6.51293	6.63566	6.527	6.48281	6.30593	6.54451	7.6543	6.70633	6.32014	6.37544	6.46624	6.32084	7.47207	7.27407	6.08025
MSTRG.49	ENSSAUG00010008862	ENSDARG00000032516	321183	rrp36	6.79836	6.5717	5.61076	7.36247	7.85559	6.32296	7.71315	6.56845	6.18395	7.14609	6.5576	6.49143	5.74763	7.54232	5.76314	5.39118	6.55882	7.29041
MSTRG.52	ENSSAUG00010010422	ENSDARG00000071059	570143	gtpbp2b	2.00299	0	2.94509	0	4.76813	1.85051	3.5429	3.56115	1.06103	2.08172	4.17378	2.78149	1.97431	3.91642	1.01806	1.56111	1.81598	3.98309
MSTRG.54	MSTRG.54	ENSDARG00000103618	100144555	btr22	6.30771	6.7489	5.26061	6.47384	6.62199	6.59341	6.37582	6.84364	6.54451	6.32573	6.35217	6.32014	5.98855	6.66975	6.42779	6.39076	6.18682	6.72696
MSTRG.56	ENSSAUG00010010424	ENSDARG00000093680		si:dkey-218h11.6	5.64776	5.41728	4.11057	4.57195	4.4958	5.47372	3.78515	3.91912	4.20027	3.41945	4.82156	5.33808	4.61089	4.96873	4.28195	3.13803	5.18165	3.86583
MSTRG.57	ENSSAUG00010010424	ENSDARG00000093680		si:dkey-218h11.6	4.00373	4.59015	3.74902	3.63137	2.24788	3.51414	3.25159	3.56115	3.10516	2.08172	3.97957	4.00977	3.66875	3.53289	3.7336	2.77661	4.11989	3.86583
MSTRG.60	ENSSAUG00010008876	ENSDARG00000094305		si:ch211-226o13.3	7.00395	6.67561	6.29541	4.24048	3.23835	6.98834	3.40458	4.13921	3.81116	3.41945	3.16282	6.92919	4.82482	1.93353	5.03478	3.42681	2.25745	4.61205
MSTRG.61	ENSSAUG00010008889	ENSDARG00000032516	321183	rrp36	7.09142	7.02944	6.59592	4.52173	6.96284	6.93812	6.56629	5.64476	6.30783	6.66144	2.96703	6.20995	5.72117	6.32115	5.73565	5.13501	4.64093	3.73819
MSTRG.69	ENSSAUG00010008903				6.15367	6.09768	6.56708	6.30594	6.3003	5.44524	6.91095	6.05858	6.61015	7.33126	6.67458	6.54428	6.39231	5.75149	6.80375	7.00874	6.97486	6.50963
MSTRG.72	ENSSAUG00010008910	ENSDARG00000093680		si:dkey-218h11.6	2.58828	2.66167	3.40234	2.90879	2.91881	2.99097	0	2.36603	2.0906	1.38767	3.62824	3.85099	3.13943	1.93353	0	2.55508	1.17664	1.15993
MSTRG.74	ENSSAUG00010010429	ENSDARG00000103915	767700	ero1b	9.44899	9.58863	8.76058	9.32875	9.45193	8.95223	8.87925	9.64768	8.88086	11.4903	10.2799	8.71372	9.65043	9.57435	9.28138	10.4039	11.0386	9.25753
MSTRG.75	ENSSAUG00010010447	ENSDARG00000103129		nid1b	3.46305	2.66167	3.26542	6.61227	4.37063	4.71116	7.42192	3.75121	3.27669	3.95875	2.47149	6.77187	4.87369	2.5692	7.21555	2.55508	4.22086	4.61205
MSTRG.76	ENSSAUG00010010467	ENSDARG00000099921	664760	tbce	7.90483	8.28848	7.52237	7.33365	7.29972	7.64346	7.52567	6.94442	7.32825	7.53362	7.46894	6.87863	7.24199	7.06107	7.5826	7.56417	7.46114	7.41042
MSTRG.77	ENSSAUG00010010478	ENSDARG00000101877	436655	rbm34	7.13324	7.49477	7.02501	7.33365	7.33366	7.26586	7.74932	6.8848	7.39496	6.56621	7.14905	6.59527	7.06393	7.14969	6.94249	7.10388	7.13868	7.02922
MSTRG.79	ENSSAUG00010010484	ENSDARG00000103566	436971	tomm20b	9.30318	9.10728	9.67355	9.4909	9.32904	9.27307	10.0148	9.60367	9.81292	8.43855	8.53727	9.14011	9.22544	9.55013	9.20575	9.36073	8.4622	9.09117
MSTRG.80	ENSSAUG00010010437				7.83686	7.93772	8.96234	8.56442	7.62839	9.69963	7.85933	9.22925	8.75228	7.46927	8.51054	8.59347	8.06906	9.51997	9.76886	8.29061	8.29858	9.11063
MSTRG.83	ENSSAUG00010010489	ENSDARG00000098635	406614	irf2bp2b	7.88048	7.6935	7.4688	7.53697	7.25615	8.47352	8.53838	8.4376	8.40461	7.11277	7.36336	7.84115	8.02106	7.77371	8.53962	7.82841	7.18939	7.92455
MSTRG.84	ENSSAUG00010012119	ENSDARG00000005544	563691	btbd3a	7.01518	6.94878	6.6242	6.63607	6.4777	6.63183	6.74888	6.80127	6.73311	6.61461	5.79582	6.93909	6.40899	6.86561	6.49492	5.91885	6.79002	7.01552
MSTRG.86	ENSSAUG00010010500				4.39611	3.92667	4.5835	4.11059	4.55453	4.50583	3.99252	3.83761	4.0188	2.90038	4.26188	3.93256	3.5535	4.68224	4.42652	5.13501	3.09811	4.09153
MSTRG.90	MSTRG.90				1.58762	2.85111	3.40234	2.5564	0	2.63519	1.64664	0.872664	1.06103	3.18313	2.14066	2.78149	2.55639	3.24179	2.35071	2.55508	1.17664	2.56994
MSTRG.91	ENSSAUG00010010507	ENSDARG00000100011	791160	strn	5.09133	5.44695	5.7196	5.68514	5.07943	5.55595	5.51575	4.78625	4.92283	5.3146	4.9858	5.58511	4.42665	5.20764	5.20483	5.57952	4.7798	5.15239
MSTRG.92	ENSSAUG00010012126	ENSDARG00000093680		si:dkey-218h11.6	3.91061	3.54291	3.26542	4.52173	2.91881	3.89725	3.6691	4.13921	4.28311	3.80037	2.47149	4.40224	3.42823	4.51438	3.6179	2.77661	3.76606	4.37514
MSTRG.93	ENSSAUG00010012126	ENSDARG00000093680		si:dkey-218h11.6	2.32512	1.47294	3.26542	3.19177	0.954168	3.61987	3.40458	2.36603	2.0906	1.38767	2.96703	3.67256	2.77796	2.38676	4.12127	0.982147	0	1.79449
MSTRG.94	ENSSAUG00010012133				2.32512	2.44353	2.75359	2.90879	1.93069	3.61987	1.0465	2.58165	0	2.08172	2.14066	2.78149	1.97431	2.5692	2.83817	0	0	1.15993
MSTRG.95	ENSSAUG00010012853	ENSDARG00000101431	323260	gas8	2.32512	3.64884	3.40234	3.42825	2.91881	2.99097	3.40458	2.93514	3.10516	3.18313	2.47149	3.4689	3.87485	3.13006	3.35427	2.77661	2.59502	3.26922
MSTRG.96	ENSSAUG00010012141	ENSDARG00000004687	431754	acaa1	10.0593	9.94374	9.9329	9.85267	10.1992	10.2587	10.0163	10.3914	10.1025	10.5331	10.1241	10.2514	10.0637	10.3249	10.1945	9.93277	10.1313	10.2417
MSTRG.97	ENSSAUG00010012175	ENSDARG00000008740	326718	esf1	7.79187	7.60415	7.3553	7.41845	7.53667	7.17338	7.78461	7.01101	7.26851	7.25697	7.45966	6.86831	6.78613	7.37472	7.39323	7.17377	7.13868	7.4819
MSTRG.98	ENSSAUG00010012237	ENSDARG00000061629	794020	ndufaf5	6.5275	7.07766	6.99284	6.63607	6.66261	6.41396	6.98562	5.88686	6.96407	6.23575	6.08865	5.79595	6.11588	6.62923	6.33922	6.54941	6.28336	6.25365
MSTRG.99	ENSSAUG00010012862	ENSDARG00000100225	100334507	kif16ba	7.9406	7.8953	7.40504	7.96109	7.64875	7.58592	7.70581	7.10109	7.4676	7.11277	7.73062	7.08001	7.13581	7.89403	7.66507	7.65075	7.32032	7.12164
MSTRG.100	ENSSAUG00010000999	ENSDARG00000102883	553451	sptbn1	8.94061	8.82607	8.78584	8.85042	8.99977	9.10115	8.47066	9.29562	8.58686	8.60951	8.97868	9.07648	8.62751	9.27768	9.25983	9.71063	8.76357	9.30053
MSTRG.102	ENSSAUG00010006039	ENSDARG00000012572	394162	polr3f	5.00386	4.78859	5.06819	4.84132	3.91283	4.71116	5.33714	3.08396	5.02264	4.23128	3.7551	4.56456	4.92096	4.55821	4.84198	5.0526	4.22086	4.09153
MSTRG.103	ENSSAUG00010006077	ENSDARG00000055787	407652	dzank1	3.81105	3.83987	1.95307	2.74333	1.52352	2.82402	1.0465	3.6593	0	1.38767	1.09528	1.8148	1.97431	3.00894	0	1.56111	0	3.59815
MSTRG.104	ENSSAUG00010006086	ENSDARG00000041708	100303756	kat14	6.61865	6.82996	6.91486	6.98088	6.8618	6.84307	7.3671	6.70112	7.32825	7.45605	7.34331	7.51683	7.29678	7.18507	7.33945	7.52651	7.41925	7.49183
MSTRG.106	ENSSAUG00010008779	ENSDARG00000041703	567029	rrbp1b	9.05926	9.36211	7.68557	8.42792	9.05675	8.62406	8.66117	8.85246	8.96795	11.1146	9.10614	8.88486	8.76014	8.17659	9.05819	9.60617	10.7963	8.91421
MSTRG.110	ENSSAUG00010006640	ENSDARG00000055592	563053	capn2b	5.39621	5.41728	5.84504	5.23335	5.76647	6.54053	5.64425	5.02589	5.76114	5.42728	5.57284	5.68264	5.42586	5.75149	4.98894	5.60865	4.84453	4.53732
MSTRG.112	ENSSAUG00010008775	ENSDARG00000093680		si:dkey-218h11.6	1.00199	0	2.53272	3.72312	3.23835	3.71838	3.40458	2.11242	1.06103	2.08172	0	0.879213	0.982923	1.63919	3.7336	0	2.86838	0
MSTRG.114	ENSSAUG00010011132	ENSDARG00000106631	569678	tmem63bb	5.04826	5.2921	5.33092	5.48998	5.6635	5.38652	5.64425	5.54557	4.87021	5.62926	5.08575	5.14626	5.52097	5.52726	5.46133	5.00957	3.62579	6.05369
[truncated: 17,298 more rows]

## Sheet: HYP
					CTRL									HYP15
[truncated: 17,839 more rows]
