# Supplementary material for: Transcriptomic changes behind Sparus aurata hepatic response to different aquaculture challenges: An RNA-seq study and multiomics integration
Source: PLoS One. 2024 Mar 22;19(3):e0300472. doi: 10.1371/journal.pone.0300472 (PMC10959376; doi:10.1371/journal.pone.0300472)
Supplement: S3 Table — Differences were considered statistically significant when adjusted p-value (Benjamini-Hochberg correction) < 0.01 and log2|fold-change| (LFC) > 1.0. Corresponding zebrafish (Danio rerio) ortholog is given for each gene. (XLSX) [file pone.0300472.s004.xlsx]

## Sheet: OC
Additional file 4. Differentially expressed genes, retrieved by Wald's test within DESeq2, in the livers (n = 9) of gilthead seabream subjected to overcrowding (OC), net-handling (NET), and hypoxia (HYP).
Differences were considered statistically significant when adjusted p-value (Benjamini-Hochberg correction) < 0.01 and log2|fold-change| (LFC) > 1.0.
Corresponding zebrafish (Danio rerio) ortholog is given for each gene.
GeneID	Reference Gene ID	Ensembl Gene ID D.rerio	Entrez Gene ID D.rerio	Gene symbol D.rerio	baseMean	log2FoldChange	lfcSE	pvalue	padj
MSTRG.6495	ENSSAUG00010024191				13.3995	-4.63705	1.20076	3.57196e-06	0.00554757
MSTRG.1418	ENSSAUG00010005641				192.709	-1.34605	0.275761	4.43257e-08	0.000151452
MSTRG.7767	ENSSAUG00010026241	ENSDARG00000031359	570478	cmpk2	125.818	-1.23553	0.271323	2.10055e-07	0.000598097
MSTRG.7766	ENSSAUG00010026238	ENSDARG00000004952	570456	rsad2	211.189	-1.16151	0.291614	2.55243e-06	0.00484507
MSTRG.4617	ENSSAUG00010003492				7.30894	4.45392	0.82013	6.69412e-09	2.85906e-05
MSTRG.17777	ENSSAUG00010005147				10.6741	5.41226	1.40189	2.43568e-06	0.00484507
MSTRG.16998	MSTRG.16998				7.21655	6.13947	1.80756	7.45682e-06	0.00909946

## Sheet: NET
GeneID	Reference Gene ID	Ensembl Gene ID D.rerio	Entrez Gene ID D.rerio	Gene symbol D.rerio	baseMean	log2FoldChange	lfcSE	pvalue	padj
MSTRG.19300	ENSSAUG00010020238				2.11137	-2.83318	1.08114	0.000243483	0.00586847
MSTRG.20633	ENSSAUG00010001255	ENSDARG00000076554	100151416	cdkn1a	31.0728	-2.72779	0.772547	1.42639e-05	0.000752692
MSTRG.16229	ENSSAUG00010015568	ENSDARG00000023082	664718	krt1-19d	4.78369	-2.41288	0.943226	0.000366534	0.00782706
MSTRG.2682	ENSSAUG00010008831				40.6499	-2.36299	0.761383	6.27156e-05	0.00224496
MSTRG.19734	ENSSAUG00010024602	ENSDARG00000062362	567534	tpcn1	8.44684	-2.24588	0.558416	3.46539e-06	0.000261577
MSTRG.14646	ENSSAUG00010003083	ENSDARG00000101051	569298	ctsbb	12.2538	-1.98367	0.591891	3.67356e-05	0.00150772
MSTRG.21622	MSTRG.21622		101884715	LOC101884715	60.0705	-1.97614	0.320021	3.33804e-11	1.99833e-08
MSTRG.7026	MSTRG.7026	ENSDARG00000076103	561017	grid2ipa	9.0687	-1.97055	0.763649	0.000378753	0.0079707
MSTRG.7225	ENSSAUG00010008687	ENSDARG00000026322	492491	dhrs13a.1	100.325	-1.90501	0.396048	6.92273e-08	1.19388e-05
MSTRG.1150	MSTRG.1150		100002387	mgarpb	17.2022	-1.83744	0.536481	2.609e-05	0.00117649
MSTRG.23545	ENSSAUG00010013892	ENSDARG00000012609	327588	hpxa	19955.2	-1.81261	0.767346	0.000498186	0.00960035
MSTRG.15611	ENSSAUG00010018330	ENSDARG00000010729	795887	CABZ01073795.1	16.5496	-1.7681	0.599238	0.00012305	0.00355453
MSTRG.6833	ENSSAUG00010014414	ENSDARG00000017773	557762	slc16a12a	127.985	-1.68053	0.448798	7.67794e-06	0.00047606
MSTRG.11787	ENSSAUG00010013247				71.2603	-1.65744	0.411626	2.45863e-06	0.000201341
MSTRG.2393	ENSSAUG00010007592	ENSDARG00000055163	100004455	epoa	11.1392	-1.64964	0.526641	6.95794e-05	0.00238598
MSTRG.24485	ENSSAUG00010008218				185.566	-1.64761	0.577582	0.000150567	0.00411088
MSTRG.11894	ENSSAUG00010023944	ENSDARG00000036848		slc43a2a	257.517	-1.56126	0.438499	1.53547e-05	0.000793371
MSTRG.4351	ENSSAUG00010011187	ENSDARG00000114796		JMY	21.0997	-1.54489	0.534707	0.000145469	0.00402148
MSTRG.21868	ENSSAUG00010001290	ENSDARG00000077875	100006415	slc2a5	272.442	-1.52898	0.473967	4.95808e-05	0.00192768
MSTRG.23293	ENSSAUG00010023695				25.7335	-1.49919	0.420936	1.68853e-05	0.000853994
MSTRG.8794	ENSSAUG00010016570				16.2306	-1.46519	0.483404	0.000107776	0.00319845
MSTRG.17942	ENSSAUG00010000293	ENSDARG00000098663	368245	fgf19	70.1397	-1.37811	0.51313	0.000268092	0.00628965
MSTRG.3788	ENSSAUG00010016370	ENSDARG00000044688	394146	dusp4	209.055	-1.34274	0.250662	4.61574e-09	1.33556e-06
MSTRG.4579	ENSSAUG00010014740	ENSDARG00000053853	406537	slc13a2	59.4244	-1.32796	0.348372	6.64923e-06	0.00042664
MSTRG.11649	MSTRG.11649	ENSDARG00000093612	563325	si:dkey-92i17.2	86.0155	-1.27856	0.408061	7.37824e-05	0.00248243
MSTRG.1990	ENSSAUG00010007293	ENSDARG00000108467	796214	AL845330.1	81.2807	-1.24827	0.350355	1.70199e-05	0.000853994
MSTRG.14074	ENSSAUG00010018837	ENSDARG00000045420	436689	epdr1	2069.65	-1.24569	0.395508	6.98162e-05	0.00238598
MSTRG.10726	ENSSAUG00010021895	ENSDARG00000027500	394150	oxsr1b	100.028	-1.23234	0.380689	5.40705e-05	0.00204671
MSTRG.16496	ENSSAUG00010007951	ENSDARG00000033684	678638	oxgr1a.1	51.5477	-1.21371	0.307433	4.23554e-06	0.000302606
MSTRG.10774	ENSSAUG00010019684				95.7096	-1.20079	0.265559	3.28628e-07	4.01783e-05
MSTRG.5907	ENSSAUG00010002133				14.2495	-1.19521	0.384101	9.40157e-05	0.00289221
MSTRG.18651	ENSSAUG00010023400	ENSDARG00000098315	140634	cyp1a	8391.29	-1.1789	0.365337	4.36532e-05	0.00174623
MSTRG.6793	ENSSAUG00010009599	ENSDARG00000074760	559345	ttc7a	79.2186	-1.1641	0.321682	1.50094e-05	0.000780177
MSTRG.13818	ENSSAUG00010026818				77.9137	-1.15332	0.269982	1.07181e-06	0.000103996
ENSSAUG00010004134	ENSSAUG00010004134	ENSDARG00000045556	559455	OTUD7A	8.69433	-1.13419	0.379723	0.000149173	0.00409026
MSTRG.23635	ENSSAUG00010027529				18.0166	-1.11191	0.36779	0.00012755	0.00364209
MSTRG.1334	ENSSAUG00010008517				110.233	-1.10874	0.29176	7.82757e-06	0.00048361
MSTRG.20721	ENSSAUG00010023820	ENSDARG00000014655	567611	itpr1a	147.53	-1.10163	0.282673	5.10355e-06	0.000351598
MSTRG.24366	ENSSAUG00010006819	ENSDARG00000031745	368878	mhc2a	249.459	-1.09552	0.340537	6.17491e-05	0.00223339
MSTRG.23911	ENSSAUG00010025110	ENSDARG00000077620	550236	cdca7a	20.7675	-1.07214	0.409287	0.000386672	0.00805884
MSTRG.16849	ENSSAUG00010005498				428.112	-1.06377	0.371973	0.000189612	0.00492792
MSTRG.7067	ENSSAUG00010014162	ENSDARG00000010948	195818	kif11	26.4627	-1.06218	0.248674	1.25216e-06	0.000116904
MSTRG.13236	ENSSAUG00010006969				10.2088	-1.05894	0.385564	0.000308526	0.00698833
MSTRG.2776	ENSSAUG00010015236	ENSDARG00000041644	402976	si:dkey-194e6.1	224.918	-1.05503	0.232013	3.16569e-07	3.95392e-05
MSTRG.6130	ENSSAUG00010015550	ENSDARG00000020143	378962	pah	8023.06	-1.04706	0.167516	2.41877e-11	1.59375e-08
MSTRG.2894	ENSSAUG00010013472	ENSDARG00000042953	492484	cyp2n13	6348.5	-1.0122	0.349219	0.000161115	0.0043376
MSTRG.6850	ENSSAUG00010022914				1907.92	-1.00952	0.2481	2.66707e-06	0.000209764
MSTRG.6547	ENSSAUG00010024852	ENSDARG00000090337	100002463	pprc1	113.523	-1.00836	0.269137	9.81379e-06	0.00057755
MSTRG.18726	ENSSAUG00010019272	ENSDARG00000036136	445058	tipin	10.7258	-1.00735	0.382385	0.000434544	0.00870333
MSTRG.6251	ENSSAUG00010014753	ENSDARG00000101707		si:ch211-156b7.4	71.0899	-1.00293	0.396125	0.000503954	0.00966757
MSTRG.7713	ENSSAUG00010014364	ENSDARG00000036968	100003661	si:ch1073-416d2.3	8397.86	1.0094	0.234469	1.06152e-06	0.000103996
MSTRG.12664	ENSSAUG00010018853	ENSDARG00000076225	431723	tha1	103.615	1.0096	0.305669	5.00743e-05	0.00194049
MSTRG.8434	ENSSAUG00010018955				34.1832	1.00993	0.310777	5.92438e-05	0.00216203
MSTRG.13522	ENSSAUG00010002911	ENSDARG00000078729	100003167	ackr4a	1261.69	1.01078	0.286431	2.25539e-05	0.00105257
MSTRG.22025	ENSSAUG00010003659	ENSDARG00000032156	571939	zgc:171776	26813.7	1.01239	0.237194	1.77996e-06	0.00015451
MSTRG.1002	ENSSAUG00010025664				31721.2	1.01756	0.187719	2.5565e-09	8.0697e-07
MSTRG.13499	ENSSAUG00010026872	ENSDARG00000102808	321315	calr3b	5600.61	1.01977	0.383455	0.000363517	0.00780284
MSTRG.14720	ENSSAUG00010015217	ENSDARG00000008593	556592	nbas	201.104	1.02006	0.327583	9.14765e-05	0.00284583
MSTRG.416	ENSSAUG00010002191	ENSDARG00000100264	402955	thumpd1	195.68	1.02225	0.287421	1.96307e-05	0.000941459
ENSSAUG00010010097	ENSSAUG00010010097	ENSDARG00000075556	558606	luzp1	12.5655	1.02359	0.39096	0.000404275	0.00827667
MSTRG.22048	ENSSAUG00010006997	ENSDARG00000037318	406408	ddost	1970.53	1.02362	0.361364	0.00023604	0.00573933
MSTRG.20465	ENSSAUG00010025835				103.749	1.02972	0.348887	0.000151514	0.0041294
MSTRG.12241	ENSSAUG00010024287	ENSDARG00000104259	101885743	RAB26	49.1534	1.03196	0.361933	0.000203334	0.00516093
MSTRG.12671	ENSSAUG00010019118	ENSDARG00000017960	334757	sfxn2	1037.91	1.03245	0.307807	4.40875e-05	0.00175955
MSTRG.13330	ENSSAUG00010022124	ENSDARG00000103370	497399	lrrc8da	215.885	1.03254	0.310134	4.4938e-05	0.00177699
MSTRG.8062	ENSSAUG00010013031	ENSDARG00000098733	100332937	pxdn	228.443	1.03869	0.172966	1.21854e-10	5.42439e-08
MSTRG.12552	ENSSAUG00010023332	ENSDARG00000055652	794259	aclyb	172.36	1.04118	0.210095	4.30656e-08	8.42597e-06
MSTRG.18359	ENSSAUG00010008384	ENSDARG00000054318	565828	stk33	37.3624	1.04182	0.356553	0.000168336	0.00448345
MSTRG.2511	ENSSAUG00010026804	ENSDARG00000042332	794841	plin2	1814.11	1.0466	0.28483	1.38315e-05	0.000739537
MSTRG.4744	ENSSAUG00010026393	ENSDARG00000032737	170452	gria3a	565.911	1.04725	0.303548	2.89693e-05	0.0012532
MSTRG.13305	ENSSAUG00010017210	ENSDARG00000104290	373874	ripk2	192.072	1.05199	0.392337	0.000326757	0.0072972
MSTRG.19438	ENSSAUG00010018455	ENSDARG00000013250	449661	tars1	294.079	1.05329	0.351085	0.000127933	0.00364704
MSTRG.8827	ENSSAUG00010025146	ENSDARG00000056379	564061	si:ch73-86n18.1	128642	1.06091	0.207505	4.23752e-08	8.42597e-06
MSTRG.4338	ENSSAUG00010009148	ENSDARG00000108788	100538007	ARSB	63.7565	1.06472	0.310142	2.97014e-05	0.00127007
MSTRG.8644	ENSSAUG00010004845	ENSDARG00000077326	557721	slc45a4b	68.1795	1.06737	0.310474	2.90936e-05	0.00125333
MSTRG.14420	ENSSAUG00010010271	ENSDARG00000070792	791200	lrrc15	423.635	1.06995	0.402905	0.000341255	0.00748992
MSTRG.4021	ENSSAUG00010014663	ENSDARG00000076991	799960	dolk	457.699	1.07118	0.166644	8.06049e-12	6.36082e-09
MSTRG.6157	ENSSAUG00010018699	ENSDARG00000045524	556605	lamb1b	75.8106	1.07271	0.430049	0.00051385	0.00979247
MSTRG.16804	ENSSAUG00010026910	ENSDARG00000036636	768138	ebpl	617.453	1.0755	0.247628	7.88166e-07	8.19362e-05
MSTRG.503	ENSSAUG00010020728	ENSDARG00000074501	564279	tnip2	74.8251	1.07668	0.393522	0.000271297	0.0063476
MSTRG.1066	MSTRG.1066				33.918	1.08059	0.38098	0.000202823	0.00516093
MSTRG.14549	ENSSAUG00010015355				1895.27	1.08355	0.384737	0.000243796	0.00586847
MSTRG.9370	ENSSAUG00010005713	ENSDARG00000037488	406757	canx	4396.98	1.08486	0.343776	8.30413e-05	0.00266619
MSTRG.18161	ENSSAUG00010005390				75.8705	1.08775	0.331506	5.09182e-05	0.00196007
MSTRG.11868	ENSSAUG00010019839	ENSDARG00000032079	567157	acsl3a	84.029	1.09469	0.392406	0.00023113	0.00567561
MSTRG.6518	ENSSAUG00010026005	ENSDARG00000057273	567204	alox5a	18.9341	1.10016	0.441449	0.000516988	0.00983069
MSTRG.18332	ENSSAUG00010009708	ENSDARG00000036147	560102	ano5b	634.784	1.10586	0.180838	5.59501e-11	2.85691e-08
MSTRG.2255	ENSSAUG00010007059	ENSDARG00000102221	561303	HACD4	21.3893	1.10612	0.296314	1.004e-05	0.000586884
MSTRG.11556	ENSSAUG00010014055	ENSDARG00000062562	559569	egln2	1326.85	1.10708	0.302393	1.32717e-05	0.000717786
MSTRG.653	ENSSAUG00010015720	ENSDARG00000008637	406207	mttp	1062.41	1.11018	0.25335	6.73955e-07	7.4054e-05
MSTRG.24075	ENSSAUG00010004914	ENSDARG00000024694	541515	myo1b	1659.15	1.11183	0.187489	1.83046e-10	7.56635e-08
MSTRG.22477	ENSSAUG00010006680	ENSDARG00000051816	556229	aass	2184.2	1.11276	0.24589	3.52149e-07	4.27529e-05
MSTRG.14018	MSTRG.14018				34.5066	1.12246	0.403443	0.000232582	0.00570318
MSTRG.10377	ENSSAUG00010025490	ENSDARG00000061710	563727	map3k8	269.052	1.12566	0.401697	0.000224246	0.00556163
MSTRG.14059	ENSSAUG00010018812	ENSDARG00000038258		proca	64.7945	1.12604	0.426567	0.000343172	0.00751301
MSTRG.7857	ENSSAUG00010024461	ENSDARG00000008239	393095	mocs3	79.9852	1.12678	0.226875	3.91001e-08	8.08116e-06
MSTRG.14856	ENSSAUG00010011209	ENSDARG00000005481	406463	nfkbiaa	1101.78	1.12847	0.25794	7.05607e-07	7.60872e-05
MSTRG.8821	ENSSAUG00010025104	ENSDARG00000057879	553311	p3h3	77.1817	1.13235	0.408155	0.000233844	0.00570722
MSTRG.18952	ENSSAUG00010011020	ENSDARG00000035631	445275	sdf2l1	877.204	1.13677	0.410504	0.00024162	0.00583416
MSTRG.13391	ENSSAUG00010010968				15.0741	1.13972	0.4395	0.000387311	0.00806248
MSTRG.14495	ENSSAUG00010006209	ENSDARG00000052471	567105	taf1a	181.762	1.14838	0.265447	8.02839e-07	8.28615e-05
MSTRG.24011	ENSSAUG00010027680	ENSDARG00000031164	393664	tuba8l2	367.222	1.16002	0.291637	3.67837e-06	0.000271281
MSTRG.21514	MSTRG.21514	ENSDARG00000042725	140814	cebpb	2104.4	1.16161	0.192996	1.03838e-10	4.87225e-08
MSTRG.20687	ENSSAUG00010019249	ENSDARG00000037000	368823	fkbp11	290.07	1.16612	0.372183	7.82057e-05	0.00257633
MSTRG.19456	ENSSAUG00010023305	ENSDARG00000006491	567414	agpat9l	325.66	1.17521	0.230462	1.9311e-08	4.55333e-06
MSTRG.20774	ENSSAUG00010009160	ENSDARG00000044899	541482	tmem183a	141.449	1.17773	0.327328	1.60516e-05	0.000822041
MSTRG.15277	ENSSAUG00010007027	ENSDARG00000063438	100037309	srebf2	665.9	1.17919	0.281886	1.63019e-06	0.000146641
MSTRG.17183	ENSSAUG00010027518	ENSDARG00000016623	768159	si:ch211-195b13.1	65.7238	1.18362	0.478027	0.000503545	0.00966757
MSTRG.19564	ENSSAUG00010008428	ENSDARG00000020926	406853	creb3l3l	543.483	1.18388	0.25186	1.27428e-07	1.92537e-05
MSTRG.13694	ENSSAUG00010008015	ENSDARG00000016771	30255	tfa	403069	1.18739	0.250297	1.16902e-07	1.81208e-05
MSTRG.3053	ENSSAUG00010025801	ENSDARG00000039459	100004382	qsox1	5089.44	1.19128	0.285199	2.00081e-06	0.000171114
MSTRG.17894	ENSSAUG00010006341	ENSDARG00000069216	751088	c6ast1	628.64	1.19309	0.367882	5.7828e-05	0.00212702
MSTRG.4855	ENSSAUG00010008873	ENSDARG00000055523	404609	slc22a6l	5818.02	1.19489	0.16551	3.08518e-14	4.46348e-11
MSTRG.20485	MSTRG.20485		100498671	ccdc88ab	23.2556	1.19753	0.378249	7.14762e-05	0.00242837
MSTRG.922	ENSSAUG00010006936				312.008	1.19928	0.294224	2.31189e-06	0.000194838
MSTRG.8500	ENSSAUG00010012241				337.355	1.20339	0.344421	2.23821e-05	0.00104737
MSTRG.2989	ENSSAUG00010011016	ENSDARG00000042138	796481	selp	108.046	1.20656	0.408101	0.000133878	0.00376702
MSTRG.8640	ENSSAUG00010002101	ENSDARG00000055901	550429	steap4	7453.04	1.20845	0.371136	5.77915e-05	0.00212702
MSTRG.19963	ENSSAUG00010004043	ENSDARG00000067670	569769	pomt1	94.236	1.22579	0.251178	5.59714e-08	1.04486e-05
MSTRG.7134	ENSSAUG00010023735	ENSDARG00000017422	266637	apmap	1476.06	1.23025	0.297804	1.92651e-06	0.000166399
MSTRG.15957	ENSSAUG00010009185	ENSDARG00000004470	394028	prkcsh	597.893	1.23565	0.367045	3.51504e-05	0.00147402
MSTRG.10538	ENSSAUG00010020705	ENSDARG00000045398	560667	mtrr	220.911	1.23813	0.358937	2.66285e-05	0.00118843
MSTRG.18319	ENSSAUG00010002318	ENSDARG00000015551	58108	fth1a	22427.8	1.23927	0.453637	0.000278248	0.00646676
MSTRG.16176	ENSSAUG00010012642	ENSDARG00000104841	100330060	JMJD8	49.9285	1.2636	0.479365	0.000318372	0.00718759
MSTRG.19542	ENSSAUG00010008213	ENSDARG00000079790	794598	PLPP1	82.5058	1.27978	0.342816	9.13252e-06	0.000546611
MSTRG.12593	ENSSAUG00010022802	ENSDARG00000099933	393706	ppa1a	17.2521	1.28076	0.509513	0.000445558	0.00887079
MSTRG.20451	ENSSAUG00010023606	ENSDARG00000034396	338183	mars1	211.804	1.28405	0.373234	2.64094e-05	0.00118169
MSTRG.609	ENSSAUG00010018488	ENSDARG00000013667	791155	tbck	433.042	1.30324	0.290816	3.78845e-07	4.44401e-05
MSTRG.19718	ENSSAUG00010023909	ENSDARG00000004130	492477	mvk	36.9953	1.30328	0.483081	0.000263979	0.00621837
MSTRG.12229	ENSSAUG00010024147	ENSDARG00000098194		SLC39A11	345.993	1.3036	0.342478	6.65972e-06	0.00042664
MSTRG.23401	ENSSAUG00010022200	ENSDARG00000041572	407655	zfpm1	87.5069	1.30466	0.415154	7.16832e-05	0.00243065
MSTRG.16046	ENSSAUG00010026204	ENSDARG00000031325	445093	tmed1a	83.5375	1.30924	0.342334	6.21001e-06	0.000406838
MSTRG.13523	MSTRG.13523				43.9595	1.30962	0.405939	5.491e-05	0.0020565
MSTRG.20447	ENSSAUG00010023578	ENSDARG00000100986	100329520	CABZ01117503.1	2295.45	1.312	0.35449	1.02594e-05	0.000595697
MSTRG.23015	ENSSAUG00010022486	ENSDARG00000102640	378851	pdia3	8687.58	1.31436	0.335906	5.33253e-06	0.00036448
MSTRG.19104	ENSSAUG00010011249	ENSDARG00000074828		rhobtb2a	75.6522	1.31919	0.524645	0.000435824	0.00871699
MSTRG.12225	ENSSAUG00010023407				501.609	1.32436	0.480839	0.000229677	0.00564791
MSTRG.11958	ENSSAUG00010011224	ENSDARG00000040553	569147	tmem97	452.623	1.32482	0.300726	5.33523e-07	6.09374e-05
MSTRG.4219	ENSSAUG00010002078	ENSDARG00000025076	558720	marveld2a	2278.03	1.33908	0.244981	2.60451e-09	8.07444e-07
MSTRG.21488	ENSSAUG00010008665	ENSDARG00000021494	322358	hnf4a	230.25	1.34525	0.403882	3.88823e-05	0.00158088
MSTRG.23598	ENSSAUG00010024928	ENSDARG00000015088	386709	dnajb11	555.344	1.34864	0.507914	0.000297956	0.00682429
MSTRG.13463	ENSSAUG00010011072	ENSDARG00000069029	560020	acss2l	1336.34	1.35226	0.368961	1.17895e-05	0.000658126
MSTRG.15909	ENSSAUG00010022279	ENSDARG00000009040	393762	si:ch73-141c7.1	494.134	1.3547	0.481881	0.000191861	0.00496525
MSTRG.24217	ENSSAUG00010022306				102.621	1.35903	0.533086	0.00039289	0.0081202
MSTRG.8545	ENSSAUG00010021192	ENSDARG00000042984	568153	fpr1	24.1754	1.36001	0.397492	2.75141e-05	0.00121545
MSTRG.4647	ENSSAUG00010001453	ENSDARG00000032816	494054	tm7sf2	554.585	1.36164	0.316797	9.2246e-07	9.31095e-05
MSTRG.12616	ENSSAUG00010023818	ENSDARG00000078425	572518	oat	853.513	1.36565	0.37064	1.10957e-05	0.00063158
MSTRG.8826	ENSSAUG00010025146	ENSDARG00000056379	564061	si:ch73-86n18.1	464.648	1.36708	0.31286	6.11295e-07	6.80301e-05
MSTRG.13646	ENSSAUG00010023408				9.27305	1.37027	0.431008	6.82863e-05	0.0023663
MSTRG.18729	ENSSAUG00010019318	ENSDARG00000036164	368284	cars1	580.029	1.37212	0.357958	5.92206e-06	0.000396522
MSTRG.18441	ENSSAUG00010005849	ENSDARG00000062909	566557	furina	9840.14	1.38416	0.338034	2.35172e-06	0.000197238
MSTRG.19297	ENSSAUG00010019602	ENSDARG00000076632	100332332	zdhhc12a	138.639	1.38617	0.37125	8.74982e-06	0.000528183
MSTRG.6483	ENSSAUG00010022545	ENSDARG00000033320	550581	sar1ab	46.9499	1.38927	0.405711	2.63849e-05	0.00118169
MSTRG.14055	ENSSAUG00010018806				5.77963	1.39364	0.559136	0.000505962	0.00968469
MSTRG.9457	ENSSAUG00010011818				41.8526	1.39395	0.480838	0.000145916	0.00402743
MSTRG.3026	ENSSAUG00010011396	ENSDARG00000057590	560975	si:ch1073-396h14.1	32.3858	1.39431	0.311168	3.7528e-07	4.43213e-05
MSTRG.4117	ENSSAUG00010020191	ENSDARG00000016319	554141	c9	51292.7	1.39805	0.258565	4.44474e-09	1.30788e-06
MSTRG.14647	ENSSAUG00010003090	ENSDARG00000101062	571911	fdft1	405.395	1.39915	0.381309	1.14958e-05	0.000645883
MSTRG.7235	ENSSAUG00010013504	ENSDARG00000036775	445510	dtd2	20.2826	1.402	0.530652	0.000303841	0.00692255
MSTRG.11359	ENSSAUG00010025638	ENSDARG00000104172	393317	diabloa	2444.71	1.4027	0.36196	5.35949e-06	0.000364887
MSTRG.19298	ENSSAUG00010019609	ENSDARG00000010572	406541	slc25a25a	220.206	1.41305	0.463418	9.24901e-05	0.00286225
MSTRG.16602	ENSSAUG00010018335	ENSDARG00000063207	100007677	erbb4a	326.83	1.41664	0.221608	8.7508e-12	6.60533e-09
MSTRG.10072	ENSSAUG00010007900	ENSDARG00000010097	359826	f9a	3555.25	1.42263	0.352987	2.79564e-06	0.000216675
MSTRG.3541	ENSSAUG00010023691	ENSDARG00000103025	394060	hmgcs1	2086.88	1.42772	0.358929	3.5571e-06	0.000265042
MSTRG.17987	ENSSAUG00010002143	ENSDARG00000063030	791222	mesd	393.98	1.43203	0.374879	6.35547e-06	0.000414802
MSTRG.17451	ENSSAUG00010005510	ENSDARG00000070012	100149745	sesn2	240.859	1.43496	0.469042	8.85583e-05	0.00278526
MSTRG.20740	ENSSAUG00010024456	ENSDARG00000091557	100536874	mmp19	29.0308	1.43941	0.545903	0.000300368	0.00687047
MSTRG.600	ENSSAUG00010017589				313.651	1.46292	0.496671	0.000128197	0.00364857
MSTRG.10005	ENSSAUG00010016173	ENSDARG00000076811	100334730	ganab	1809.22	1.47081	0.371017	3.68771e-06	0.000271281
MSTRG.19514	ENSSAUG00010004710				132.62	1.48002	0.446372	3.7909e-05	0.00155221
ENSSAUG00010024713	ENSSAUG00010024713	ENSDARG00000032820	792884	rxfp2a	11.1467	1.48361	0.47949	8.71017e-05	0.00275746
MSTRG.6811	ENSSAUG00010011624	ENSDARG00000000551	368885	slc1a4	492.337	1.48537	0.351274	1.11765e-06	0.000107202
MSTRG.13525	MSTRG.13525				55.0755	1.49064	0.448082	3.63537e-05	0.00149558
MSTRG.9195	ENSSAUG00010011431	ENSDARG00000075149	569719	nagpa	1222.75	1.49477	0.420428	1.73907e-05	0.000865101
MSTRG.12598	ENSSAUG00010022814				1286.95	1.49615	0.361619	1.73592e-06	0.00015291
MSTRG.15124	ENSSAUG00010006319				126.691	1.49762	0.517518	0.000146228	0.00402961
MSTRG.1423	ENSSAUG00010005656	ENSDARG00000099425	557557	CABZ01073265.1	27.3208	1.5209	0.482032	6.26797e-05	0.00224496
MSTRG.16490	ENSSAUG00010005018	ENSDARG00000051912		hpxb	120533	1.52534	0.3059	5.67381e-08	1.04791e-05
MSTRG.20444	ENSSAUG00010021330	ENSDARG00000104414	100144628	shmt2	1472.07	1.53568	0.309282	3.84421e-08	8.04088e-06
MSTRG.17985	ENSSAUG00010000901	ENSDARG00000039881	100003660	cemip	63.1145	1.54085	0.543669	0.000168378	0.00448345
MSTRG.3423	ENSSAUG00010007927	ENSDARG00000102765	563257	lonp1	168.896	1.56688	0.412781	6.49075e-06	0.00042047
MSTRG.2836	ENSSAUG00010008043	ENSDARG00000013236	494102	dhcr24	1119.43	1.57079	0.282649	1.52854e-09	5.00698e-07
MSTRG.7674	ENSSAUG00010003967				22.8185	1.57365	0.332805	1.04013e-07	1.65667e-05
MSTRG.5165	ENSSAUG00010005368	ENSDARG00000013670	327133	hyou1	5871.94	1.57417	0.403676	4.65763e-06	0.000326053
MSTRG.6202	MSTRG.6202	ENSDARG00000009315	556495	clgn	17.4741	1.58017	0.439197	1.37782e-05	0.000739537
MSTRG.13418	ENSSAUG00010015008	ENSDARG00000054170	100537296	ltb4r2b	5.73262	1.58029	0.640317	0.000487285	0.0094945
MSTRG.22977	ENSSAUG00010005712				24.1459	1.61252	0.455476	1.67203e-05	0.000853766
MSTRG.7641	ENSSAUG00010001699	ENSDARG00000100954	108179007	wars1	175.039	1.62413	0.450163	1.3183e-05	0.000717786
MSTRG.16483	ENSSAUG00010027159	ENSDARG00000077688	100005630	cpo	435.75	1.63905	0.449457	1.14065e-05	0.000642947
MSTRG.19674	ENSSAUG00010009213	ENSDARG00000036481	407646	tcn2	8036.32	1.64207	0.323139	1.94083e-08	4.55333e-06
MSTRG.22881	ENSSAUG00010021151	ENSDARG00000036446	100331387	PRKAR2B	5762.62	1.64433	0.521189	6.96172e-05	0.00238598
MSTRG.16526	ENSSAUG00010017733				29.2205	1.6454	0.473896	2.13407e-05	0.00101228
MSTRG.321	ENSSAUG00010000095	ENSDARG00000001818	566347	c3b.2	29596	1.65178	0.279153	1.78015e-10	7.53785e-08
MSTRG.15915	ENSSAUG00010022290	ENSDARG00000106212	100534815	LO017965.1	15.6213	1.65837	0.458358	1.22543e-05	0.000681881
MSTRG.21613	ENSSAUG00010011888	ENSDARG00000076747	100330322	TMCC1	126.358	1.66371	0.339715	4.70151e-08	9.06921e-06
MSTRG.13369	ENSSAUG00010006676				47.3731	1.66377	0.553757	9.86191e-05	0.00299323
MSTRG.2973	ENSSAUG00010008968	ENSDARG00000078504	100332381	si:ch73-60h1.1	541.642	1.66563	0.385179	7.20105e-07	7.66978e-05
MSTRG.7463	ENSSAUG00010025515	ENSDARG00000018069	436597	rdh12	519.492	1.67443	0.429332	4.26609e-06	0.000303539
MSTRG.18936	ENSSAUG00010010834				2195.28	1.69826	0.3826	4.34673e-07	4.99759e-05
MSTRG.20912	ENSSAUG00010012388	ENSDARG00000059651	564304	cidec	1047.68	1.70418	0.349349	5.07474e-08	9.68161e-06
MSTRG.12617	ENSSAUG00010023824	ENSDARG00000060196	100073345	lhpp	36.1583	1.70779	0.397925	8.06612e-07	8.28615e-05
MSTRG.13517	ENSSAUG00010027339	ENSDARG00000060362	562771	nadkb	27.0381	1.71826	0.361446	9.66953e-08	1.59854e-05
MSTRG.2805	ENSSAUG00010024844				72.5744	1.71936	0.609516	0.000165611	0.00443016
MSTRG.22686	ENSSAUG00010011871	ENSDARG00000005115	394057	calub	1306.3	1.7233	0.442968	4.30842e-06	0.0003053
MSTRG.446	ENSSAUG00010003790	ENSDARG00000112526		CABZ01114581.1	185.38	1.72735	0.489969	1.70069e-05	0.000853994
MSTRG.17548	ENSSAUG00010001104	ENSDARG00000088641	336575	grn2	1095.66	1.73681	0.408093	9.85151e-07	9.82943e-05
MSTRG.5063	ENSSAUG00010014101	ENSDARG00000012395	387293	mmp13a	238.489	1.73828	0.361985	7.51622e-08	1.26688e-05
MSTRG.22978	ENSSAUG00010005715	ENSDARG00000093303	100003209	ifitm1	80.9595	1.75493	0.360865	5.23626e-08	9.88117e-06
MSTRG.1121	ENSSAUG00010022085	ENSDARG00000074378	407086	junba	356.306	1.78688	0.294784	7.01958e-11	3.48191e-08
MSTRG.18311	ENSSAUG00010002182	ENSDARG00000051890	566096	hp	8772.68	1.80978	0.349211	1.16972e-08	2.9864e-06
MSTRG.10376	ENSSAUG00010025488	ENSDARG00000076155	563801	mtpap	54.4902	1.81588	0.561255	4.47871e-05	0.00177523
MSTRG.13535	ENSSAUG00010004364	ENSDARG00000038822	559502	mrc1b	94.681	1.81723	0.417816	5.98661e-07	6.73572e-05
MSTRG.21571	MSTRG.21571				2.95238	1.81819	0.682525	0.00039192	0.00810979
MSTRG.18445	ENSSAUG00010008276	ENSDARG00000099336	492781	mvda	171.179	1.82373	0.381715	7.84275e-08	1.30921e-05
MSTRG.24482	ENSSAUG00010007751				38846.9	1.82685	0.308829	2.05771e-10	8.30789e-08
MSTRG.507	ENSSAUG00010020941	ENSDARG00000055876	406662	msmo1	4200.05	1.85727	0.602875	7.77237e-05	0.00257021
MSTRG.14548	ENSSAUG00010014519	ENSDARG00000009001	322160	pdia6	2269.97	1.87564	0.766311	0.000432465	0.0086798
MSTRG.15767	ENSSAUG00010026385	ENSDARG00000075261	406650	timp2b	22.5635	1.88174	0.51126	9.27398e-06	0.000551389
MSTRG.7270	ENSSAUG00010020187	ENSDARG00000069752	564694	ckba	654.717	1.88897	0.445787	1.00624e-06	9.9258e-05
MSTRG.22925	MSTRG.22925				6.8299	1.89724	0.612541	7.89671e-05	0.00258656
MSTRG.24616	ENSSAUG00010015618	ENSDARG00000008835	562067	si:dkey-46g23.5	2867.91	1.89743	0.481556	3.52641e-06	0.00026503
MSTRG.7675	ENSSAUG00010003977	ENSDARG00000111290	565132	ERG28	516.864	1.90497	0.370028	1.23908e-08	3.11764e-06
MSTRG.3061	ENSSAUG00010026106	ENSDARG00000071679	436753	mydgf	977.617	1.9247	0.45019	8.46047e-07	8.64013e-05
MSTRG.13504	ENSSAUG00010026899	ENSDARG00000067848	447879	nmrk2	22.6643	1.92546	0.564778	2.5865e-05	0.00116938
MSTRG.18159	ENSSAUG00010005367				14.0053	1.92976	0.550817	1.92005e-05	0.000923379
MSTRG.10620	ENSSAUG00010015304	ENSDARG00000059070	337230	gars1	822.016	1.93334	0.626608	7.42276e-05	0.00248298
MSTRG.1824	ENSSAUG00010001918				162934	1.93521	0.675015	0.000167206	0.00446595
MSTRG.10054	ENSSAUG00010006589	ENSDARG00000015355	564241	fosl1a	58.624	1.93931	0.545006	1.41073e-05	0.000746695
MSTRG.5679	MSTRG.5679				4.84551	1.94015	0.535372	1.68771e-05	0.000853994
MSTRG.21063	MSTRG.21063		108183829	LOC108183829	37.3439	1.94431	0.790828	0.000405954	0.00830125
MSTRG.8419	ENSSAUG00010015374	ENSDARG00000017984	100136844	zgc:172106	6.29653	1.9445	0.796714	0.000480742	0.00939884
MSTRG.13368	ENSSAUG00010006676				71.185	1.96807	0.653395	8.98473e-05	0.00282069
MSTRG.10443	ENSSAUG00010010989	ENSDARG00000101096	114453	cebp1	3.84787	1.97933	0.787188	0.000442565	0.00884163
MSTRG.19171	MSTRG.19171	ENSDARG00000076838	569714	apom	109.342	1.98434	0.547066	1.1171e-05	0.000631725
MSTRG.5904	ENSSAUG00010002124	ENSDARG00000029071	393495	creld2	420.109	1.98955	0.679755	0.000117051	0.00341532
MSTRG.12371	ENSSAUG00010014098	ENSDARG00000102211	100270759	csf3a	21.9957	1.99802	0.727659	0.000183743	0.00481866
MSTRG.3693	ENSSAUG00010017700	ENSDARG00000057121	570832	c7b	12540.2	2.00327	0.626732	5.12935e-05	0.0019658
MSTRG.10509	ENSSAUG00010015623	ENSDARG00000018491	554998	pdia4	2435.57	2.00598	0.513752	4.12483e-06	0.000297142
MSTRG.810	ENSSAUG00010003882				24910	2.01193	0.328217	4.71416e-11	2.48008e-08
MSTRG.11915	ENSSAUG00010005501	ENSDARG00000008835	562067	si:dkey-46g23.5	105647	2.02909	0.478558	9.96508e-07	9.88593e-05
MSTRG.21762	ENSSAUG00010014956	ENSDARG00000046098	436600	ebp	208.166	2.03869	0.363058	9.07437e-10	3.21511e-07
MSTRG.6871	ENSSAUG00010024674	ENSDARG00000027777	564497	tnfaip3	792.602	2.04175	0.498121	1.731e-06	0.00015291
MSTRG.5384	ENSSAUG00010012900	ENSDARG00000044642	447891	sc5d	1927.96	2.0452	0.37947	3.306e-09	1.00694e-06
MSTRG.5477	ENSSAUG00010004048	ENSDARG00000054530	337070	rars1	172.206	2.04556	0.486117	1.07575e-06	0.000103996
MSTRG.21842	ENSSAUG00010026521	ENSDARG00000042816	406397	mmp9	229.216	2.06092	0.444575	1.56766e-07	2.24927e-05
MSTRG.6154	ENSSAUG00010018637	ENSDARG00000044692	553641	eri1	346.994	2.06317	0.491628	1.1369e-06	0.000108449
MSTRG.20975	ENSSAUG00010027547				582.05	2.08231	0.392977	5.36941e-09	1.50352e-06
MSTRG.4901	ENSSAUG00010017892	ENSDARG00000026403	101886332	hephl1b	306.265	2.08248	0.366849	6.66418e-10	2.51515e-07
MSTRG.809	ENSSAUG00010003885				16930.1	2.10693	0.306876	3.36316e-13	4.17056e-10
MSTRG.13240	ENSSAUG00010007001	ENSDARG00000088140	768185	hsd17b7	322.414	2.11331	0.375596	8.46003e-10	3.05989e-07
MSTRG.3377	MSTRG.3377				12.7488	2.21256	0.51681	8.578e-07	8.70893e-05
MSTRG.12536	ENSSAUG00010018079	ENSDARG00000057498	553472	habp2	19.1306	2.21415	0.757659	0.000112684	0.00331998
MSTRG.3045	ENSSAUG00010010816	ENSDARG00000076290	325317	calr	452.885	2.2243	0.513832	6.32566e-07	6.99489e-05
MSTRG.6914	ENSSAUG00010002291	ENSDARG00000011042	570182	pgbd5	11.1071	2.23471	0.783377	0.000141808	0.00393279
MSTRG.17493	ENSSAUG00010014792	ENSDARG00000016375	394138	asns	536.795	2.23761	0.464515	6.49903e-08	1.15132e-05
MSTRG.19513	ENSSAUG00010004710				154.709	2.23788	0.365702	4.33255e-11	2.37638e-08
MSTRG.9201	ENSSAUG00010011455				25.9421	2.26324	0.732354	6.72205e-05	0.00234137
MSTRG.10395	ENSSAUG00010027280	ENSDARG00000019976	553513	idi1	365.181	2.27625	0.422787	3.36688e-09	1.0078e-06
MSTRG.10734	ENSSAUG00010015644				107.157	2.28787	0.344334	1.4507e-12	1.5741e-09
MSTRG.3516	ENSSAUG00010023437				1043.85	2.29937	0.499669	1.82347e-07	2.51248e-05
MSTRG.9757	ENSSAUG00010012725	ENSDARG00000099315	550369	nsdhl	291.645	2.3279	0.46671	2.70025e-08	6.08818e-06
MSTRG.18333	ENSSAUG00010009738	ENSDARG00000075158	555947	igdcc3	3.20573	2.32953	0.775165	0.000149371	0.00409026
MSTRG.19667	ENSSAUG00010008281	ENSDARG00000037121	791612	mat2ab	1856.77	2.35158	0.624083	6.47092e-06	0.00042047
MSTRG.24076	ENSSAUG00010009061	ENSDARG00000019815	100005469	fn1a	57.2625	2.3539	0.658646	1.28152e-05	0.000704065
MSTRG.19898	ENSSAUG00010005793				10.2619	2.3582	0.900514	0.000262428	0.00619866
MSTRG.17337	ENSSAUG00010001418				27905	2.36283	0.569706	1.34298e-06	0.000124682
MSTRG.17444	ENSSAUG00010004335	ENSDARG00000078997	100333376	dclk3	5.29315	2.39485	0.864508	0.000203292	0.00516093
MSTRG.15892	ENSSAUG00010021668	ENSDARG00000099079	436922	aclya	235.394	2.42243	0.534049	2.38621e-07	3.23649e-05
MSTRG.21672	ENSSAUG00010013723	ENSDARG00000069095	100006303	gls2a	526.92	2.45185	0.890836	0.000175582	0.00464677
MSTRG.3397	ENSSAUG00010014351	ENSDARG00000099351	317638	igfbp1a	13.4831	2.45936	0.796929	6.90941e-05	0.00238478
MSTRG.9263	ENSSAUG00010023998				61398.7	2.46926	0.322203	1.14036e-15	2.47471e-12
MSTRG.5839	ENSSAUG00010019660	ENSDARG00000001953	554477	pfkfb3	153.871	2.47007	0.984428	0.000322839	0.00724136
MSTRG.2833	ENSSAUG00010008017	ENSDARG00000043279	436844	aqp12	1003.02	2.47238	0.493986	2.49514e-08	5.77576e-06
MSTRG.17361	ENSSAUG00010003838	ENSDARG00000016160	553639	gmpr	12.7357	2.47298	0.503362	4.10262e-08	8.37948e-06
MSTRG.430	ENSSAUG00010003700	ENSDARG00000038681	335430	MFAP4	1642.86	2.47587	0.524057	9.80112e-08	1.59854e-05
MSTRG.12930	ENSSAUG00010018800	ENSDARG00000033227	567278	lect2l	67771.4	2.48078	0.32396	1.41858e-15	2.73644e-12
MSTRG.3028	MSTRG.3028				16.983	2.48081	0.387722	8.03429e-12	6.36082e-09
MSTRG.13271	ENSSAUG00010014597	ENSDARG00000077288	562677	si:ch211-188c16.1	27.7517	2.48382	0.806191	6.6713e-05	0.00233981
MSTRG.19421	ENSSAUG00010011506	ENSDARG00000012468	393984	aacs	80.4981	2.48696	0.582146	7.79441e-07	8.15173e-05
MSTRG.12555	ENSSAUG00010023888				8812.74	2.49268	0.475413	6.71012e-09	1.82023e-06
MSTRG.2053	ENSSAUG00010014021	ENSDARG00000036893	561287	f13a1b	12.2779	2.51807	0.544119	1.55108e-07	2.24403e-05
ENSSAUG00010024893	ENSSAUG00010024893	ENSDARG00000079161	101175706	bsnb	17.463	2.5899	0.485548	5.16609e-09	1.4703e-06
MSTRG.13502	ENSSAUG00010026887	ENSDARG00000056888	335340	dnah5l	2.69448	2.62766	0.942541	0.000290653	0.00668348
ENSSAUG00010003893	ENSSAUG00010003893				10.8579	2.64039	0.712945	8.68365e-06	0.000527122
MSTRG.24814	ENSSAUG00010016206				5.99071	2.66817	0.835367	5.74928e-05	0.00212702
MSTRG.1826	ENSSAUG00010001938	ENSDARG00000079043	100320899	si:dkeyp-75b4.10	109817	2.71141	0.878759	7.53184e-05	0.00250499
MSTRG.6038	ENSSAUG00010027525	ENSDARG00000014804	561434	cacna2d1a	191.335	2.72609	0.88946	6.72195e-05	0.00234137
MSTRG.6913	MSTRG.6913				56.4797	2.73025	0.553936	3.55788e-08	7.53381e-06
ENSSAUG00010010161	ENSSAUG00010010161	ENSDARG00000104267	337176	postnb	3.42104	2.74149	0.98861	0.00025816	0.00613122
MSTRG.14660	ENSSAUG00010008920	ENSDARG00000031683	394198	fosab	246.973	2.74969	0.488446	7.97042e-10	2.94414e-07
MSTRG.18136	ENSSAUG00010003666	ENSDARG00000103226	378446	dhcr7	1280.7	2.76983	0.44684	2.69117e-11	1.66862e-08
MSTRG.13695	MSTRG.13695				88.1619	2.80567	0.458068	4.22411e-11	2.37638e-08
MSTRG.8359	ENSSAUG00010012784				21.4325	2.81097	0.806944	1.69604e-05	0.000853994
MSTRG.8722	ENSSAUG00010015664	ENSDARG00000040890	552997	fdps	322.548	2.81662	0.470156	9.36128e-11	4.51448e-08
ENSSAUG00010018544	ENSSAUG00010018544				5.8789	2.84909	1.11699	0.00033194	0.00736475
MSTRG.17318	ENSSAUG00010013151	ENSDARG00000042641	414331	cyp51	684.954	2.85687	0.434879	2.36194e-12	2.4121e-09
MSTRG.6997	MSTRG.6997		555628	itpripl2	4.62275	2.86255	1.17619	0.000504916	0.00967533
MSTRG.6610	ENSSAUG00010017216	ENSDARG00000002219	570552	si:dkey-103j14.5	128.034	2.87564	0.864101	2.84385e-05	0.00124363
MSTRG.1518	ENSSAUG00010006072				6.71736	2.95017	0.950074	7.41708e-05	0.00248298
MSTRG.14778	ENSSAUG00010024636	ENSDARG00000070426	563855	chac1	2510.75	2.95567	0.829919	1.32456e-05	0.000717786
MSTRG.9811	ENSSAUG00010005967	ENSDARG00000037421	30498	egr1	359.991	3.07512	0.347594	4.36341e-20	1.89383e-16
MSTRG.8580	ENSSAUG00010004811	ENSDARG00000037550	793249	cyp21a2	23.3709	3.12129	0.67876	1.75375e-07	2.47125e-05
MSTRG.14559	ENSSAUG00010015520				172207	3.13343	0.370358	1.54827e-18	5.3759e-15
MSTRG.690	MSTRG.690				5.89429	3.20189	1.25062	0.000333149	0.0073679
MSTRG.13141	ENSSAUG00010018356	ENSDARG00000044566	415166	fabp6	78.3054	3.27757	0.577332	6.10864e-10	2.35671e-07
MSTRG.7045	ENSSAUG00010019116	ENSDARG00000092858	555816	si:ch1073-126c3.2	19173.9	3.28425	0.407582	3.89506e-17	1.12703e-13
MSTRG.5319	ENSSAUG00010001686	ENSDARG00000044098	368241	egr2a	268.104	3.29847	0.329457	6.58621e-25	5.71716e-21
MSTRG.24017	ENSSAUG00010010140	ENSDARG00000020028	555623	cps1	17.1985	3.32031	0.570882	1.28705e-05	0.00070487
MSTRG.9257	ENSSAUG00010023993				29590.6	3.32569	0.960575	1.75387e-05	0.00086997
MSTRG.23801	ENSSAUG00010011266	ENSDARG00000062147	794667	otc	241.633	3.33195	0.692528	6.0212e-08	1.0889e-05
MSTRG.24146	ENSSAUG00010004683	ENSDARG00000061274	795400	lss	317.101	3.47047	0.509876	4.50986e-13	5.21972e-10
MSTRG.3763	ENSSAUG00010013344	ENSDARG00000074425	368621	si:busm1-57f23.1	138.482	3.60083	0.704088	1.26851e-08	3.14609e-06
MSTRG.19441	ENSSAUG00010021935	ENSDARG00000016733	327512	psat1	156.479	3.6137	0.756506	6.94556e-08	1.19388e-05
MSTRG.12561	ENSSAUG00010024163	ENSDARG00000099579	557186	aldh18a1	130.599	3.62357	0.915952	2.60838e-06	0.000206777
MSTRG.7886	MSTRG.7886				58.9865	3.68918	0.479364	7.03341e-16	1.74439e-12
MSTRG.8385	ENSSAUG00010015954				2613.99	3.70589	0.576492	5.99748e-12	5.48012e-09
MSTRG.8346	ENSSAUG00010010021	ENSDARG00000079946	799528	sqlea	1531.87	3.92763	0.612859	6.52531e-12	5.6643e-09
MSTRG.15903	ENSSAUG00010022280				3587.45	3.99491	0.644226	2.47862e-11	1.59375e-08
MSTRG.23936	ENSSAUG00010026494	ENSDARG00000001873	321928	phgdh	197.866	4.03896	0.902489	2.77186e-07	3.57834e-05
MSTRG.14599	ENSSAUG00010011834	ENSDARG00000042221	100034522	mthfd1l	297.313	4.04292	0.68249	1.33462e-10	5.79258e-08
MSTRG.2052	ENSSAUG00010013960	ENSDARG00000099377	101885359	si:cabz01030277.1	6.72569	4.04969	0.788331	2.74693e-08	6.11404e-06
MSTRG.9974	ENSSAUG00010009712	ENSDARG00000051986	406413	ndufs8a	175.914	4.05119	1.05913	4.16035e-06	0.000298462
MSTRG.22680	ENSSAUG00010024277				82.6929	4.06248	0.87743	1.30994e-07	1.9605e-05
MSTRG.24497	MSTRG.24497		101884369	LOC101884369	7.51295	4.09338	1.29682	5.8514e-05	0.00214317
MSTRG.24272	ENSSAUG00010002548	ENSDARG00000095675	553274	ccdc141	36.5874	4.09512	1.17656	1.48682e-05	0.000777267
MSTRG.16312	ENSSAUG00010024780	ENSDARG00000074815	100151112	mxra5a	33.4363	4.1499	0.746133	1.12883e-09	3.91951e-07
MSTRG.805	ENSSAUG00010003889				2530.08	4.21763	0.610197	2.12596e-13	2.83913e-10
MSTRG.6888	MSTRG.6888	ENSDARG00000095184	100321084	si:ch73-52p7.1	38.5689	4.24783	1.05675	1.98039e-06	0.000170206
MSTRG.8315	ENSSAUG00010011419	ENSDARG00000104574	794305	pcsk6	7.88305	4.26799	1.3128	4.96328e-05	0.00192768
MSTRG.3483	MSTRG.3483				3.42769	4.28616	1.25174	4.6212e-06	0.000324812
MSTRG.19666	ENSSAUG00010008256	ENSDARG00000051957	352913	selenom	80.6387	4.29005	0.913823	9.85215e-08	1.59854e-05
MSTRG.8384	ENSSAUG00010015968				29606.2	4.41315	0.611488	2.50822e-14	3.95866e-11
MSTRG.7044	MSTRG.7044		110440179	LOC110440179	278.468	4.47299	0.872013	1.1147e-08	2.8884e-06
MSTRG.12518	ENSSAUG00010016419	ENSDARG00000058421	654829	lgi1b	48.5921	4.52175	0.922864	3.47834e-08	7.53381e-06
MSTRG.21180	ENSSAUG00010018563	ENSDARG00000017742	568484	grm6a	3.80895	4.9053	1.8286	0.000104854	0.00313857
MSTRG.8389	ENSSAUG00010015975				5.32777	5.05362	1.21685	1.03345e-07	1.65667e-05
MSTRG.19639	MSTRG.19639				11.6431	5.21161	1.17997	2.73384e-07	3.56858e-05
MSTRG.8387	ENSSAUG00010015962				8.33077	5.48233	0.98499	1.39045e-05	0.000740479
MSTRG.23673	ENSSAUG00010010063				13.1288	5.93095	1.15255	2.12429e-09	6.82958e-07
MSTRG.8388	ENSSAUG00010015975				52301.4	6.52245	0.58149	1.7871e-30	3.10259e-26
MSTRG.21365	ENSSAUG00010004609	ENSDARG00000087099	322510	si:ch73-106k19.5	9.57754	6.61288	1.7523	6.81127e-07	7.43713e-05
MSTRG.3329	ENSSAUG00010026525	ENSDARG00000010312	84702	cp	3.72721	7.02906	2.86475	3.95722e-05	0.00160143
MSTRG.8386	ENSSAUG00010015962				1675.13	7.69785	0.870054	3.97564e-20	1.89383e-16

## Sheet: HYP
GeneID	Reference Gene ID	Ensembl Gene ID D.rerio	Entrez Gene ID D.rerio	Gene symbol D.rerio	baseMean	log2FoldChange	lfcSE	pvalue	padj
MSTRG.18353	ENSSAUG00010008295	ENSDARG00000056587	563369	cyp2r1	1205.16	-7.49425	0.817508	2.05496e-21	2.61816e-18
MSTRG.4637	ENSSAUG00010003774	ENSDARG00000043142	100073337	or108-3	4.86276	-4.27819	1.07102	8.40966e-07	4.37327e-05
MSTRG.18251	ENSSAUG00010022660	ENSDARG00000090785	445230	diaph3	9.15144	-4.02524	1.08152	9.33556e-06	0.000304979
MSTRG.4638	MSTRG.4638				6.36333	-3.60322	0.993571	1.27705e-05	0.000395465
MSTRG.17837	MSTRG.17837	ENSDARG00000063474	100329953	arfgef1	17.8526	-3.48009	1.11684	5.80511e-05	0.00127413
MSTRG.6278	ENSSAUG00010016465	ENSDARG00000068830	100003412	zgc:172139	7.44632	-3.40518	0.650748	1.35066e-08	1.28147e-06
MSTRG.22692	ENSSAUG00010011968	ENSDARG00000002764	571850	miox	10485	-3.38618	0.412946	1.14117e-17	8.30027e-15
MSTRG.20737	ENSSAUG00010024450	ENSDARG00000020840	406557	mcrs1	1357.18	-3.18209	0.503012	1.23792e-11	2.59774e-09
MSTRG.15997	ENSSAUG00010007094	ENSDARG00000035706		dock6	312.972	-3.04542	0.55565	1.84716e-09	2.2262e-07
MSTRG.23911	ENSSAUG00010025110	ENSDARG00000077620	550236	cdca7a	31.0353	-3.01865	0.555703	2.91826e-09	3.31548e-07
MSTRG.20512	ENSSAUG00010014842	ENSDARG00000060316	767678	cish	287.516	-3.00092	0.572035	6.91192e-09	7.16791e-07
MSTRG.7894	MSTRG.7894	ENSDARG00000063108	100334305	LOC100334305	11.7833	-2.97453	1.09734	0.000193801	0.00322766
MSTRG.24360	ENSSAUG00010006778				2.88991	-2.95412	1.08092	0.000232517	0.00372299
MSTRG.13369	ENSSAUG00010006676				27.727	-2.9167	0.570088	1.5891e-08	1.47104e-06
MSTRG.15245	ENSSAUG00010025861	ENSDARG00000019507	286747	mcm5	31.3105	-2.86656	0.70843	2.40318e-06	0.000104806
MSTRG.22952	MSTRG.22952				2.16523	-2.81042	1.19557	0.000476997	0.00645539
MSTRG.7731	ENSSAUG00010015348	ENSDARG00000012073	573988	kif15	12.9253	-2.78158	0.761149	1.13471e-05	0.000357738
ENSSAUG00010002066	ENSSAUG00010002066	ENSDARG00000040224	323406	krcp	6.59155	-2.7743	0.955877	0.000160289	0.00280635
MSTRG.15524	ENSSAUG00010008771	ENSDARG00000070522	566351	cacna1ia	101.402	-2.7639	0.579684	7.62378e-08	5.71367e-06
MSTRG.5	ENSSAUG00010000002	ENSDARG00000054447	100331439	slc29a1b	4.32483	-2.74985	0.982591	0.000220892	0.00357537
MSTRG.13845	ENSSAUG00010012537				832.613	-2.72631	0.395211	2.5037e-13	7.83483e-11
MSTRG.24321	MSTRG.24321	ENSDARG00000073822	100334106	iqsec1a	3.75366	-2.70001	1.11986	0.000653993	0.0081498
MSTRG.23989	ENSSAUG00010027394				2.79304	-2.66287	0.886887	0.000164503	0.00286547
ENSSAUG00010024160	ENSSAUG00010024160	ENSDARG00000058533	553405	pole	9.51012	-2.64883	0.794719	3.87892e-05	0.000928702
MSTRG.7026	MSTRG.7026	ENSDARG00000076103	561017	grid2ipa	10.3559	-2.64815	0.553387	9.81692e-08	6.94726e-06
MSTRG.4789	ENSSAUG00010025212	ENSDARG00000029124	569571	adamts15a	118.596	-2.64049	0.479623	1.68878e-09	2.06784e-07
MSTRG.192	ENSSAUG00010000057				14.9936	-2.62374	0.741362	1.53428e-05	0.000453094
MSTRG.13830	ENSSAUG00010027446	ENSDARG00000102362	337675	slc25a12	276.989	-2.58654	0.344533	3.30352e-15	1.55066e-12
MSTRG.19136	ENSSAUG00010023308	ENSDARG00000076404	103911113	mctp1a	74.9384	-2.52034	0.644965	3.66968e-06	0.000147424
MSTRG.19841	ENSSAUG00010019754				68.8074	-2.50823	0.426467	1.88526e-10	2.97588e-08
MSTRG.14644	ENSSAUG00010002831	ENSDARG00000014232	326020	prkg3	256.814	-2.48509	0.302731	1.08376e-17	8.30027e-15
MSTRG.22953	MSTRG.22953				18.2721	-2.48102	0.547812	2.47758e-07	1.5823e-05
MSTRG.13620	ENSSAUG00010006897	ENSDARG00000040041	337598	mcm4	33.5791	-2.45904	0.563718	5.91652e-07	3.25719e-05
MSTRG.9581	ENSSAUG00010017173	ENSDARG00000099545	793657	snx25	6.04622	-2.42976	0.620938	4.71936e-06	0.000179487
MSTRG.22637	ENSSAUG00010023843	ENSDARG00000005274	554171	rad52	7.43973	-2.4258	0.645936	7.98673e-06	0.000270321
MSTRG.23330	ENSSAUG00010019898	ENSDARG00000039354	436865	ska1	2.47332	-2.42439	0.932741	0.000523734	0.00691477
MSTRG.13676	ENSSAUG00010027177	ENSDARG00000099776	100000775	glula	7922.65	-2.42129	0.439785	1.76569e-09	2.1425e-07
MSTRG.11975	MSTRG.11975				15.5792	-2.42049	0.538849	3.8252e-07	2.2896e-05
MSTRG.17492	ENSSAUG00010014772	ENSDARG00000060917	562517	anln	6.00122	-2.41497	0.698743	2.77129e-05	0.000714329
MSTRG.15908	ENSSAUG00010022278	ENSDARG00000027469	402842	hsd17b1	8.89651	-2.40688	0.529439	3.29343e-07	2.00495e-05
MSTRG.22365	ENSSAUG00010001088	ENSDARG00000097691		pclaf	9.63469	-2.39632	0.615906	5.06186e-06	0.000189284
MSTRG.10389	ENSSAUG00010026462	ENSDARG00000038569	58072	fzd8b	144.808	-2.37449	0.308466	7.0716e-16	4.01621e-13
MSTRG.20602	ENSSAUG00010025726	ENSDARG00000016773	100136861	cishb	220.599	-2.31653	0.414987	1.15671e-09	1.53468e-07
MSTRG.14393	ENSSAUG00010012190				39.9462	-2.26779	0.454398	2.78814e-08	2.37952e-06
MSTRG.10085	ENSSAUG00010014106	ENSDARG00000018145	322977	mid1ip1l	1211.28	-2.26473	0.276753	1.36339e-17	9.3534e-15
MSTRG.5458	ENSSAUG00010001923	ENSDARG00000088539	550165	ponzr2	28.8392	-2.25523	0.494711	2.50982e-07	1.59316e-05
MSTRG.11624	MSTRG.11624				8.5352	-2.2094	0.589785	1.01503e-05	0.000327398
MSTRG.10804	MSTRG.10804				26.0784	-2.19695	0.545919	2.47933e-06	0.000107339
MSTRG.6435	MSTRG.6435	ENSDARG00000104916	797610	si:dkey-71l4.4	13.2441	-2.19687	0.817538	0.000241097	0.00381584
MSTRG.20671	ENSSAUG00010014111	ENSDARG00000060413	101884863	si:ch211-157b11.8	8.53987	-2.18334	0.639883	2.67133e-05	0.000695598
MSTRG.15113	ENSSAUG00010004930				27.8111	-2.1832	0.504166	6.55122e-07	3.50913e-05
MSTRG.23752	ENSSAUG00010009138				189.672	-2.13253	0.286305	4.91198e-15	2.13695e-12
MSTRG.21833	ENSSAUG00010025283	ENSDARG00000068870	565685	fance	94.6551	-2.11934	0.416012	1.66713e-08	1.51717e-06
MSTRG.14399	ENSSAUG00010012204				94.6273	-2.1145	0.382974	1.69257e-09	2.06784e-07
MSTRG.9579	ENSSAUG00010017136	ENSDARG00000109399		si:ch1073-110a20.7	5.88568	-2.10799	0.72564	0.000149624	0.00267688
MSTRG.1176	MSTRG.1176	ENSDARG00000087674	101883863	si:ch1073-127d16.1	29.0443	-2.08312	0.408252	1.59086e-08	1.47104e-06
MSTRG.9199	ENSSAUG00010011460	ENSDARG00000040059	30719	gbp	177.386	-2.07311	0.315389	2.5579e-12	6.61235e-10
MSTRG.12636	ENSSAUG00010026795	ENSDARG00000099101	64263	gch2	36.0042	-2.07152	0.580443	1.50636e-05	0.000447071
MSTRG.2962	ENSSAUG00010007679	ENSDARG00000074889	558403	CT025742.1	4.92428	-2.04586	0.809622	0.000514413	0.006822
MSTRG.748	ENSSAUG00010024993	ENSDARG00000017744	321452	smc2	17.02	-2.04144	0.603618	3.27481e-05	0.000821557
MSTRG.22955	ENSSAUG00010026827				83.2859	-2.03557	0.407497	2.81212e-08	2.38786e-06
MSTRG.703	ENSSAUG00010019397	ENSDARG00000070109	492707	ncapg	5.84235	-2.02132	0.671464	0.000124144	0.00231143
MSTRG.14395	ENSSAUG00010012195				12.8804	-2.01853	0.785525	0.000397076	0.00562169
MSTRG.5457	MSTRG.5457				753.536	-2.01556	0.398288	2.11209e-08	1.86502e-06
MSTRG.10669	ENSSAUG00010011461	ENSDARG00000042894	81540	tyms	22.5534	-1.99059	0.573934	2.40343e-05	0.000646607
MSTRG.4494	ENSSAUG00010018660	ENSDARG00000101925		si:ch1073-204b8.1	42.6356	-1.98398	0.644588	7.91332e-05	0.00161869
MSTRG.6584	ENSSAUG00010025947	ENSDARG00000092650	100004731	si:ch211-223p8.8	22.1322	-1.98116	0.359759	1.99973e-09	2.37794e-07
MSTRG.22607	ENSSAUG00010004394	ENSDARG00000041747	641583	sspn	31.5685	-1.95255	0.419927	1.52056e-07	1.0352e-05
MSTRG.774	ENSSAUG00010025352	ENSDARG00000032340	322648	serhl	8.07494	-1.95247	0.533782	1.32745e-05	0.000408941
MSTRG.11974	ENSSAUG00010011285	ENSDARG00000006120	30253	tbx2b	860.57	-1.93931	0.317854	5.69982e-11	1.00661e-08
MSTRG.11778	ENSSAUG00010010678	ENSDARG00000089887	100329766	mmp20a	13.1518	-1.9217	0.449277	9.63614e-07	4.91085e-05
MSTRG.1051	ENSSAUG00010001120	ENSDARG00000102245	327590	tk1	4.99367	-1.91616	0.814569	0.000723614	0.00879639
MSTRG.75	ENSSAUG00010010447	ENSDARG00000103129		nid1b	49.1264	-1.9122	0.571453	3.51678e-05	0.0008593
MSTRG.11828	ENSSAUG00010000621	ENSDARG00000087814	101885305	mfrp	12.6665	-1.90693	0.484617	4.04964e-06	0.000160519
MSTRG.15339	ENSSAUG00010016342	ENSDARG00000055172	795494	si:ch211-256m1.8	65.2085	-1.89494	0.398655	9.85399e-08	6.94726e-06
MSTRG.7603	ENSSAUG00010009233	ENSDARG00000070461	767755	CDIN1	29.1815	-1.87341	0.294995	1.15217e-11	2.45618e-09
MSTRG.10830	ENSSAUG00010019822	ENSDARG00000057392	556343	lrrc31	52.2464	-1.86831	0.431856	7.49173e-07	3.95355e-05
MSTRG.23717	ENSSAUG00010023297	ENSDARG00000021433	324134	asmtl	5938.07	-1.85509	0.305017	6.61894e-11	1.14623e-08
MSTRG.4921	ENSSAUG00010011953				6.06062	-1.84911	0.735167	0.00047635	0.00645153
MSTRG.15049	MSTRG.15049		108191042	LOC108191042	177.459	-1.84896	0.378016	5.30988e-08	4.15405e-06
MSTRG.13359	ENSSAUG00010002903	ENSDARG00000076265	562947	ano8a	5.59693	-1.82262	0.746612	0.000547405	0.00711666
MSTRG.15956	ENSSAUG00010006116	ENSDARG00000074661	565271	gper1	28.1243	-1.82118	0.403457	3.46843e-07	2.09716e-05
MSTRG.20244	ENSSAUG00010015440	ENSDARG00000102798	192338	mcm2	69.5751	-1.81995	0.525647	2.50983e-05	0.000664124
MSTRG.22950	ENSSAUG00010026741				99.9146	-1.81795	0.344689	7.10487e-09	7.28331e-07
MSTRG.12477	ENSSAUG00010025659	ENSDARG00000006811	436872	sult1st6	342.107	-1.81738	0.233683	4.19991e-16	2.49713e-13
MSTRG.3155	MSTRG.3155	ENSDARG00000101636	393615	prorsd1	11.7062	-1.80651	0.407085	5.70559e-07	3.18033e-05
MSTRG.15080	ENSSAUG00010002820	ENSDARG00000055855	559096	kcnc3a	22.3636	-1.80209	0.598957	0.000105577	0.00204027
MSTRG.7757	ENSSAUG00010025984				640.088	-1.7975	0.256653	1.46697e-13	4.84561e-11
MSTRG.11773	ENSSAUG00010010666	ENSDARG00000034941	799022	si:dkey-224e22.2	12.7585	-1.79609	0.444587	2.58099e-06	0.000110137
MSTRG.17712	ENSSAUG00010007859	ENSDARG00000102756	797815	nr0b2b	95.3244	-1.79584	0.457933	4.37623e-06	0.000169458
MSTRG.1180	ENSSAUG00010000487	ENSDARG00000101792	100535835	SEC14L1	184.075	-1.7937	0.429194	1.47103e-06	6.91129e-05
MSTRG.14885	ENSSAUG00010017176	ENSDARG00000024204	192323	mcm3	40.8281	-1.78692	0.637096	0.000208107	0.00341491
ENSSAUG00010014165	ENSSAUG00010014165	ENSDARG00000075354	797406	espl1	8.13915	-1.77626	0.595467	0.000141868	0.00256643
MSTRG.4758	ENSSAUG00010013817	ENSDARG00000014017	30740	rrm1	6.43168	-1.76754	0.732296	0.000650875	0.00813001
MSTRG.23340	ENSSAUG00010019534	ENSDARG00000102060	436752	CSTPP1	15.0985	-1.76746	0.661737	0.000295307	0.00447147
MSTRG.15008	ENSSAUG00010002891				29.5107	-1.76408	0.605308	0.000152154	0.00270586
MSTRG.17399	ENSSAUG00010005915	ENSDARG00000100822	553780	mapk15	84.6507	-1.76291	0.413847	1.02106e-06	5.12247e-05
MSTRG.9198	ENSSAUG00010011460	ENSDARG00000040059	30719	gbp	114.396	-1.75133	0.346813	2.36775e-08	2.06018e-06
MSTRG.21735	ENSSAUG00010007624	ENSDARG00000006174	450033	lrrc23	20.2955	-1.72082	0.410812	1.35037e-06	6.47486e-05
MSTRG.16246	ENSSAUG00010016249				9604.97	-1.7188	0.481284	1.6506e-05	0.000478729
MSTRG.7257	ENSSAUG00010014169				950.048	-1.7174	0.46873	1.19937e-05	0.000375319
MSTRG.12536	ENSSAUG00010018079	ENSDARG00000057498	553472	habp2	8.82855	-1.714	0.753336	0.000851584	0.00989557
ENSSAUG00010024427	ENSSAUG00010024427	ENSDARG00000062753	562755	naif1	5.30639	-1.70974	0.579505	0.000168836	0.00292869
MSTRG.14572	ENSSAUG00010009326	ENSDARG00000002847	557836	fndc1	5.51403	-1.70529	0.589681	0.000187744	0.00316222
MSTRG.6689	ENSSAUG00010011547	ENSDARG00000090656	100537923	tomm20a	11.3773	-1.701	0.602387	0.0001985	0.00329669
MSTRG.14394	ENSSAUG00010012193				19.6344	-1.69918	0.677952	0.000506502	0.00673209
MSTRG.15970	ENSSAUG00010006142	ENSDARG00000052642	566015	shisa9b	13.5808	-1.69489	0.59304	0.000195278	0.00324924
MSTRG.1037	ENSSAUG00010000995				3.99812	-1.69145	0.694545	0.000751077	0.00903978
MSTRG.13127	ENSSAUG00010016505	ENSDARG00000013293	393442	crispld1b	30.1936	-1.68937	0.478784	2.01714e-05	0.000560432
MSTRG.9495	ENSSAUG00010010568	ENSDARG00000087704	556647	gfra3	12.4283	-1.68653	0.46467	1.39944e-05	0.0004238
MSTRG.13230	ENSSAUG00010006902				8.88835	-1.67967	0.560916	0.000136752	0.00248396
MSTRG.10495	MSTRG.10495	ENSDARG00000030213	327079	sap30l	131.563	-1.67446	0.447602	9.05695e-06	0.000297873
MSTRG.13561	ENSSAUG00010011333	ENSDARG00000038793	541495	ccdc24	12.3304	-1.66989	0.662162	0.00044127	0.00607793
MSTRG.19689	ENSSAUG00010016843	ENSDARG00000002405	561694	si:ch211-225b11.1	289.898	-1.65288	0.545601	0.00010847	0.00207594
MSTRG.18521	ENSSAUG00010008050	ENSDARG00000055133	497403	cenpf	8.75101	-1.65172	0.630154	0.000397429	0.00562169
MSTRG.8081	ENSSAUG00010013188				13.252	-1.6478	0.631466	0.000359387	0.00522444
MSTRG.793	ENSSAUG00010003053				52.2178	-1.64734	0.544443	0.000108265	0.00207425
MSTRG.12293	ENSSAUG00010009230				100.563	-1.6449	0.24891	2.19229e-12	5.75057e-10
MSTRG.18861	ENSSAUG00010004453	ENSDARG00000101508	30506	nr6a1a	49.8172	-1.6395	0.360567	2.8472e-07	1.77572e-05
MSTRG.3905	ENSSAUG00010022159	ENSDARG00000087585		FAM222A	110.963	-1.63865	0.271163	8.77872e-11	1.46342e-08
MSTRG.3276	ENSSAUG00010009680	ENSDARG00000068098	555550	si:ch211-198o12.4	21.8066	-1.6352	0.469637	2.45963e-05	0.000655579
MSTRG.24275	MSTRG.24275				6.31796	-1.63038	0.600454	0.000335338	0.00494741
MSTRG.14397	ENSSAUG00010012198				15.4267	-1.62797	0.561828	0.00017178	0.00296616
MSTRG.12343	MSTRG.12343	ENSDARG00000021948	30037	tncb	17.0845	-1.62119	0.383502	1.38606e-06	6.61047e-05
MSTRG.4205	ENSSAUG00010001710	ENSDARG00000102380	103911794	cnnm4a	100.784	-1.61356	0.409076	4.16336e-06	0.000164158
MSTRG.463	ENSSAUG00010004208	ENSDARG00000062854	555553	sdk1b	13.7743	-1.61241	0.636572	0.000466608	0.00634813
MSTRG.18359	ENSSAUG00010008384	ENSDARG00000054318	565828	stk33	81.4905	-1.61201	0.514468	7.92399e-05	0.00161902
MSTRG.10523	MSTRG.10523		101886067	si:ch211-79h18.2	8.67819	-1.60857	0.635862	0.000479335	0.00647891
MSTRG.20931	ENSSAUG00010010185	ENSDARG00000040764	30493	id1	1178.31	-1.6059	0.259099	3.49962e-11	6.64071e-09
MSTRG.3312	ENSSAUG00010022028	ENSDARG00000044365	114421	angptl3	326.187	-1.59253	0.597344	0.000314653	0.0046927
MSTRG.10337	ENSSAUG00010019704	ENSDARG00000069744	795517	mos	11.3288	-1.58701	0.522042	0.000125813	0.00232552
MSTRG.7025	ENSSAUG00010012008	ENSDARG00000038941	436811	ppp1r1c	34.1241	-1.58592	0.422909	9.24721e-06	0.000302647
MSTRG.17386	ENSSAUG00010003966	ENSDARG00000056034	566642	pip4p2	27.3628	-1.58265	0.317621	3.36179e-08	2.76333e-06
MSTRG.5379	ENSSAUG00010012876	ENSDARG00000074120	564054	usp2b	146.443	-1.56592	0.244138	8.93572e-12	1.96773e-09
MSTRG.22043	MSTRG.22043				13.3715	-1.56004	0.446348	2.71114e-05	0.000700848
MSTRG.1339	MSTRG.1339		110438040	LOC110438040	11.5432	-1.55403	0.658185	0.000722218	0.00879639
MSTRG.15793	ENSSAUG00010018683	ENSDARG00000009874	100001426	cyp2k6	3242.64	-1.52917	0.391806	5.02972e-06	0.000188874
MSTRG.13827	ENSSAUG00010027304	ENSDARG00000075924	100141331	RAPGEF4	30.8284	-1.52252	0.615422	0.000555397	0.00719958
MSTRG.20080	ENSSAUG00010013980	ENSDARG00000075296	570133	fam83c	225.086	-1.50796	0.238461	1.59122e-11	3.2085e-09
MSTRG.13463	ENSSAUG00010011072	ENSDARG00000069029	560020	acss2l	1699.38	-1.50673	0.258085	3.32752e-10	5.16113e-08
MSTRG.22951	MSTRG.22951				24.3367	-1.49915	0.52777	0.000203827	0.0033652
MSTRG.3244	ENSSAUG00010021363	ENSDARG00000075188	564734	adamts10	48.8522	-1.49734	0.374686	3.51404e-06	0.00014149
MSTRG.13183	ENSSAUG00010024094	ENSDARG00000056551	100007819	slc22a13a	37.4803	-1.49143	0.41957	1.97726e-05	0.000552796
MSTRG.13240	ENSSAUG00010007001	ENSDARG00000088140	768185	hsd17b7	364.493	-1.48599	0.542043	0.000274762	0.00423589
MSTRG.478	ENSSAUG00010009323	ENSDARG00000089873	100007521	socs1b	177.632	-1.48512	0.45717	5.89916e-05	0.00128635
MSTRG.16442	ENSSAUG00010026869	ENSDARG00000098490		CABZ01118270.1	17.0278	-1.48272	0.284981	1.25708e-08	1.21203e-06
MSTRG.19336	ENSSAUG00010016575	ENSDARG00000012366	445505	fbp2	26.5045	-1.47518	0.415203	2.07307e-05	0.000572404
MSTRG.6115	ENSSAUG00010019831	ENSDARG00000032218	566019	acss3	357.44	-1.47296	0.501962	0.00015922	0.00279929
MSTRG.4935	ENSSAUG00010016377	ENSDARG00000079933	556497	SLC46A3	420.396	-1.47008	0.25389	4.45121e-10	6.63127e-08
MSTRG.10754	ENSSAUG00010016506	ENSDARG00000055566	445215	mastl	9.59795	-1.46995	0.412236	2.12907e-05	0.00058425
MSTRG.2065	ENSSAUG00010006130	ENSDARG00000061411	559677	nelfa	10.3277	-1.46637	0.559372	0.000400262	0.00564832
MSTRG.11606	ENSSAUG00010018059	ENSDARG00000007264		nipsnap2	22.3773	-1.46311	0.428972	3.44583e-05	0.000851291
MSTRG.11422	ENSSAUG00010023579	ENSDARG00000058538	323919	alcamb	58.6493	-1.46103	0.415108	2.24781e-05	0.000609334
MSTRG.19980	ENSSAUG00010001901	ENSDARG00000045262	336623	gsnb	103.313	-1.46075	0.41063	1.9975e-05	0.000555893
MSTRG.19121	ENSSAUG00010022875				56.7226	-1.45313	0.384012	8.37104e-06	0.000279092
MSTRG.19650	ENSSAUG00010004372	ENSDARG00000101670	497376	kntc1	14.0025	-1.45251	0.493969	0.000176831	0.00301794
MSTRG.7674	ENSSAUG00010003967				19.0852	-1.43659	0.396974	1.74895e-05	0.000499936
MSTRG.17771	ENSSAUG00010005145	ENSDARG00000093668		ankmy2b	14.5847	-1.43651	0.421219	3.5054e-05	0.0008593
MSTRG.7424	ENSSAUG00010015050	ENSDARG00000087870	101886922	adgrf3a	35.0602	-1.42747	0.393532	1.61768e-05	0.000473026
MSTRG.18032	ENSSAUG00010000571				543.193	-1.40206	0.370357	8.89176e-06	0.000294253
ENSSAUG00010000260	ENSSAUG00010000260				6.7261	-1.38978	0.49344	0.000271117	0.00419784
MSTRG.15691	ENSSAUG00010024929				69.3574	-1.38697	0.270997	1.95149e-08	1.75801e-06
MSTRG.1842	ENSSAUG00010010925	ENSDARG00000104654	793075	leap2	6046.77	-1.37767	0.336404	2.27307e-06	9.96187e-05
MSTRG.19071	ENSSAUG00010024316	ENSDARG00000067564	751678	zgc:153044	7.41899	-1.37617	0.526665	0.000457169	0.00624868
MSTRG.10619	ENSSAUG00010015262	ENSDARG00000059097	323005	nktr	4096.94	-1.37077	0.379097	1.55529e-05	0.00045752
MSTRG.5389	ENSSAUG00010013825	ENSDARG00000035148	555612	orai2	162.491	-1.3679	0.252285	3.87659e-09	4.29483e-07
MSTRG.7566	ENSSAUG00010027541	ENSDARG00000020231	559217	mapre3a	180.03	-1.36572	0.318463	1.10719e-06	5.4858e-05
MSTRG.18614	ENSSAUG00010016498	ENSDARG00000074319	555721	sall1a	1234.84	-1.36561	0.322787	1.44602e-06	6.82344e-05
MSTRG.3218	MSTRG.3218				40.8184	-1.35915	0.33666	3.24311e-06	0.000132982
MSTRG.14641	ENSSAUG00010023181	ENSDARG00000104103	564322	rps6kc1	331.998	-1.35017	0.246235	2.84998e-09	3.25866e-07
ENSSAUG00010002416	ENSSAUG00010002416	ENSDARG00000056929	563644	kdm6bb	15.798	-1.34917	0.31931	1.54975e-06	7.23634e-05
MSTRG.22004	ENSSAUG00010026379	ENSDARG00000055835	100005108	slc26a6	225.276	-1.34914	0.2729	4.83061e-08	3.79576e-06
MSTRG.14414	ENSSAUG00010012250				12.6349	-1.3467	0.504905	0.000412259	0.00576742
MSTRG.18349	ENSSAUG00010005700	ENSDARG00000036299	373078	nucb2a	2350.11	-1.34655	0.178132	2.94069e-15	1.41765e-12
MSTRG.7858	ENSSAUG00010025118	ENSDARG00000003411	30126	foxa2	769.613	-1.34053	0.276111	7.95633e-08	5.91321e-06
MSTRG.4101	ENSSAUG00010016157	ENSDARG00000038524	557176	pik3r1	1970.28	-1.33467	0.325587	2.58889e-06	0.00011021
MSTRG.19005	ENSSAUG00010000609	ENSDARG00000062518	100170793	ulk1a	474.8	-1.32848	0.302964	7.48458e-07	3.95355e-05
MSTRG.8618	ENSSAUG00010014316	ENSDARG00000055271	100049175	nkd2a	44.8398	-1.32846	0.485975	0.000315799	0.00470585
MSTRG.14400	ENSSAUG00010012209				28.6126	-1.32565	0.494775	0.000389083	0.00555205
MSTRG.13665	ENSSAUG00010025744				151.097	-1.32297	0.415421	8.05152e-05	0.00164131
MSTRG.16215	MSTRG.16215	ENSDARG00000102965	100331694	LOC100331694	29.2451	-1.32018	0.448639	0.00017811	0.00303433
MSTRG.14647	ENSSAUG00010003090	ENSDARG00000101062	571911	fdft1	330.994	-1.31743	0.285824	2.67182e-07	1.67218e-05
MSTRG.14522	ENSSAUG00010011609	ENSDARG00000019253	405771	rhag	124.328	-1.316	0.366851	1.99769e-05	0.000555893
MSTRG.17358	ENSSAUG00010003806	ENSDARG00000062268	558456	jarid2b	320.395	-1.31503	0.553581	0.000798265	0.00944834
MSTRG.23149	ENSSAUG00010008146	ENSDARG00000013775	559426	si:dkey-246g23.4	84.3077	-1.31264	0.414385	8.56123e-05	0.00172185
MSTRG.15928	ENSSAUG00010023527	ENSDARG00000059773	565863	SRCIN1	1217.83	-1.31026	0.432418	0.000130626	0.00239709
MSTRG.3705	ENSSAUG00010021457	ENSDARG00000051923	58025	ccnb1	10.3928	-1.30851	0.432724	0.000148062	0.00265693
MSTRG.20157	ENSSAUG00010004144	ENSDARG00000011376	393843	dnase1l4.2	127.316	-1.3071	0.408171	7.75778e-05	0.00160343
MSTRG.4121	ENSSAUG00010010129	ENSDARG00000060584	561164	kank1b	17.8107	-1.30604	0.461061	0.000244122	0.00385005
MSTRG.2597	ENSSAUG00010003622	ENSDARG00000071465	550456	lrrc39	164.983	-1.30454	0.324724	3.76108e-06	0.000149746
MSTRG.13689	ENSSAUG00010003213	ENSDARG00000077022	100136860	fam131a	71.0432	-1.30286	0.409405	8.17336e-05	0.00166235
MSTRG.5263	ENSSAUG00010001755	ENSDARG00000015199	556277	cblb	73.4468	-1.30032	0.399571	6.49217e-05	0.00138352
MSTRG.1206	ENSSAUG00010001767	ENSDARG00000044561	565958	ccr7	15.9809	-1.29892	0.329835	5.57026e-06	0.000202769
MSTRG.7754	ENSSAUG00010025981	ENSDARG00000104448	404617	zgc:77287	22.7091	-1.29723	0.389062	4.87367e-05	0.00111451
MSTRG.16502	ENSSAUG00010008285	ENSDARG00000070078	571189	abcb11b	3039.56	-1.29604	0.384769	4.42762e-05	0.00102566
MSTRG.18317	ENSSAUG00010002300	ENSDARG00000045428	553804	mcee	106.702	-1.296	0.276973	1.91775e-07	1.27163e-05
MSTRG.21868	ENSSAUG00010001290	ENSDARG00000077875	100006415	slc2a5	241.234	-1.29159	0.366182	2.53393e-05	0.000667617
MSTRG.4919	ENSSAUG00010011951	ENSDARG00000086493	30668	mtnr1bb	27.6141	-1.28356	0.380763	4.56197e-05	0.00105404
MSTRG.5555	MSTRG.5555				6.76045	-1.27964	0.506887	0.000629139	0.00791951
MSTRG.12367	ENSSAUG00010011099	ENSDARG00000091150	564521	mki67	20.9067	-1.27919	0.478026	0.000412057	0.00576742
MSTRG.6093	MSTRG.6093				17.8698	-1.27859	0.324874	5.64855e-06	0.000204368
MSTRG.17858	MSTRG.17858				12.6762	-1.27818	0.375604	4.17639e-05	0.000976334
MSTRG.14294	ENSSAUG00010019073	ENSDARG00000007823	393939	atf3	350.989	-1.26901	0.477761	0.000410504	0.00575642
MSTRG.4167	ENSSAUG00010019802				463.246	-1.26647	0.367306	3.44475e-05	0.000851291
MSTRG.10075	ENSSAUG00010008160	ENSDARG00000014244	321860	rbmx	385.685	-1.25676	0.183923	6.51732e-13	1.90573e-10
MSTRG.20415	ENSSAUG00010017198	ENSDARG00000074794	101887165	necab3	27.1899	-1.254	0.450984	0.000284214	0.00432923
MSTRG.21579	ENSSAUG00010004159				25.5402	-1.25384	0.340785	1.58995e-05	0.000465682
MSTRG.251	ENSSAUG00010002371	ENSDARG00000077988	556709	abcc10	53.8446	-1.25103	0.404694	0.000116126	0.00218036
MSTRG.8526	ENSSAUG00010014680	ENSDARG00000033655	550548	stmn1b	14.8923	-1.25004	0.382235	7.24769e-05	0.00151734
MSTRG.13457	ENSSAUG00010010855	ENSDARG00000045416	550396	mppe1	12.2277	-1.24877	0.431241	0.000207951	0.00341491
MSTRG.22088	ENSSAUG00010025606	ENSDARG00000103868	101885420	e2f1	22.549	-1.24016	0.485518	0.000581649	0.00744787
MSTRG.7529	ENSSAUG00010023133	ENSDARG00000056218	325042	tnika	29.1655	-1.23643	0.480318	0.000526907	0.006931
MSTRG.6258	ENSSAUG00010015565				273.625	-1.23439	0.481438	0.000534472	0.00698928
MSTRG.12909	ENSSAUG00010023683	ENSDARG00000077178	751759	zgc:152977	95.9777	-1.23112	0.326946	1.06835e-05	0.000341509
MSTRG.4233	ENSSAUG00010006480	ENSDARG00000008948	641423	pla2g3	1863.62	-1.23073	0.331424	1.33249e-05	0.000409081
MSTRG.5027	ENSSAUG00010008804				22.9715	-1.21316	0.266501	4.12685e-07	2.43756e-05
MSTRG.5359	MSTRG.5359				82.8902	-1.21005	0.364552	5.67394e-05	0.00125319
MSTRG.5954	ENSSAUG00010027320	ENSDARG00000037960	321202	lrrc17	21.2118	-1.20526	0.392871	0.000124655	0.00231371
MSTRG.5221	MSTRG.5221				30.3954	-1.20444	0.367571	6.6869e-05	0.00142162
MSTRG.23203	ENSSAUG00010012373	ENSDARG00000051925	751641	cyb5r2	479.037	-1.20208	0.319663	1.13517e-05	0.000357738
MSTRG.24461	MSTRG.24461				12.5332	-1.20131	0.378819	0.000108889	0.00207949
MSTRG.1366	ENSSAUG00010009132	ENSDARG00000100769		CABZ01085201.1	625.882	-1.19238	0.321041	1.37123e-05	0.000417381
MSTRG.22833	ENSSAUG00010009811	ENSDARG00000100918	259194	prc1a	15.6016	-1.19096	0.356001	5.82698e-05	0.00127685
MSTRG.19514	ENSSAUG00010004710				85.6217	-1.17543	0.44919	0.000503996	0.00671381
MSTRG.2640	MSTRG.2640	ENSDARG00000054723	566905	pde4dip	96.3066	-1.17536	0.297409	5.36019e-06	0.000197133
MSTRG.2592	ENSSAUG00010003602				17.8204	-1.17342	0.419616	0.000305451	0.00458614
MSTRG.18284	ENSSAUG00010000920				11.8105	-1.1684	0.420648	0.000347445	0.00507982
MSTRG.22079	ENSSAUG00010023472	ENSDARG00000102199	449731	SIKE1	1118.12	-1.16805	0.36971	0.000100064	0.00195278
MSTRG.11364	MSTRG.11364	ENSDARG00000082167	100033664	mir142a	20.7238	-1.16441	0.377295	0.000136135	0.00247779
MSTRG.20641	MSTRG.20641				8.15198	-1.1553	0.461065	0.000744857	0.00897704
MSTRG.18000	ENSSAUG00010002272	ENSDARG00000058508	564542	cfap70	87.8643	-1.15524	0.333104	3.61119e-05	0.00088116
MSTRG.23011	ENSSAUG00010022025	ENSDARG00000045803	558580	mfge8b	64.0859	-1.14925	0.321578	2.43199e-05	0.000651846
MSTRG.9623	ENSSAUG00010015335	ENSDARG00000034757	541365	zdhhc2	10.4626	-1.14727	0.384721	0.000188377	0.00316989
MSTRG.6601	MSTRG.6601		100333837	col21a1	41.5711	-1.14713	0.329177	3.50987e-05	0.0008593
MSTRG.20959	ENSSAUG00010018932				1380.12	-1.14273	0.390605	0.000214122	0.00349836
MSTRG.1423	ENSSAUG00010005656	ENSDARG00000099425	557557	CABZ01073265.1	19.7198	-1.13965	0.453772	0.00071309	0.00870594
MSTRG.188	ENSSAUG00010000053	ENSDARG00000052376	405766	b3gnt2a	33.1593	-1.1271	0.318615	2.83168e-05	0.000726745
ENSSAUG00010020491	ENSSAUG00010020491				17.7947	-1.12645	0.350099	9.08815e-05	0.00180921
MSTRG.6064	ENSSAUG00010012617	ENSDARG00000045549	564030	bik	37.7095	-1.12563	0.340235	6.33887e-05	0.00135409
MSTRG.15648	ENSSAUG00010020608				21.9328	-1.12298	0.336516	6.07524e-05	0.0013151
MSTRG.4085	ENSSAUG00010011402	ENSDARG00000079637	559835	alpk2	3321.17	-1.11853	0.322322	3.65552e-05	0.000888332
MSTRG.3257	ENSSAUG00010022626	ENSDARG00000018650	553807	gtpbp3	66.9197	-1.11622	0.307046	2.04959e-05	0.000567679
MSTRG.19119	ENSSAUG00010022871	ENSDARG00000068194	565869	klf9	1071.16	-1.1091	0.379129	0.000220312	0.00357245
MSTRG.19447	ENSSAUG00010021957	ENSDARG00000060796	558346	slc20a2	617.834	-1.10197	0.216987	3.13437e-08	2.59897e-06
MSTRG.8469	ENSSAUG00010021639				264.023	-1.10156	0.279867	6.28176e-06	0.000224995
MSTRG.8029	ENSSAUG00010001864	ENSDARG00000069269	565515	wdr35	283.257	-1.09786	0.281417	7.21688e-06	0.000250443
MSTRG.20372	MSTRG.20372	ENSDARG00000082173	100033538	mirlet7a-6	137.876	-1.09748	0.324915	5.21159e-05	0.0011767
MSTRG.10517	MSTRG.10517				9.66591	-1.09609	0.423319	0.000650677	0.00813001
MSTRG.2924	ENSSAUG00010006132	ENSDARG00000116690	558805	BX936298.3	11.8098	-1.0932	0.38988	0.000326489	0.00482485
MSTRG.6142	ENSSAUG00010018119				42.3558	-1.0931	0.295584	1.69248e-05	0.000486917
MSTRG.21258	ENSSAUG00010026253	ENSDARG00000002750	563332	phf20a	142.544	-1.07727	0.254338	1.81511e-06	8.22028e-05
MSTRG.7067	ENSSAUG00010014162	ENSDARG00000010948	195818	kif11	35.0691	-1.06863	0.290717	1.85409e-05	0.00052411
MSTRG.23654	ENSSAUG00010005846	ENSDARG00000102176	334017	pla1a	3950.13	-1.05719	0.15649	1.30108e-12	3.51627e-10
MSTRG.14027	ENSSAUG00010017110	ENSDARG00000017004	569779	myo10	203.676	-1.05379	0.19291	4.12325e-09	4.51205e-07
MSTRG.7420	ENSSAUG00010015475				529.913	-1.05346	0.28775	1.93114e-05	0.000541599
MSTRG.13939	ENSSAUG00010003593	ENSDARG00000008858	570455	cyp7b1	31.6055	-1.05178	0.300515	3.7333e-05	0.000903541
MSTRG.17496	ENSSAUG00010014796	ENSDARG00000036092	449654	sdhaf3	41.1343	-1.05044	0.200501	1.45463e-08	1.37282e-06
MSTRG.23341	ENSSAUG00010019536	ENSDARG00000102229	100537717	mapk8ip1a	1984.55	-1.04784	0.290398	2.39304e-05	0.000644784
MSTRG.19132	ENSSAUG00010023280	ENSDARG00000052690	566685	arrdc3a	2388.73	-1.04718	0.187779	2.19692e-09	2.57805e-07
MSTRG.7753	ENSSAUG00010025824	ENSDARG00000042856	368717	itpka	138.266	-1.04512	0.233683	6.53806e-07	3.50913e-05
MSTRG.15635	MSTRG.15635				37.7926	-1.04466	0.228896	4.28371e-07	2.52173e-05
MSTRG.7859	MSTRG.7859	ENSDARG00000097567	106660635	linc.alien	36.7981	-1.04402	0.398157	0.000564933	0.00728612
MSTRG.15354	ENSSAUG00010016893				154.946	-1.04071	0.20616	3.94326e-08	3.16828e-06
MSTRG.23092	ENSSAUG00010025381	ENSDARG00000088844	563776	deaf1	18.2282	-1.03953	0.311359	6.24047e-05	0.00133949
MSTRG.13346	ENSSAUG00010022467	ENSDARG00000043581	393548	gadd45aa	176.422	-1.036	0.314128	7.40687e-05	0.00154522
MSTRG.10626	ENSSAUG00010020632	ENSDARG00000075825	555583	dlec1	43.7778	-1.03552	0.291842	3.01319e-05	0.000764526
MSTRG.11427	ENSSAUG00010023635	ENSDARG00000003910	564707	med13b	442.321	-1.03385	0.193369	8.07865e-09	8.14118e-07
MSTRG.1531	MSTRG.1531		108190750	LOC108190750	29.7605	-1.02834	0.30866	6.83947e-05	0.0014506
MSTRG.20860	ENSSAUG00010003788	ENSDARG00000011371	393348	zgc:64106	1230.48	-1.02793	0.330425	0.000137885	0.00249944
MSTRG.23136	ENSSAUG00010007680	ENSDARG00000013784	402971	zgc:77158	193.741	-1.02769	0.296746	4.12363e-05	0.000969079
MSTRG.4954	ENSSAUG00010019735	ENSDARG00000079862	562316	kl	1471.56	-1.02318	0.176544	6.28251e-10	8.95522e-08
MSTRG.6797	ENSSAUG00010009846	ENSDARG00000021806	333941	zfp36l2	483.876	-1.02059	0.383724	0.000533071	0.00698119
MSTRG.23299	ENSSAUG00010023690	ENSDARG00000098241	692125	fanca	218.58	-1.00762	0.2982	5.77549e-05	0.00127339
MSTRG.5155	MSTRG.5155		110439817	LOC110439817	165.455	-1.00689	0.397509	0.00076405	0.00912863
MSTRG.22742	ENSSAUG00010023974	ENSDARG00000031768	564951	roraa	57.2801	-1.00551	0.365492	0.000417938	0.00583493
MSTRG.9518	ENSSAUG00010010574	ENSDARG00000087704	556647	gfra3	620.025	-1.00433	0.271545	1.78475e-05	0.000507728
MSTRG.6478	ENSSAUG00010021836	ENSDARG00000007409	447887	ppifa	56.1518	-1.00377	0.306189	8.07544e-05	0.00164431
MSTRG.10689	ENSSAUG00010013117	ENSDARG00000076934	100330581	wdr60	43.9384	-1.00303	0.374095	0.000519071	0.00686844
MSTRG.15704	ENSSAUG00010018929	ENSDARG00000100149	58080	axin2	213.506	-1.00041	0.208776	1.52882e-07	1.03686e-05
MSTRG.8823	ENSSAUG00010025108	ENSDARG00000014517	406618	usp5	429.505	1.00109	0.278803	2.80742e-05	0.000721555
MSTRG.5435	ENSSAUG00010023697	ENSDARG00000023820	406828	faxdc2	6943.57	1.00235	0.25042	6.93153e-06	0.000243381
MSTRG.5788	ENSSAUG00010024694	ENSDARG00000020101	393941	psmc2	643.748	1.00263	0.247047	4.47959e-06	0.000171833
MSTRG.1121	ENSSAUG00010022085	ENSDARG00000074378	407086	junba	232.828	1.00331	0.361084	0.000404205	0.00569193
MSTRG.18119	ENSSAUG00010001822	ENSDARG00000008100	567420	slc7a10a	363.701	1.00342	0.269408	1.64251e-05	0.000477677
MSTRG.17664	ENSSAUG00010008807	ENSDARG00000070623	550394	med10	106.894	1.01109	0.312271	9.91449e-05	0.00193909
MSTRG.1335	ENSSAUG00010008519				583.949	1.0129	0.364381	0.000423351	0.00589751
MSTRG.17370	ENSSAUG00010003894	ENSDARG00000061718	560056	znf704	14.8258	1.01325	0.352979	0.000302143	0.0045518
MSTRG.4701	ENSSAUG00010006091	ENSDARG00000078512	559403	acaca	691.847	1.01421	0.285728	3.19359e-05	0.000803442
MSTRG.3053	ENSSAUG00010025801	ENSDARG00000039459	100004382	qsox1	5889.85	1.02025	0.183016	2.31391e-09	2.69759e-07
MSTRG.12376	ENSSAUG00010014237	ENSDARG00000071449	796439	fam234a	4077.56	1.0222	0.177006	7.39998e-10	1.02304e-07
MSTRG.18450	ENSSAUG00010008701				751.177	1.02901	0.345506	0.000227817	0.00366362
MSTRG.19058	ENSSAUG00010021921	ENSDARG00000018898	406312	zfand5a	732.268	1.03044	0.261579	7.08979e-06	0.000246993
MSTRG.18700	ENSSAUG00010018624	ENSDARG00000059529	562097	kiaa0895l	69.5622	1.03085	0.295574	3.99815e-05	0.000948338
MSTRG.16746	ENSSAUG00010019225	ENSDARG00000020814	436668	faimb	455.233	1.03211	0.165171	3.98567e-11	7.25432e-09
MSTRG.20095	ENSSAUG00010014071	ENSDARG00000059906	568593	sdc4	1850.49	1.03223	0.211426	9.69015e-08	6.88618e-06
MSTRG.20889	ENSSAUG00010006993	ENSDARG00000070674	393261	psmd6	531.658	1.03367	0.292336	3.48566e-05	0.000857569
MSTRG.7579	ENSSAUG00010002273	ENSDARG00000007697	58128	fabp7a	2476.36	1.03554	0.401976	0.000731295	0.00885547
MSTRG.10703	ENSSAUG00010013645	ENSDARG00000063588	386712	uba5	230.225	1.0373	0.355772	0.000258286	0.00404482
MSTRG.8753	ENSSAUG00010021218	ENSDARG00000062385	678628	flcn	391.451	1.04043	0.204135	3.14727e-08	2.59897e-06
MSTRG.7738	ENSSAUG00010016286	ENSDARG00000018382	100144561	prkcha	57.3025	1.04342	0.354205	0.000234967	0.00374876
MSTRG.19362	ENSSAUG00010020280	ENSDARG00000035622	140614	xbp1	7190.86	1.04364	0.267798	9.0178e-06	0.000297321
MSTRG.9504	ENSSAUG00010010405	ENSDARG00000003693	447847	hars	366.722	1.04975	0.28556	1.91323e-05	0.000537421
MSTRG.6841	ENSSAUG00010016331	ENSDARG00000015575	324340	cyp3c1	1970.98	1.05086	0.29015	2.58166e-05	0.000676801
MSTRG.21865	ENSSAUG00010001266	ENSDARG00000039931	406436	slc25a33	141.007	1.05092	0.193644	5.23782e-09	5.56113e-07
MSTRG.16837	ENSSAUG00010027081				2436.71	1.05249	0.144415	2.984e-14	1.06451e-11
MSTRG.19231	ENSSAUG00010024407	ENSDARG00000062646	103283056	tet3	667.758	1.05315	0.171972	8.61556e-11	1.44977e-08
MSTRG.4716	ENSSAUG00010014639	ENSDARG00000062463	100002370	zc3h12b	928.003	1.06001	0.254168	2.49778e-06	0.000107876
MSTRG.19197	ENSSAUG00010012786	ENSDARG00000020008	327197	vcp	2192.99	1.06015	0.254743	3.12191e-06	0.000128604
MSTRG.1202	ENSSAUG00010001460				198.301	1.06022	0.365778	0.000262662	0.00408988
MSTRG.19423	ENSSAUG00010006401	ENSDARG00000035120	321621	gldc	2072.13	1.06521	0.341127	0.000146013	0.00262809
MSTRG.21438	ENSSAUG00010003466	ENSDARG00000070682	406360	sdf4	1824.71	1.06594	0.184062	6.32594e-10	8.95522e-08
MSTRG.4607	ENSSAUG00010003356	ENSDARG00000024026	336879	sdf2	159.495	1.06768	0.230977	3.27071e-07	2.00432e-05
MSTRG.8420	ENSSAUG00010015390	ENSDARG00000039914	406367	gapdhs	441.728	1.0682	0.294478	2.23825e-05	0.000607666
MSTRG.320	ENSSAUG00010000783	ENSDARG00000086881	100331484	ier2b	161.201	1.07198	0.26848	5.31866e-06	0.00019601
MSTRG.5021	ENSSAUG00010004060	ENSDARG00000055639	317678	ruvbl2	114.485	1.07292	0.407155	0.000556523	0.00720061
MSTRG.13778	ENSSAUG00010017108	ENSDARG00000103770	555425	ARMC6	39.5593	1.07327	0.365947	0.000237715	0.00377981
MSTRG.19438	ENSSAUG00010018455	ENSDARG00000013250	449661	tars1	299.475	1.07441	0.405163	0.000526703	0.006931
MSTRG.17763	ENSSAUG00010004172	ENSDARG00000031795	406467	abcf1	523.239	1.0745	0.40432	0.000545968	0.00710834
MSTRG.13329	ENSSAUG00010022123	ENSDARG00000103578	324823	gtf2b	266.67	1.07641	0.259974	2.85668e-06	0.000119893
ENSSAUG00010018012	ENSSAUG00010018012				32.9732	1.07877	0.289963	1.57612e-05	0.000462388
MSTRG.6918	ENSSAUG00010002305	ENSDARG00000016412	322485	agt	13491.8	1.07948	0.186769	4.46125e-10	6.63127e-08
MSTRG.1378	ENSSAUG00010009235	ENSDARG00000076317	556077	plod3	322.661	1.08086	0.33489	9.51296e-05	0.0018791
MSTRG.8552	ENSSAUG00010021199	ENSDARG00000040284	100538016	si:dkey-79d12.5	468.35	1.08378	0.294864	1.80767e-05	0.000512613
MSTRG.15957	ENSSAUG00010009185	ENSDARG00000004470	394028	prkcsh	405.243	1.08521	0.31294	4.13311e-05	0.000969702
MSTRG.23243	ENSSAUG00010007568	ENSDARG00000101778	569989	ca5a	1455.03	1.08587	0.365941	0.000226379	0.00364763
MSTRG.8750	ENSSAUG00010021213	ENSDARG00000062390	558275	cdc42ep5	195.239	1.08835	0.163984	2.91333e-12	7.21736e-10
MSTRG.20221	MSTRG.20221		101886390	LOC101886390	78.9765	1.08881	0.240766	4.90846e-07	2.82426e-05
MSTRG.14579	ENSSAUG00010009595	ENSDARG00000042904	30296	foxo3b	535.058	1.09115	0.167661	6.90755e-12	1.62118e-09
MSTRG.252	ENSSAUG00010002515	ENSDARG00000006242	493615	ptp4a1	410.419	1.09413	0.189954	7.45616e-10	1.02304e-07
MSTRG.13798	MSTRG.13798				12.7602	1.09725	0.434175	0.000756261	0.0090806
MSTRG.5982	ENSSAUG00010006173				245.366	1.09735	0.298447	1.77841e-05	0.000506733
MSTRG.3934	ENSSAUG00010026124	ENSDARG00000099908		MTFP1	170.737	1.09901	0.303134	2.17187e-05	0.000593256
MSTRG.16545	ENSSAUG00010020410				2904.35	1.0993	0.286513	1.05517e-05	0.00033851
MSTRG.12279	ENSSAUG00010006886	ENSDARG00000092546	322973	pdap1a	585.261	1.10321	0.348962	0.000113266	0.00214471
MSTRG.10435	ENSSAUG00010006580	ENSDARG00000090685	101885957	tmem241	362.972	1.10416	0.215564	2.55317e-08	2.20004e-06
MSTRG.19411	ENSSAUG00010005519				173.952	1.10473	0.226131	8.74752e-08	6.31699e-06
MSTRG.15873	ENSSAUG00010014042	ENSDARG00000012261	393480	eftud2	243.017	1.10825	0.330111	5.65594e-05	0.00125167
MSTRG.10042	ENSSAUG00010002610	ENSDARG00000102379	100149048	si:zfos-80g12.1	229.245	1.10845	0.167915	3.5434e-12	8.65802e-10
MSTRG.19595	ENSSAUG00010005492	ENSDARG00000077504		si:ch211-103n10.5	82.8666	1.11039	0.349143	0.000104717	0.00202805
MSTRG.18366	ENSSAUG00010014709	ENSDARG00000080006	561208	tmem41b	217.795	1.11067	0.305467	2.17552e-05	0.000593346
MSTRG.1192	ENSSAUG00010001256	ENSDARG00000013938	573095	psmb3	579.6	1.11418	0.271346	3.1178e-06	0.000128604
MSTRG.9791	ENSSAUG00010018272	ENSDARG00000018989	334086	hspa4b	757.627	1.11749	0.423373	0.000528882	0.00694163
MSTRG.8657	ENSSAUG00010006074	ENSDARG00000019008	393866	erp44	160.069	1.11883	0.396927	0.000311096	0.00465912
MSTRG.18701	ENSSAUG00010015701	ENSDARG00000057698	65225	ctsd	390.53	1.1195	0.346102	8.49555e-05	0.0017142
MSTRG.6015	ENSSAUG00010027327	ENSDARG00000032919	407730	chchd3a	153.256	1.12403	0.299921	1.31351e-05	0.000405348
MSTRG.2549	ENSSAUG00010027055	ENSDARG00000036427	796322	slc3a2a	682.388	1.12771	0.200679	1.60914e-09	2.00715e-07
MSTRG.6048	ENSSAUG00010012097	ENSDARG00000027249	114432	btg1	4531.74	1.12964	0.256816	8.91282e-07	4.5815e-05
MSTRG.2027	ENSSAUG00010007625	ENSDARG00000113768	101885783	CABZ01058046.1	3851.53	1.1309	0.304033	1.68169e-05	0.000485378
MSTRG.6541	ENSSAUG00010024736	ENSDARG00000075933	394181	cox15	293.539	1.13232	0.251675	5.46246e-07	3.08335e-05
MSTRG.13511	ENSSAUG00010027332	ENSDARG00000023933	100007653	skila	173.033	1.13378	0.32643	3.63857e-05	0.000886628
MSTRG.23126	MSTRG.23126	ENSDARG00000069290	559425	bida	101.861	1.13417	0.220166	2.22071e-08	1.9417e-06
MSTRG.12324	ENSSAUG00010013912	ENSDARG00000029305	387261	baiap2l1a	612.124	1.13496	0.242337	2.14625e-07	1.38705e-05
MSTRG.8509	ENSSAUG00010013425	ENSDARG00000110954	562793	CABZ01043952.1	63.6654	1.13515	0.266295	1.55903e-06	7.26068e-05
MSTRG.23078	ENSSAUG00010009004	ENSDARG00000051857	403032	tes	370.63	1.13543	0.256951	7.76575e-07	4.08607e-05
MSTRG.16498	ENSSAUG00010007938	ENSDARG00000058953	368620	abcc4	368.054	1.1395	0.195902	5.08941e-10	7.44097e-08
MSTRG.7076	MSTRG.7076	ENSDARG00000074634	100003679	keap1b	34.8956	1.14156	0.378247	0.000176756	0.00301794
MSTRG.15124	ENSSAUG00010006319				133.652	1.14366	0.298187	9.74635e-06	0.000316083
MSTRG.16843	ENSSAUG00010005452	ENSDARG00000025233	334494	lipt1	99.6916	1.14701	0.338645	4.89639e-05	0.00111684
MSTRG.5755	ENSSAUG00010010886	ENSDARG00000102020	436610	pnpla3	122.608	1.15039	0.264916	1.06639e-06	5.32807e-05
MSTRG.6823	ENSSAUG00010013845	ENSDARG00000007885	406255	fancl	48.1431	1.15405	0.437176	0.000503794	0.00671381
MSTRG.19706	ENSSAUG00010020038	ENSDARG00000086374	558956	isg15	421.467	1.15794	0.431153	0.000451618	0.00620132
MSTRG.14378	ENSSAUG00010009443	ENSDARG00000041787	322617	cx32.3	2282.18	1.16337	0.3369	4.18247e-05	0.000976475
MSTRG.22852	ENSSAUG00010015879	ENSDARG00000016479	641479	ugt5a1	213.185	1.16655	0.432007	0.000424421	0.00590514
MSTRG.15850	ENSSAUG00010024861	ENSDARG00000038213	447844	slc35b1	197.808	1.16706	0.477011	0.000803024	0.00947951
MSTRG.10726	ENSSAUG00010021895	ENSDARG00000027500	394150	oxsr1b	100.176	1.16979	0.238041	6.91483e-08	5.27093e-06
MSTRG.8488	ENSSAUG00010022021				14.616	1.16998	0.430987	0.000418066	0.00583493
MSTRG.15314	ENSSAUG00010015081	ENSDARG00000038025	550551	cbx7a	256.886	1.1717	0.232687	3.75394e-08	3.05103e-06
MSTRG.23102	ENSSAUG00010025509	ENSDARG00000058857	550358	C7H19orf12	96.4327	1.17289	0.361565	7.90423e-05	0.00161869
MSTRG.7608	ENSSAUG00010009256	ENSDARG00000060068	780841	fam98b	12.144	1.1784	0.386467	0.000162995	0.00284197
MSTRG.11405	ENSSAUG00010007323	ENSDARG00000074526	569773	zbtb16b	103.527	1.18172	0.375744	0.000107315	0.00206269
MSTRG.16383	ENSSAUG00010009288				127.534	1.18216	0.388453	0.000149472	0.00267688
MSTRG.7792	ENSSAUG00010014342				265.878	1.18348	0.248357	1.40832e-07	9.6989e-06
MSTRG.9951	ENSSAUG00010008533	ENSDARG00000099025		CU915778.1	78.6749	1.18649	0.353931	5.41109e-05	0.00120798
MSTRG.20776	ENSSAUG00010011510	ENSDARG00000003526	403011	psma5	489.416	1.19546	0.267381	5.85726e-07	3.2547e-05
MSTRG.3656	ENSSAUG00010008240	ENSDARG00000007181	445071	nadk2	1635.73	1.19686	0.271172	8.53736e-07	4.42677e-05
MSTRG.23760	ENSSAUG00010011223	ENSDARG00000069929		CABZ01053976.1	551.7	1.20205	0.287716	2.11126e-06	9.3214e-05
MSTRG.8652	ENSSAUG00010006060	ENSDARG00000055854	548604	nr4a3	21.6087	1.20626	0.40313	0.000183751	0.00311556
MSTRG.12268	ENSSAUG00010003319	ENSDARG00000071551	334488	xrcc6	125.299	1.20658	0.234851	2.1557e-08	1.89415e-06
MSTRG.11703	ENSSAUG00010021844	ENSDARG00000099031	566069	scn4ba	69.1361	1.20951	0.383365	0.000102202	0.00198582
MSTRG.18048	ENSSAUG00010001289				787.651	1.20958	0.247177	7.70773e-08	5.75242e-06
MSTRG.18232	ENSSAUG00010021992	ENSDARG00000063100	799058	psmd14	345.73	1.21582	0.35631	4.36495e-05	0.00101377
MSTRG.6198	ENSSAUG00010023037	ENSDARG00000045589	561090	kcnj8	47.5291	1.21598	0.288023	1.73327e-06	7.90698e-05
MSTRG.20218	ENSSAUG00010007634	ENSDARG00000007323	406766	chmp4bb	832.163	1.22675	0.264367	2.56598e-07	1.62303e-05
MSTRG.6206	ENSSAUG00010024196	ENSDARG00000033443	30637	mdm2	313.514	1.23168	0.232434	8.96886e-09	8.88764e-07
MSTRG.12758	ENSSAUG00010021008	ENSDARG00000005134	322265	psmd11b	265.541	1.2321	0.314116	6.00834e-06	0.00021607
MSTRG.24677	ENSSAUG00010015807				90.1467	1.23341	0.433545	0.000260642	0.00407455
MSTRG.21208	ENSSAUG00010000399	ENSDARG00000059001	58054	pim2	379.606	1.23484	0.435372	0.000270038	0.0041884
MSTRG.16304	ENSSAUG00010024070	ENSDARG00000010246	321974	prmt1	980.142	1.23577	0.467376	0.000454057	0.00623001
MSTRG.7863	ENSSAUG00010026461	ENSDARG00000002401	678540	gale	159.194	1.23911	0.422073	0.000200952	0.00332812
MSTRG.16475	ENSSAUG00010027052	ENSDARG00000041602	436726	zgc:92335	251.656	1.24138	0.214843	5.89321e-10	8.47719e-08
MSTRG.13598	ENSSAUG00010023533	ENSDARG00000022303	373084	higd1a	237.209	1.2421	0.320811	7.52024e-06	0.00025797
MSTRG.12616	ENSSAUG00010023818	ENSDARG00000078425	572518	oat	748.933	1.24315	0.326359	9.52999e-06	0.000309629
MSTRG.3764	ENSSAUG00010013348	ENSDARG00000026736	334010	il11ra	1967.05	1.24419	0.22904	4.96653e-09	5.33663e-07
MSTRG.286	ENSSAUG00010000087	ENSDARG00000041600	436702	wdr83	30.8966	1.24513	0.444155	0.000290603	0.00441523
MSTRG.959	ENSSAUG00010013516	ENSDARG00000019307	114436	dusp5	31.7637	1.24859	0.394536	9.80021e-05	0.00192095
MSTRG.3101	ENSSAUG00010027138	ENSDARG00000070828	192313	actl6a	104.412	1.24951	0.328119	9.39476e-06	0.000306352
MSTRG.14024	ENSSAUG00010017252				137.922	1.25162	0.33352	1.20259e-05	0.000375667
MSTRG.9404	ENSSAUG00010002592	ENSDARG00000011618	557046	slc26a2	25.1469	1.25331	0.420973	0.000176978	0.00301794
MSTRG.20312	ENSSAUG00010025259	ENSDARG00000016200	405805	trib3	169.784	1.25706	0.344333	1.76932e-05	0.000504949
MSTRG.20669	ENSSAUG00010013615	ENSDARG00000029075	386663	pfkfb4b	161.716	1.2636	0.197185	1.15669e-11	2.45618e-09
MSTRG.18461	ENSSAUG00010008806				94.9962	1.26559	0.172497	1.75704e-14	6.39598e-12
MSTRG.19527	ENSSAUG00010005231	ENSDARG00000099389	393714	cdo1	19920	1.26602	0.200369	7.22862e-12	1.67451e-09
MSTRG.20943	ENSSAUG00010014345				48.3372	1.27023	0.508864	0.000654287	0.0081498
MSTRG.11781	ENSSAUG00010010691	ENSDARG00000040815	325958	tsku	4030.29	1.27086	0.221921	8.03214e-10	1.09366e-07
MSTRG.12353	ENSSAUG00010003117				999.143	1.2734	0.239479	8.04428e-09	8.14118e-07
MSTRG.11604	ENSSAUG00010018049	ENSDARG00000040314	606663	psph	84.7982	1.27568	0.374327	4.11278e-05	0.000967806
MSTRG.7478	ENSSAUG00010025590	ENSDARG00000054746	553288	uggt1	363.412	1.27716	0.416317	0.00013003	0.00239109
MSTRG.20633	ENSSAUG00010001255	ENSDARG00000076554	100151416	cdkn1a	31.102	1.28016	0.44635	0.000238832	0.00378798
MSTRG.6483	ENSSAUG00010022545	ENSDARG00000033320	550581	sar1ab	47.9089	1.28239	0.32896	6.49317e-06	0.000231175
MSTRG.20912	ENSSAUG00010012388	ENSDARG00000059651	564304	cidec	686.367	1.28317	0.216211	2.08116e-10	3.25628e-08
MSTRG.8837	ENSSAUG00010025296	ENSDARG00000044575	114427	vars1	477.85	1.28626	0.419586	0.000129546	0.00238464
MSTRG.4962	ENSSAUG00010024903				7350.08	1.29235	0.107198	1.4771e-34	5.2694e-31
MSTRG.13786	ENSSAUG00010017802	ENSDARG00000104076	100009648	rnf126	351.681	1.29561	0.276479	2.03764e-07	1.34112e-05
MSTRG.20802	ENSSAUG00010016904	ENSDARG00000038199	402979	cdab	1227.07	1.29846	0.246769	9.97125e-09	9.66615e-07
MSTRG.13591	ENSSAUG00010022472	ENSDARG00000025889	335736	usp14	286.796	1.29986	0.394478	5.88778e-05	0.00128635
MSTRG.11886	ENSSAUG00010023709				337.648	1.30062	0.23205	1.526e-09	1.91685e-07
MSTRG.7467	ENSSAUG00010025521	ENSDARG00000039269	322614	arg2	209.58	1.3045	0.289518	4.61593e-07	2.6819e-05
MSTRG.10522	ENSSAUG00010019393	ENSDARG00000014527	560068	pdk3a	417.066	1.3071	0.279386	2.04509e-07	1.34112e-05
MSTRG.6741	ENSSAUG00010021705	ENSDARG00000019845	550568	pdlim1	199.57	1.30781	0.35209	1.29132e-05	0.000399189
MSTRG.3030	ENSSAUG00010011470				294.41	1.31163	0.384814	4.06002e-05	0.000959072
MSTRG.23801	ENSSAUG00010011266	ENSDARG00000062147	794667	otc	35.8475	1.31456	0.507639	0.000497892	0.00665734
MSTRG.15171	ENSSAUG00010019861	ENSDARG00000031776	436651	fthl27	21888.7	1.31902	0.273579	8.41632e-08	6.19886e-06
MSTRG.8981	ENSSAUG00010023618	ENSDARG00000027099	326884	psmc4	444.334	1.33373	0.29553	4.50829e-07	2.63654e-05
MSTRG.17212	ENSSAUG00010010463				354.765	1.33746	0.271905	6.02335e-08	4.69163e-06
MSTRG.17147	ENSSAUG00010026614	ENSDARG00000086739	571066	si:ch1073-513e17.1	216.816	1.34142	0.197375	8.12225e-13	2.22887e-10
MSTRG.10436	ENSSAUG00010006611	ENSDARG00000051920	550506	nsmaf	484.106	1.35136	0.179445	3.68352e-15	1.68469e-12
MSTRG.21004	ENSSAUG00010012299	ENSDARG00000090914	556200	si:ch211-117k10.3	96.2145	1.36142	0.296964	2.9632e-07	1.83523e-05
MSTRG.20112	ENSSAUG00010013852	ENSDARG00000063177	767691	manf	754.724	1.36283	0.579973	0.000858967	0.00995542
MSTRG.21155	ENSSAUG00010013251	ENSDARG00000027183	324211	namptb	310.416	1.36352	0.393189	3.0587e-05	0.000773872
MSTRG.2267	ENSSAUG00010007941				229.553	1.36401	0.311208	7.99912e-07	4.19648e-05
MSTRG.21535	ENSSAUG00010013043	ENSDARG00000036630	798079	plp2	309.978	1.36945	0.321327	1.31754e-06	6.33451e-05
MSTRG.12444	ENSSAUG00010024942				59.7901	1.3731	0.483336	0.000240464	0.0038092
MSTRG.5036	ENSSAUG00010010962	ENSDARG00000069065	492479	btg3	51.0329	1.38372	0.39206	2.52829e-05	0.000667118
MSTRG.14887	ENSSAUG00010017431	ENSDARG00000024195	566703	znf395b	139.918	1.38811	0.352836	5.29588e-06	0.000195575
MSTRG.8574	ENSSAUG00010002603				727.904	1.39071	0.337191	2.36426e-06	0.000103361
MSTRG.9992	ENSSAUG00010015018	ENSDARG00000071567	563265	TSTD1	145.996	1.39492	0.284792	6.77019e-08	5.20516e-06
MSTRG.6170	ENSSAUG00010019916	ENSDARG00000090401	101885512	CABZ01020840.1	169.574	1.39625	0.342719	2.90374e-06	0.000121014
MSTRG.8976	ENSSAUG00010023610	ENSDARG00000104023	474346	mag	122.527	1.39634	0.354879	5.21095e-06	0.000193494
MSTRG.8515	ENSSAUG00010014445	ENSDARG00000052747	791148	gpatch3	80.677	1.40053	0.200337	2.16105e-13	6.88333e-11
MSTRG.12276	ENSSAUG00010003770	ENSDARG00000007294	322670	aco2	1081.03	1.40349	0.300627	2.14513e-07	1.38705e-05
MSTRG.24681	ENSSAUG00010015839	ENSDARG00000021242	373081	mvp	444.629	1.40921	0.303999	2.48385e-07	1.5823e-05
MSTRG.10729	ENSSAUG00010022353	ENSDARG00000002396	402986	cry-dash	96.0978	1.41008	0.291495	8.83868e-08	6.35708e-06
MSTRG.11720	ENSSAUG00010024062	ENSDARG00000061841	563506	tiparp	191.48	1.41044	0.194741	3.20907e-14	1.12236e-11
MSTRG.22765	ENSSAUG00010006595				539.87	1.4139	0.258902	3.49611e-09	3.94684e-07
MSTRG.3822	ENSSAUG00010018306	ENSDARG00000079049	558337	cercam	26.9896	1.4177	0.512298	0.000280156	0.0042894
MSTRG.22611	ENSSAUG00010019838	ENSDARG00000057767	378990	nudt4a	247.903	1.41876	0.321849	6.7428e-07	3.60094e-05
MSTRG.13314	ENSSAUG00010018290	ENSDARG00000030108	114464	sec22ba	50.9921	1.42082	0.386434	1.38137e-05	0.000419752
MSTRG.14778	ENSSAUG00010024636	ENSDARG00000070426	563855	chac1	745.961	1.42202	0.493104	0.000199828	0.00331392
MSTRG.6121	ENSSAUG00010012243				20.8102	1.42718	0.368746	6.84064e-06	0.000241242
MSTRG.12487	ENSSAUG00010025985	ENSDARG00000056108	406298	ndufa4	148.562	1.43269	0.574617	0.000565932	0.00729374
MSTRG.14365	ENSSAUG00010009341	ENSDARG00000016122	563207	ptrhd1	31.1704	1.43932	0.452746	7.82533e-05	0.00160992
MSTRG.9131	ENSSAUG00010011087	ENSDARG00000008363	373102	mcl1b	2607.19	1.44056	0.206635	2.03356e-13	6.59502e-11
MSTRG.6513	ENSSAUG00010025999	ENSDARG00000012274	550549	eif4e1c	153.142	1.44221	0.469291	0.000110628	0.00210595
MSTRG.14819	ENSSAUG00010004343	ENSDARG00000068179		trib2	130.026	1.44289	0.386716	1.12205e-05	0.000354857
MSTRG.12731	MSTRG.12731	ENSDARG00000096808	100334236	si:dkey-287g12.6	100.336	1.44321	0.309733	2.07603e-07	1.35642e-05
MSTRG.18148	ENSSAUG00010003963	ENSDARG00000102572	555795	si:ch211-260e23.9	380.917	1.44338	0.2968	7.58304e-08	5.70712e-06
MSTRG.1338	ENSSAUG00010008521	ENSDARG00000079632	571834	si:dkey-28b4.7	370.661	1.44906	0.237857	7.47338e-11	1.26955e-08
MSTRG.14420	ENSSAUG00010010271	ENSDARG00000070792	791200	lrrc15	494.288	1.46097	0.352714	2.08738e-06	9.23884e-05
MSTRG.10197	ENSSAUG00010024626	ENSDARG00000004402	317738	elovl6	684.811	1.4638	0.358622	2.83548e-06	0.000119284
MSTRG.8187	ENSSAUG00010002293	ENSDARG00000103542	30682	vegfaa	36.944	1.46994	0.3098	1.4399e-07	9.87828e-06
MSTRG.21157	ENSSAUG00010014245				1165.02	1.47112	0.369446	4.31147e-06	0.000167912
MSTRG.7641	ENSSAUG00010001699	ENSDARG00000100954	108179007	wars1	172.837	1.47995	0.423623	2.69347e-05	0.00069921
MSTRG.2629	ENSSAUG00010012549				97.5541	1.48105	0.470008	8.40964e-05	0.00170071
MSTRG.5829	ENSSAUG00010012970	ENSDARG00000093658	565343	tm7sf3	1050.99	1.48159	0.38568	7.35007e-06	0.000253585
MSTRG.9744	ENSSAUG00010011295	ENSDARG00000100047	567774	ergic1	119.136	1.48627	0.4268	2.7221e-05	0.000702665
MSTRG.5313	ENSSAUG00010006650	ENSDARG00000069105	100000160	fgfr4	50.1283	1.48818	0.280237	7.07436e-09	7.28331e-07
MSTRG.21678	ENSSAUG00010015264	ENSDARG00000088178	564072	tp53inp2	3167.32	1.4899	0.335883	6.07579e-07	3.32435e-05
MSTRG.15853	ENSSAUG00010024925				23.5635	1.49759	0.447341	4.46146e-05	0.00103215
MSTRG.7272	ENSSAUG00010020193	ENSDARG00000008480	436593	trmt61a	38.5984	1.49932	0.412478	1.55357e-05	0.00045752
ENSSAUG00010021402	ENSSAUG00010021402	ENSDARG00000097160	101883152	si:ch211-121j5.4	9.35852	1.4994	0.63629	0.000786765	0.00934323
MSTRG.1003	ENSSAUG00010026331	ENSDARG00000016301	335798	zgc:65894	192.164	1.50373	0.352975	1.2175e-06	5.9075e-05
MSTRG.7488	ENSSAUG00010009829				36.1435	1.50864	0.583908	0.000436011	0.00601479
MSTRG.20960	ENSSAUG00010018934	ENSDARG00000004060	324413	bhlhe40	368.905	1.51215	0.287217	9.33706e-09	9.15083e-07
MSTRG.10620	ENSSAUG00010015304	ENSDARG00000059070	337230	gars1	413.296	1.5178	0.539083	0.000232155	0.003722
MSTRG.19201	ENSSAUG00010013429				100.997	1.51847	0.381691	4.07019e-06	0.000160976
MSTRG.22881	ENSSAUG00010021151	ENSDARG00000036446	100331387	PRKAR2B	4039.27	1.52444	0.640339	0.000742101	0.00894987
MSTRG.13522	ENSSAUG00010002911	ENSDARG00000078729	100003167	ackr4a	1065.49	1.52668	0.286557	6.3447e-09	6.65709e-07
MSTRG.11579	ENSSAUG00010016289	ENSDARG00000062319	567816	si:dkey-103g5.3	9.16775	1.53612	0.503002	0.000113568	0.00214588
ENSSAUG00010000538	ENSSAUG00010000538				8.29075	1.54508	0.658819	0.000801662	0.00947597
MSTRG.14700	ENSSAUG00010014872				445.561	1.55067	0.370874	1.66221e-06	7.62179e-05
MSTRG.17627	ENSSAUG00010003810	ENSDARG00000055459	557556	dlgap3	2901.17	1.55423	0.267818	4.27895e-10	6.4681e-08
MSTRG.12598	ENSSAUG00010022814				1114.87	1.56224	0.386219	3.11558e-06	0.000128604
MSTRG.3065	ENSSAUG00010026113	ENSDARG00000063412	568169	cers1	230.722	1.57059	0.312195	3.08537e-08	2.58374e-06
MSTRG.19222	ENSSAUG00010022086	ENSDARG00000032039	570082	mxd1	359.782	1.57748	0.373758	1.3732e-06	6.56671e-05
MSTRG.18574	ENSSAUG00010016052				1634.63	1.58548	0.295633	5.11707e-09	5.46546e-07
MSTRG.23674	ENSSAUG00010010059	ENSDARG00000088672	799204	zmp:0000000936	2704.57	1.59529	0.255666	3.40766e-11	6.60679e-09
MSTRG.10050	ENSSAUG00010002738	ENSDARG00000021124	321496	cfl1	854.742	1.59648	0.337435	1.38399e-07	9.56833e-06
MSTRG.13863	ENSSAUG00010026353	ENSDARG00000012801	561416	pfkpb	110.905	1.60083	0.35034	2.97941e-07	1.83888e-05
MSTRG.4552	ENSSAUG00010011265	ENSDARG00000020676	322527	dpp3	373.488	1.60094	0.286361	1.34923e-09	1.75666e-07
MSTRG.23007	ENSSAUG00010019565	ENSDARG00000092584	101886651	si:ch1073-385f13.3	153.425	1.61091	0.438032	1.25868e-05	0.000391133
MSTRG.14808	ENSSAUG00010026091	ENSDARG00000078095	101883257	cipcb	436.146	1.6144	0.581359	0.000246283	0.00387728
MSTRG.5306	ENSSAUG00010006442	ENSDARG00000054191	406696	pgk1	2770.03	1.61938	0.211483	1.40022e-15	7.3458e-13
MSTRG.10699	ENSSAUG00010013442	ENSDARG00000010658	334189	insig1	2119.02	1.63209	0.411157	4.16907e-06	0.000164158
MSTRG.19737	ENSSAUG00010000238	ENSDARG00000076765	100321082	ddhd2	580.215	1.63789	0.285755	6.54533e-10	9.19283e-08
MSTRG.14651	ENSSAUG00010004531				123.908	1.64198	0.369176	4.97643e-07	2.85417e-05
MSTRG.20276	ENSSAUG00010022740	ENSDARG00000017658	445097	gmppb	486.524	1.64275	0.508812	6.1625e-05	0.00132594
ENSSAUG00010026158	ENSSAUG00010026158	ENSDARG00000089805	572532	pcdh18a	6.68623	1.6507	0.657681	0.000531424	0.00696473
MSTRG.15141	ENSSAUG00010010927				822.499	1.65077	0.255911	7.83468e-12	1.79163e-09
MSTRG.7438	ENSSAUG00010019241	ENSDARG00000039273	449806	fbln5	189.525	1.65154	0.253294	4.21738e-12	1.01656e-09
MSTRG.2911	ENSSAUG00010005490				632.929	1.6592	0.336263	4.72374e-08	3.74477e-06
MSTRG.6570	ENSSAUG00010025331	ENSDARG00000012460	494494	rassf4a	82.8912	1.66035	0.278286	1.5299e-10	2.48079e-08
MSTRG.18474	ENSSAUG00010011410	ENSDARG00000055043	692297	depdc7a	53.9343	1.66085	0.554405	0.000124655	0.00231371
MSTRG.448	ENSSAUG00010005095	ENSDARG00000037746	57934	actb1	3316.34	1.66262	0.432011	6.64297e-06	0.000235568
MSTRG.12185	ENSSAUG00010011080	ENSDARG00000087657	100318317	fasn	635.68	1.66935	0.347976	9.89417e-08	6.94812e-06
MSTRG.12253	ENSSAUG00010024370	ENSDARG00000053186	100142652	vstm4b	9.53907	1.67368	0.701108	0.000692998	0.00853661
MSTRG.2514	ENSSAUG00010026879	ENSDARG00000042728	324855	plaa	229.075	1.67382	0.377412	5.27194e-07	2.99476e-05
MSTRG.3288	ENSSAUG00010009871	ENSDARG00000002411	571344	pde4cb	462.296	1.67393	0.325767	1.62883e-08	1.48992e-06
MSTRG.15308	ENSSAUG00010013479	ENSDARG00000098103	553686	tefb	521.039	1.67717	0.348233	8.31266e-08	6.15241e-06
MSTRG.3027	ENSSAUG00010011396	ENSDARG00000057590	560975	si:ch1073-396h14.1	16.5681	1.67719	0.421212	3.35769e-06	0.000136738
MSTRG.3958	ENSSAUG00010008911	ENSDARG00000103846	378848	hspa5	3376.85	1.68242	0.715453	0.000724444	0.00879639
MSTRG.8776	ENSSAUG00010015273	ENSDARG00000088023	563797	si:dkey-26c10.5	1747.35	1.68503	0.261612	8.64009e-12	1.92642e-09
MSTRG.11206	ENSSAUG00010015927				18.5998	1.68758	0.335715	3.14197e-08	2.59897e-06
MSTRG.21824	ENSSAUG00010022172	ENSDARG00000015902	337413	stat6	1860.2	1.68839	0.282855	1.44885e-10	2.37093e-08
MSTRG.15892	ENSSAUG00010021668	ENSDARG00000099079	436922	aclya	256.953	1.69542	0.736868	0.000780713	0.00929612
MSTRG.5769	MSTRG.5769	ENSDARG00000081841	100033608	mir29a-1	55.124	1.69782	0.29324	4.50289e-10	6.63786e-08
MSTRG.4520	ENSSAUG00010002384	ENSDARG00000068732	114437	spry4	424.202	1.70675	0.276128	3.90231e-11	7.17582e-09
MSTRG.13317	ENSSAUG00010018298	ENSDARG00000069295	100001936	bcl6ab	360.32	1.7075	0.367752	1.93066e-07	1.27545e-05
MSTRG.201	ENSSAUG00010000126	ENSDARG00000078041	558395	xpo1a	88.4803	1.71193	0.355242	8.46168e-08	6.19886e-06
MSTRG.21568	ENSSAUG00010023247				38.5357	1.71405	0.473016	1.47512e-05	0.000439261
MSTRG.3732	ENSSAUG00010027162	ENSDARG00000028067	554650	bnip3lb	1015.3	1.71835	0.298796	5.88564e-10	8.47719e-08
MSTRG.16380	ENSSAUG00010009278	ENSDARG00000099851	100329381	GPR180	116.198	1.72884	0.392962	5.9157e-07	3.25719e-05
MSTRG.9760	ENSSAUG00010014896				66.8356	1.73586	0.459885	8.10086e-06	0.000272142
MSTRG.3120	ENSSAUG00010026151	ENSDARG00000062977	767772	samd13	24.4545	1.74491	0.350297	3.76311e-08	3.05103e-06
MSTRG.7270	ENSSAUG00010020187	ENSDARG00000069752	564694	ckba	1071.05	1.76392	0.496116	1.89769e-05	0.000533897
MSTRG.9392	ENSSAUG00010005843	ENSDARG00000021250	436640	slc25a48	551.382	1.76567	0.450131	4.42658e-06	0.000170533
MSTRG.8347	ENSSAUG00010010765	ENSDARG00000095821	568911	si:dkey-122a22.2	61.9649	1.76694	0.346572	1.98501e-08	1.77923e-06
MSTRG.15887	ENSSAUG00010021484	ENSDARG00000104089	570779	p3h4	24.9615	1.78739	0.362853	4.82913e-08	3.79576e-06
MSTRG.17761	ENSSAUG00010015426	ENSDARG00000014591	406517	ilf2	179.617	1.78971	0.372995	9.13689e-08	6.51899e-06
MSTRG.6154	ENSSAUG00010018637	ENSDARG00000044692	553641	eri1	252.985	1.79254	0.388315	2.09535e-07	1.36405e-05
MSTRG.7580	ENSSAUG00010002273	ENSDARG00000007697	58128	fabp7a	7.47951	1.7961	0.747079	0.000633905	0.00796826
MSTRG.17326	ENSSAUG00010014280	ENSDARG00000103503	325875	dgat1a	366.773	1.80128	0.244734	1.01242e-14	3.84225e-12
MSTRG.12756	ENSSAUG00010017649	ENSDARG00000020876	794083	pdk2a	76.9814	1.81378	0.607068	0.000119751	0.00224134
MSTRG.5550	ENSSAUG00010010503	ENSDARG00000077691	503788	slc13a5a	3168.77	1.82535	0.217512	3.36733e-18	2.86015e-15
MSTRG.7929	ENSSAUG00010019784	ENSDARG00000001129	324724	dicer1	41.0855	1.83182	0.248581	1.24505e-14	4.62667e-12
MSTRG.7311	ENSSAUG00010022572	ENSDARG00000076563	436896	rarres3l	1115.96	1.83519	0.806431	0.00079383	0.00940834
MSTRG.6540	ENSSAUG00010020216				2796	1.84514	0.299001	3.76994e-11	7.07836e-09
MSTRG.3763	ENSSAUG00010013344	ENSDARG00000074425	368621	si:busm1-57f23.1	27.1486	1.8475	0.412687	4.396e-07	2.57932e-05
MSTRG.15942	ENSSAUG00010003543	ENSDARG00000103511	393489	zfand2a	429.799	1.85778	0.41116	3.28117e-07	2.00432e-05
MSTRG.17942	ENSSAUG00010000293	ENSDARG00000098663	368245	fgf19	181.821	1.87832	0.428301	6.02052e-07	3.30424e-05
MSTRG.21156	ENSSAUG00010014244				2097.87	1.88425	0.355833	6.75508e-09	7.04622e-07
MSTRG.8784	ENSSAUG00010015525	ENSDARG00000076950	101882278	kel	196.146	1.89588	0.268205	9.72841e-14	3.33703e-11
MSTRG.3693	ENSSAUG00010017700	ENSDARG00000057121	570832	c7b	4772.91	1.93174	0.633176	9.54882e-05	0.00188201
MSTRG.4894	ENSSAUG00010017306	ENSDARG00000019702	369193	aldocb	535.936	1.94401	0.400471	6.39265e-08	4.93618e-06
MSTRG.1017	ENSSAUG00010000406	ENSDARG00000005423	323107	pgam1a	395.143	1.97845	0.446505	4.68289e-07	2.71197e-05
MSTRG.2761	ENSSAUG00010015112	ENSDARG00000070743	553643	tmem45a	16.1168	1.98188	0.502931	4.28504e-06	0.000167387
MSTRG.23607	ENSSAUG00010027080	ENSDARG00000069763	337626	etv5a	169.3	1.98488	0.182433	8.38588e-29	1.86974e-25
MSTRG.9676	ENSSAUG00010026970	ENSDARG00000004078	393622	acsl4a	184.847	1.99004	0.435127	2.43016e-07	1.55924e-05
MSTRG.18409	ENSSAUG00010025692	ENSDARG00000075017	555796	myzap	189.075	2.00974	0.361461	1.4641e-09	1.86536e-07
MSTRG.14684	ENSSAUG00010012445	ENSDARG00000002745	406528	tdh	492.221	2.01157	0.646269	7.56611e-05	0.00157292
ENSSAUG00010025444	ENSSAUG00010025444				11.1676	2.03806	0.518563	4.25382e-06	0.000166759
MSTRG.12795	ENSSAUG00010024535	ENSDARG00000009214	494111	mfsd13a	583.982	2.05653	0.331892	3.33406e-11	6.53513e-09
MSTRG.14548	ENSSAUG00010014519	ENSDARG00000009001	322160	pdia6	1429.07	2.05812	0.656743	7.19453e-05	0.00150975
MSTRG.14237	ENSSAUG00010002673				21.7991	2.07774	0.91671	0.000723428	0.00879639
MSTRG.12755	ENSSAUG00010017649	ENSDARG00000020876	794083	pdk2a	2215.77	2.08965	0.351655	1.6333e-10	2.6246e-08
MSTRG.4873	ENSSAUG00010010761				53.3097	2.09488	0.305977	4.17878e-13	1.26334e-10
MSTRG.6903	ENSSAUG00010026477	ENSDARG00000071090	641575	actn2b	79.191	2.0982	0.523731	2.87972e-06	0.000120576
MSTRG.4564	ENSSAUG00010011828	ENSDARG00000044492	792145	ublcp1	44.9316	2.10861	0.591697	1.66849e-05	0.000482349
MSTRG.3026	ENSSAUG00010011396	ENSDARG00000057590	560975	si:ch1073-396h14.1	60.1775	2.11313	0.332137	1.09264e-11	2.37676e-09
MSTRG.17270	ENSSAUG00010006367	ENSDARG00000058094	564009	ciarta	1165.59	2.14513	0.41933	1.59169e-08	1.47104e-06
MSTRG.7831	ENSSAUG00010020714	ENSDARG00000030630	492810	mfsd2aa	20.4062	2.14716	0.831188	0.000337418	0.00496578
MSTRG.4073	ENSSAUG00010011262	ENSDARG00000086158	555629	ccbe1	21.594	2.1559	0.641936	3.40585e-05	0.000844925
MSTRG.6490	ENSSAUG00010022555	ENSDARG00000031915	373126	hif1an	125.578	2.16057	0.292284	8.27471e-15	3.20861e-12
MSTRG.13316	ENSSAUG00010018296				312.279	2.16137	0.373693	3.92186e-10	5.979e-08
MSTRG.17548	ENSSAUG00010001104	ENSDARG00000088641	336575	grn2	1528.81	2.16453	0.407011	5.66766e-09	5.9819e-07
MSTRG.13856	ENSSAUG00010026115				357.525	2.19754	0.246671	2.75705e-20	2.73208e-17
MSTRG.16849	ENSSAUG00010005498				799.345	2.20825	0.269743	1.72127e-17	1.13712e-14
MSTRG.11556	ENSSAUG00010014055	ENSDARG00000062562	559569	egln2	3278.63	2.21339	0.259088	7.98344e-19	7.12003e-16
MSTRG.14824	ENSSAUG00010005393	ENSDARG00000030263	566968	mfsd2b	6.22371	2.21921	0.839373	0.000335795	0.00495006
MSTRG.15611	ENSSAUG00010018330	ENSDARG00000010729	795887	CABZ01073795.1	51.2468	2.22517	0.746556	0.000107434	0.00206275
MSTRG.770	ENSSAUG00010025357	ENSDARG00000024681	402852	pane1	67.3093	2.26942	0.432416	8.03913e-09	8.14118e-07
MSTRG.1067	ENSSAUG00010002410	ENSDARG00000074508	100001887	si:dkey-28e7.3	292.266	2.30868	0.372284	2.94938e-11	5.84535e-09
MSTRG.16541	ENSSAUG00010020359	ENSDARG00000067992	794489	si:dkey-31e10.1	13.601	2.30922	0.812796	0.000171315	0.00296099
MSTRG.15297	ENSSAUG00010011553	ENSDARG00000038398	100007686	pmm1	446.308	2.31316	0.335234	2.83401e-13	8.71555e-11
MSTRG.16092	ENSSAUG00010017662	ENSDARG00000031618	557524	unm_sa1261	50.0494	2.32001	0.690867	2.97447e-05	0.000760108
MSTRG.8386	ENSSAUG00010015962				142.669	2.32265	0.822996	0.000164901	0.00286961
MSTRG.3045	ENSSAUG00010010816	ENSDARG00000076290	325317	calr	756.958	2.32411	0.761419	8.39153e-05	0.00169897
MSTRG.16960	ENSSAUG00010011011	ENSDARG00000098377		tnfrsf11b	259.191	2.32432	0.480447	6.34971e-08	4.92434e-06
MSTRG.7712	MSTRG.7712	ENSDARG00000096971	101883329	si:dkey-206p8.1	371.922	2.33331	0.418373	1.24441e-09	1.6321e-07
MSTRG.3247	ENSSAUG00010021405	ENSDARG00000015164	373121	mknk2b	5857.9	2.33368	0.369546	1.4283e-11	2.92834e-09
MSTRG.3291	ENSSAUG00010009976				3325.52	2.35406	0.687305	2.70088e-05	0.00069921
MSTRG.2206	ENSSAUG00010021060	ENSDARG00000056795	100136840	serpine1	97.3461	2.35781	0.611845	5.06117e-06	0.000189284
MSTRG.9743	ENSSAUG00010011301	ENSDARG00000100515	406340	dusp1	3112.81	2.37004	0.178553	1.7792e-41	1.58678e-37
MSTRG.22574	ENSSAUG00010022447	ENSDARG00000101251	30496	ldha	929.393	2.37536	0.387931	4.76063e-11	8.49154e-09
MSTRG.1866	MSTRG.1866	ENSDARG00000040620	436987	psmg1	7.69528	2.39181	0.954486	0.000435804	0.00601479
MSTRG.23042	ENSSAUG00010025309				6.29992	2.39211	0.894003	0.000320499	0.00475602
MSTRG.15909	ENSSAUG00010022279	ENSDARG00000009040	393762	si:ch73-141c7.1	579.443	2.39455	0.445705	3.99804e-09	4.40204e-07
MSTRG.17991	ENSSAUG00010002164	ENSDARG00000076117		stard5	80.2172	2.42095	0.652839	8.83932e-06	0.000293061
MSTRG.11524	ENSSAUG00010013321	ENSDARG00000067741	322720	itpkcb	404.673	2.43784	0.282524	3.49734e-19	3.28326e-16
MSTRG.21416	ENSSAUG00010015170	ENSDARG00000098968	100330644	RSBN1	168.45	2.44648	0.347881	1.13078e-13	3.80561e-11
MSTRG.3853	ENSSAUG00010024270	ENSDARG00000034852	447810	nt5c2l1	524.276	2.45574	0.269997	5.39724e-21	6.01691e-18
MSTRG.19441	ENSSAUG00010021935	ENSDARG00000016733	327512	psat1	43.6732	2.45911	0.644853	6.43052e-06	0.000229402
MSTRG.17633	ENSSAUG00010005112	ENSDARG00000035909	445176	mfsd2ab	73.3393	2.50948	0.466499	3.68333e-09	4.13205e-07
MSTRG.6586	ENSSAUG00010025951				20.7894	2.511	0.796648	6.21228e-05	0.00133504
MSTRG.8561	ENSSAUG00010021419	ENSDARG00000077236	792610	hspb6	13.3412	2.5505	0.788423	4.87299e-05	0.00111451
MSTRG.11359	ENSSAUG00010025638	ENSDARG00000104172	393317	diabloa	8352.43	2.56829	0.31214	1.16335e-17	8.30027e-15
MSTRG.19298	ENSSAUG00010019609	ENSDARG00000010572	406541	slc25a25a	496.074	2.60143	0.340066	1.10107e-15	5.95144e-13
MSTRG.6592	ENSSAUG00010025976	ENSDARG00000004979	393425	elovl5	270.599	2.60411	0.393248	1.78549e-12	4.75339e-10
MSTRG.15940	ENSSAUG00010003292	ENSDARG00000100947	415133	mafk	370.362	2.61778	0.32602	5.13956e-17	3.16118e-14
MSTRG.10811	ENSSAUG00010024723				20.5676	2.62254	0.994105	0.000264295	0.00410306
MSTRG.9054	ENSSAUG00010014184	ENSDARG00000041490	568656	afp4	16.4354	2.64014	0.82429	5.31521e-05	0.00119189
MSTRG.8514	ENSSAUG00010014444	ENSDARG00000044685	403010	nr0b2a	654.303	2.67287	0.239176	3.36916e-30	9.14978e-27
MSTRG.5319	ENSSAUG00010001686	ENSDARG00000044098	368241	egr2a	144.593	2.69173	0.361449	5.33758e-15	2.26682e-12
MSTRG.22580	MSTRG.22580				54.9752	2.70193	0.42128	8.1722e-12	1.84516e-09
MSTRG.2393	ENSSAUG00010007592	ENSDARG00000055163	100004455	epoa	86.5363	2.70962	0.401042	7.97313e-13	2.22214e-10
MSTRG.438	ENSSAUG00010002339	ENSDARG00000058464	567084	rasd3	4.59716	2.71351	0.910868	0.00015603	0.00275828
MSTRG.20605	ENSSAUG00010025975	ENSDARG00000071558	768160	fblim1	50.6488	2.72251	0.482151	8.54003e-10	1.154e-07
MSTRG.23673	ENSSAUG00010010063				4.89982	2.72377	0.987326	0.000261705	0.00408403
MSTRG.2511	ENSSAUG00010026804	ENSDARG00000042332	794841	plin2	2202.22	2.73104	0.366112	4.48611e-15	2.00047e-12
MSTRG.963	ENSSAUG00010015385	ENSDARG00000114695	100002875	hmox2a	6.87946	2.76768	0.658557	1.57272e-06	7.29704e-05
MSTRG.10934	ENSSAUG00010017154	ENSDARG00000104576	100330524	PPP1R3G	12370.4	2.78515	0.375031	5.97097e-15	2.47684e-12
MSTRG.12597	ENSSAUG00010022811	ENSDARG00000037618	378866	ddit4	1135.71	2.81021	0.416197	7.6618e-13	2.20425e-10
MSTRG.17279	ENSSAUG00010007214	ENSDARG00000037425	449788	s100a10a	221.208	2.81108	0.669447	1.12033e-06	5.52025e-05
MSTRG.14236	ENSSAUG00010008306				7.43187	2.87364	0.955043	0.000101388	0.00197215
ENSSAUG00010019419	ENSSAUG00010019419	ENSDARG00000075263	100151027	ankrd1a	3.96449	2.90702	0.809869	2.45596e-05	0.000655579
MSTRG.21870	ENSSAUG00010001456	ENSDARG00000022456	334116	eno1a	2055.36	2.91189	0.394567	8.07502e-15	3.20076e-12
MSTRG.21950	ENSSAUG00010000743				840.917	2.93682	0.389276	2.34659e-15	1.19589e-12
ENSSAUG00010000866	ENSSAUG00010000866	ENSDARG00000062601	572134	piwil2	6.73673	2.96723	1.06767	0.000203946	0.0033652
MSTRG.15244	ENSSAUG00010025859	ENSDARG00000027529	791518	hmox1a	55.943	3.06015	0.904968	2.54277e-05	0.000667972
MSTRG.991	ENSSAUG00010018511				247.397	3.12941	0.761736	1.57502e-06	7.29704e-05
MSTRG.12186	ENSSAUG00010011193	ENSDARG00000028583	561627	SLC16A3	102.741	3.15669	0.490581	6.32621e-12	1.50454e-09
MSTRG.4516	ENSSAUG00010001704	ENSDARG00000004754	335865	hspa4a	806.872	3.19578	0.816617	3.5127e-06	0.00014149
MSTRG.580	ENSSAUG00010012875	ENSDARG00000075564		fam13a	1268.98	3.23233	0.393148	1.09986e-17	8.30027e-15
MSTRG.14792	ENSSAUG00010025665	ENSDARG00000024746	565155	hsp90aa1.2	403.212	3.41492	0.857251	2.53249e-06	0.000108587
MSTRG.22680	ENSSAUG00010024277				38.8021	3.41815	0.769609	3.91314e-07	2.3344e-05
MSTRG.8435	ENSSAUG00010018965	ENSDARG00000077559	792958	LO017815.1	10824.8	3.42976	0.343421	9.14111e-25	1.48227e-21
MSTRG.14785	ENSSAUG00010024655	ENSDARG00000059923	724009	slc25a47a	108.083	3.53808	0.3434	3.135e-26	5.5919e-23
MSTRG.10054	ENSSAUG00010006589	ENSDARG00000015355	564241	fosl1a	165.267	3.615	0.710592	1.53569e-08	1.44169e-06
MSTRG.19450	ENSSAUG00010021969	ENSDARG00000031044	393096	lipg	258.221	3.64289	0.475289	7.20518e-16	4.01621e-13
MSTRG.24414	ENSSAUG00010006326	ENSDARG00000070553	562801	rnmt	5.88147	3.64301	1.10382	5.32671e-05	0.00119213
MSTRG.16398	ENSSAUG00010010411	ENSDARG00000044511	30452	etv5b	164.532	3.68765	0.28582	2.14915e-39	1.27782e-35
MSTRG.8387	ENSSAUG00010015962				15.4005	3.72505	1.15879	4.06491e-05	0.000959072
MSTRG.18206	ENSSAUG00010012573	ENSDARG00000015228	393321	ero1a	476.262	3.73487	0.272563	5.67538e-44	1.01232e-39
MSTRG.2814	ENSSAUG00010002977				23.7301	3.74176	0.632085	1.86806e-10	2.97505e-08
MSTRG.21210	ENSSAUG00010000427	ENSDARG00000043646	567544	slc6a8	342.13	3.82867	0.633411	6.8494e-11	1.17474e-08
MSTRG.13652	ENSSAUG00010023442				10461.4	4.01956	0.654013	3.83146e-11	7.11892e-09
MSTRG.18771	ENSSAUG00010006472	ENSDARG00000060113	571403	znf395a	1871.85	4.02954	0.361245	3.59076e-30	9.14978e-27
MSTRG.3901	ENSSAUG00010021534	ENSDARG00000086746	100333321	prodha	111.419	4.09391	0.750527	2.13179e-09	2.5182e-07
MSTRG.13892	ENSSAUG00010027697	ENSDARG00000024759	553816	inhbab	12.0819	4.13424	0.737042	1.16153e-09	1.53468e-07
MSTRG.18795	ENSSAUG00010007005	ENSDARG00000051768	503946	fhod1	5.27137	4.1473	0.955518	6.23173e-07	3.36834e-05
MSTRG.3397	ENSSAUG00010014351	ENSDARG00000099351	317638	igfbp1a	23.384	4.19608	0.616768	7.94104e-13	2.22214e-10
MSTRG.9998	ENSSAUG00010016122	ENSDARG00000075727	100330105	map1lc3cl	75.982	4.2641	0.435738	6.71897e-24	9.98719e-21
MSTRG.9759	ENSSAUG00010012731	ENSDARG00000101510	100006257	cetn2	31.7923	4.26576	0.652684	2.8387e-12	7.13153e-10
MSTRG.16346	ENSSAUG00010024853				6.30133	4.3545	0.976189	0.000559214	0.00721758
MSTRG.1598	ENSSAUG00010001310				58.9718	4.65513	1.07167	5.28974e-07	2.99533e-05
MSTRG.2183	ENSSAUG00010014916	ENSDARG00000091234	100000332	si:ch73-335l21.4	89.7831	4.89299	0.538463	4.87629e-21	5.79856e-18
MSTRG.7209	ENSSAUG00010013399	ENSDARG00000032553	406602	egln3	1287.98	4.90475	0.402846	2.26597e-35	1.01045e-31
MSTRG.6489	ENSSAUG00010022552	ENSDARG00000033662	386661	scd	1765.81	5.19171	0.498505	1.07039e-26	2.1214e-23
MSTRG.16169	ENSSAUG00010012636	ENSDARG00000021924	30671	hsp70.3	1335.03	5.49876	0.999807	1.49996e-09	1.89751e-07
MSTRG.16177	ENSSAUG00010012646				924.054	5.61901	1.00911	9.95477e-10	1.33506e-07
MSTRG.20220	ENSSAUG00010007636	ENSDARG00000013522	378727	pck1	215.29	6.20582	0.988115	1.41826e-11	2.92834e-09
MSTRG.14789	ENSSAUG00010024659				308.855	7.26849	0.986568	6.70131e-15	2.71662e-12
MSTRG.6486	ENSSAUG00010022548				80.1463	7.34863	0.758183	2.45355e-23	3.36645e-20
MSTRG.3757	ENSSAUG00010013305				218.469	10.0062	2.59854	6.18018e-07	3.36085e-05
