# Supplementary material for: Transcriptomic changes behind Sparus aurata hepatic response to different aquaculture challenges: An RNA-seq study and multiomics integration
Source: PLoS One. 2024 Mar 22;19(3):e0300472. doi: 10.1371/journal.pone.0300472 (PMC10959376; doi:10.1371/journal.pone.0300472)
Supplement: S4 Table — The analysis was based on GO, KEGG and REACTOME knowledgebases. (XLSX) [file pone.0300472.s005.xlsx]

## Sheet: GO
Additional file 5. Gene set enrichment analysis, based on GO, KEGG and REACTOME knowledgebases, of the genes identified in the liver of gilthead seabream subjected to net handling.
ID	Description	setSize	enrichmentScore	NES	pvalue	p.adjust	qvalue	rank	leading_edge	core_enrichment
GO:0042254	ribosome biogenesis	199	-0.735468	-2.97805	3.3534e-33	4.19175e-30	3.77522e-30	1409	tags=65%, list=12%, signal=58%	394166/286777/445224/569468/406805/393097/192312/325248/724049/386850/553606/322571/100332549/572367/553616/767786/406307/336712/100333127/321744/445220/286746/58101/321745/564410/550264/393617/541444/407696/553568/445412/368253/557585/492761/100536352/619204/777627/321652/554096/436807/325106/386642/407084/553715/393723/393282/767802/321247/323305/368478/436587/323464/336470/767765/322404/406266…
GO:0022613	ribonucleoprotein complex biogenesis	271	-0.685757	-2.87665	5.36868e-36	1.34217e-32	1.2088e-32	1409	tags=56%, list=12%, signal=50%	394166/393319/286777/566307/445224/569468/406805/393097/317678/192331/192312/325248/724049/386850/406449/406263/553606/322571/334234/436759/100332549/572367/799690/553616/767786/406307/336712/334626/100333127/321744/445220/286746/58101/321745/564410/550264/393617/541444/407696/553568/445412/558581/368253/557585/492761/567151/100536352/619204/777627/406402/321652/336498/554096/550245/436807/325106…
GO:0042273	ribosomal large subunit biogenesis	55	-0.854788	-2.87094	3.03644e-18	1.26518e-15	1.13946e-15	1121	tags=85%, list=10%, signal=77%	192312/386850/553606/322571/100332549/553616/336712/286746/58101/100536352/777627/321652/436807/393282/321247/323305/336470/322404/406266/336710/266985/406587/321127/335539/561321/393863/335049/336727/406387/30228/326961/793727/436760/415250/192299/393243/563247/407703/402823/337399/550350/323365/317739/334050/321130/321769/100003787
GO:0006364	rRNA processing	136	-0.719188	-2.68501	1.25859e-21	1.04882e-18	9.44603e-19	1409	tags=65%, list=12%, signal=57%	394166/286777/445224/569468/393097/192312/724049/386850/100332549/572367/767786/406307/100333127/445220/321745/564410/550264/393617/407696/553568/492761/100536352/777627/321652/325106/386642/407084/553715/393282/767802/321247/323305/368478/767765/322404/317637/393107/553498/336710/406587/378844/445101/321127/100009635/561321/386632/323426/336687/394081/550247/334446/393596/335049/794079/447856/67…
GO:0016072	rRNA metabolic process	148	-0.697415	-2.62221	2.75076e-21	1.71923e-18	1.54839e-18	1409	tags=62%, list=12%, signal=55%	394166/286777/445224/569468/393097/192312/724049/386850/449647/100332549/572367/767786/406307/100333127/445220/100003553/321745/564410/550264/393617/407696/553568/492761/100536352/777627/321652/325106/386642/407084/553715/393282/767802/321247/323305/368478/767765/322404/317637/393107/553498/336710/406587/378844/445101/321127/100009635/561321/386632/323426/336687/394081/550247/334446/393596/335049…
GO:0042274	ribosomal small subunit biogenesis	48	-0.764431	-2.52462	1.1977e-09	2.13876e-07	1.92623e-07	961	tags=69%, list=8%, signal=63%	797099/394166/393097/406307/445220/393617/407696/553568/557585/492761/619204/386642/407084/393723/393282/436587/767765/317637/394027/393107/677743/266985/100009635/336687/334446/393596/447856/393738/321058/337399/393725/325037/266990
GO:0034470	ncRNA processing	260	-0.588781	-2.45497	1.36957e-19	6.84783e-17	6.16738e-17	1409	tags=51%, list=12%, signal=46%	564388/327053/561938/393712/324754/541352/553790/326718/393237/445387/494060/317644/550331/797099/394166/492512/286777/445224/569468/100004398/790921/553807/393097/192312/570630/492814/445096/436593/445109/724049/386850/100009640/447888/100005064/100003205/100332549/572367/767786/406307/449778/100333127/445220/325292/321745/564410/550264/393617/100003049/557370/407696/553568/553550/553721/768135/…
GO:0000470	maturation of LSU-rRNA	26	-0.836532	-2.39075	5.16925e-08	5.16925e-06	4.65559e-06	1253	tags=85%, list=11%, signal=76%	192312/386850/100332549/100536352/777627/321652/393282/321247/323305/336710/406587/321127/561321/30228/793727/415250/192299/393243/563247/321130/321769/100003787
GO:0042255	ribosome assembly	34	-0.788471	-2.39001	1.2277e-08	1.53462e-06	1.38213e-06	1121	tags=71%, list=10%, signal=64%	386850/553606/322571/553616/406307/336712/58101/553568/619204/393723/322404/394027/677743/406587/335539/336687/336727/326961/393738/394096/402823/550350/317739/266990
GO:0030490	maturation of SSU-rRNA	37	-0.735496	-2.23524	1.17308e-06	8.6256e-05	7.76849e-05	1488	tags=65%, list=13%, signal=57%	797099/394166/393097/406307/445220/393617/407696/553568/492761/386642/407084/393282/767765/317637/393107/100009635/336687/334446/393596/447856/321058/337399/325037/266990
GO:0000462	maturation of SSU-rRNA from tricistronic rRNA transcript (SSU-rRNA, 5.8S rRNA, LSU-rRNA)	25	-0.793701	-2.2318	8.52546e-07	6.45868e-05	5.81689e-05	1488	tags=68%, list=13%, signal=59%	797099/394166/393097/553568/492761/386642/767765/317637/393107/100009635/336687/334446/393596/447856/337399/325037/266990
GO:0022618	ribonucleoprotein complex assembly	103	-0.607219	-2.23138	2.91456e-09	4.28611e-07	3.86021e-07	2068	tags=53%, list=18%, signal=44%	550241/58024/406823/327341/387600/570205/324754/445404/566484/393319/566307/317678/192331/386850/406449/406263/553606/322571/334234/436759/100332549/799690/406307/336712/334626/58101/553568/558581/567151/619204/406402/336498/550245/393723/322404/394027/677743/406587/325102/335539/336687/30699/336727/326961/415171/393738/567601/393243/402823/550350/317679/317739/393974/334271/266990
GO:0071826	ribonucleoprotein complex subunit organization	108	-0.604785	-2.21763	1.18712e-09	2.13876e-07	1.92623e-07	1480	tags=52%, list=13%, signal=46%	550241/58024/406823/327341/387600/570205/324754/445404/566484/393319/566307/317678/192331/386850/406449/406263/553606/322571/334234/436759/100332549/799690/406307/336712/334626/58101/553568/558581/567151/619204/406402/336498/550245/393216/393723/322404/394027/677743/406587/325102/335539/336687/30699/336727/326961/415171/393738/567601/393243/402823/550350/317679/317739/393974/334271/266990
GO:0000154	rRNA modification	23	-0.792139	-2.19748	8.19453e-06	0.000476426	0.000429085	998	tags=70%, list=9%, signal=64%	569468/572367/767786/564410/393617/767802/321247/445101/678588/445391/406275/445162/565088/321130/393950/100003787
GO:0000027	ribosomal large subunit assembly	14	-0.880892	-2.18989	3.51187e-06	0.000214138	0.00019286	1077	tags=86%, list=9%, signal=78%	553606/322571/336712/58101/322404/406587/335539/336727/326961/402823/550350/317739
GO:0000463	maturation of LSU-rRNA from tricistronic rRNA transcript (SSU-rRNA, 5.8S rRNA, LSU-rRNA)	14	-0.851284	-2.11629	2.52312e-05	0.00119015	0.00107189	1009	tags=93%, list=9%, signal=85%	317644/100332549/100536352/777627/321652/321247/336710/406587/321127/30228/793727/192299/393243
GO:0006271	DNA strand elongation involved in DNA replication	13	-0.844213	-2.06379	0.0001192	0.00438421	0.00394856	475	tags=38%, list=4%, signal=37%	796456/192333/337598/30678/192323
GO:0006270	DNA replication initiation	19	-0.776667	-2.05662	0.000116658	0.00438421	0.00394856	1056	tags=47%, list=9%, signal=43%	442931/406479/192333/337598/321289/192338/402825/286747/192323
GO:0001510	RNA methylation	50	-0.612837	-2.04556	3.09659e-05	0.0013824	0.00124504	1893	tags=52%, list=16%, signal=44%	449776/561938/553790/492512/569468/555586/100004398/553807/406742/436593/100009640/100003205/572367/325292/564410/393102/768135/447804/563475/767802/321247/570351/678588/406275/445162/321130
GO:0002181	cytoplasmic translation	55	-0.60894	-2.04522	7.91533e-05	0.00315997	0.00284597	1994	tags=67%, list=17%, signal=56%	406823/558312/334307/327341/336719/266989/336823/394166/492512/100004398/406263/334234/562538/406307/334626/406760/58101/399484/445040/567151/406402/336498/550245/677758/192301/492514/326846/394027/325102/445053/336727/406387/393686/100005268/436760/335629/393974
GO:0022616	DNA strand elongation	14	-0.819791	-2.038	0.000149985	0.00513646	0.00462606	475	tags=36%, list=4%, signal=34%	796456/192333/337598/30678/192323
GO:0000028	ribosomal small subunit assembly	12	-0.846355	-2.01679	7.10874e-05	0.00291342	0.00262392	961	tags=75%, list=8%, signal=69%	406307/553568/619204/393723/394027/677743/336687/393738/266990
GO:0000727	double-strand break repair via break-induced replication	11	-0.853295	-2.01299	0.000187674	0.00609331	0.00548783	444	tags=64%, list=4%, signal=61%	566409/192333/337598/554146/192338/286747/192323
GO:0006261	DNA-templated DNA replication	70	-0.546758	-1.96659	9.09588e-05	0.00355308	0.00320001	2049	tags=37%, list=18%, signal=31%	450061/445819/100150924/192320/565952/566018/566409/569270/556571/406435/442931/406479/321119/100330448/796456/799015/192333/337598/553453/321289/192338/30678/402825/286747/192323/445058
GO:0000054	ribosomal subunit export from nucleus	11	-0.817574	-1.92872	0.00142131	0.0344978	0.0310698	1121	tags=82%, list=10%, signal=74%	386850/321744/286746/541444/436587/323464/266985/406324/337399
GO:0033750	ribosome localization	11	-0.817574	-1.92872	0.00142131	0.0344978	0.0310698	1121	tags=82%, list=10%, signal=74%	386850/321744/286746/541444/436587/323464/266985/406324/337399
GO:0006913	nucleocytoplasmic transport	94	-0.532004	-1.92626	1.3164e-05	0.0006582	0.000592796	1366	tags=37%, list=12%, signal=33%	567236/100004014/322969/325550/100149852/767677/406510/570700/570158/406860/406852/445499/386850/562350/192339/436700/321744/100317326/286746/393125/541444/569455/563392/436587/321739/323464/266985/393863/407710/406324/100007012/568424/337399/553305/334362
GO:0051169	nuclear transport	94	-0.532004	-1.92626	1.3164e-05	0.0006582	0.000592796	1366	tags=37%, list=12%, signal=33%	567236/100004014/322969/325550/100149852/767677/406510/570700/570158/406860/406852/445499/386850/562350/192339/436700/321744/100317326/286746/393125/541444/569455/563392/436587/321739/323464/266985/393863/407710/406324/100007012/568424/337399/553305/334362
GO:0001522	pseudouridine synthesis	14	-0.77057	-1.91563	0.00179845	0.0397888	0.035835	963	tags=57%, list=8%, signal=52%	494060/767786/402995/445101/445391/565088/393950/100003787
GO:0034660	ncRNA metabolic process	326	-0.432985	-1.89361	5.59192e-10	1.39798e-07	1.25906e-07	1409	tags=39%, list=12%, signal=35%	394166/492512/286777/393224/445224/569468/100004398/790921/394154/553807/393097/192312/570630/492814/445096/436593/445109/724049/386850/100009640/447888/449647/100001136/100005064/100003205/100332549/572367/767786/406307/449778/100333127/445220/100003553/325292/321745/564410/550264/393617/100003049/557370/407696/553568/553550/553721/768135/492761/563475/100536352/777627/321652/325106/386642/40708…
GO:0000478	endonucleolytic cleavage involved in rRNA processing	11	-0.799736	-1.88664	0.00244566	0.0489131	0.0440527	1409	tags=64%, list=12%, signal=56%	394166/553568/492761/793727/445388/337399/325037
GO:0000479	endonucleolytic cleavage of tricistronic rRNA transcript (SSU-rRNA, 5.8S rRNA, LSU-rRNA)	11	-0.799736	-1.88664	0.00244566	0.0489131	0.0440527	1409	tags=64%, list=12%, signal=56%	394166/553568/492761/793727/445388/337399/325037
GO:0031167	rRNA methylation	15	-0.745851	-1.88574	0.0013349	0.0330422	0.0297588	1893	tags=73%, list=16%, signal=61%	449776/553790/569468/572367/564410/767802/321247/678588/406275/445162/321130
GO:0006260	DNA replication	107	-0.512425	-1.88009	2.22245e-05	0.00106849	0.000962312	2274	tags=38%, list=20%, signal=31%	569525/492353/566787/327124/450061/445819/100150924/393196/192320/565952/566018/322129/566409/569270/562348/556571/553496/406435/368320/442931/386844/794176/406479/445395/321119/100330448/555316/386707/796456/799015/192333/337598/553453/554146/321289/192338/30678/402825/286747/192323/445058
GO:0090502	RNA phosphodiester bond hydrolysis, endonucleolytic	16	-0.726254	-1.85885	0.00229201	0.0465855	0.0419564	1771	tags=56%, list=15%, signal=48%	567715/541352/394166/553568/492761/793727/445388/337399/325037
GO:0051168	nuclear export	56	-0.538009	-1.8267	0.00095044	0.0244959	0.0220618	1344	tags=34%, list=12%, signal=30%	570158/406852/386850/562350/192339/436700/321744/286746/393125/541444/563392/436587/323464/266985/407710/406324/100007012/337399/334362
GO:0006403	RNA localization	70	-0.506584	-1.82209	0.000516799	0.0143489	0.012923	1912	tags=36%, list=17%, signal=30%	100004014/322969/325550/566608/406510/570158/334490/406852/562350/100005893/100332549/192339/436700/321744/393125/407727/335236/563392/436971/266985/795398/100007012/393243/503767/334362
GO:0000460	maturation of 5.8S rRNA	28	-0.622167	-1.8044	0.00173934	0.0390719	0.0351894	1409	tags=68%, list=12%, signal=60%	394166/445224/192312/386850/553568/100536352/777627/321652/321247/561321/550247/30228/793727/450057/415250/321897/337399/321769/474329
GO:0009451	RNA modification	106	-0.486303	-1.7951	6.12979e-05	0.00255408	0.00230028	1491	tags=38%, list=13%, signal=33%	550331/492512/570158/569468/555586/100004398/790921/553807/492814/406742/558759/436593/100009640/100003205/572367/767786/449778/325292/564410/393102/393617/100003049/768135/447804/563475/767802/321247/402995/570351/561039/445101/678588/562991/445391/406275/445162/565088/321130/393950/100003787
GO:0140694	non-membrane-bounded organelle assembly	160	-0.452379	-1.7573	5.03623e-06	0.000299776	0.000269987	1303	tags=25%, list=11%, signal=22%	322258/334490/100126012/497376/436698/449820/386850/553606/322571/568957/553616/406307/336712/447853/58101/553568/334728/619204/795310/30744/393723/406683/322404/394027/677743/406587/561420/335539/336687/336727/326961/393738/394096/402823/550350/317739/402848/195823/266990/195818
GO:0050657	nucleic acid transport	65	-0.482901	-1.67708	0.00201242	0.042636	0.0383993	1912	tags=34%, list=17%, signal=28%	100004014/322969/325550/566608/406510/570158/406852/562350/100005893/192339/436700/321744/393125/407727/335236/563392/436971/266985/795398/100007012/503767/334362
GO:0050658	RNA transport	65	-0.482901	-1.67708	0.00201242	0.042636	0.0383993	1912	tags=34%, list=17%, signal=28%	100004014/322969/325550/566608/406510/570158/406852/562350/100005893/192339/436700/321744/393125/407727/335236/563392/436971/266985/795398/100007012/503767/334362
GO:0051236	establishment of RNA localization	65	-0.482901	-1.67708	0.00201242	0.042636	0.0383993	1912	tags=34%, list=17%, signal=28%	100004014/322969/325550/566608/406510/570158/406852/562350/100005893/192339/436700/321744/393125/407727/335236/563392/436971/266985/795398/100007012/503767/334362
GO:0006412	translation	355	-0.386887	-1.67577	1.01914e-07	9.09942e-06	8.19523e-06	1317	tags=31%, list=11%, signal=28%	100004398/394154/553807/553711/337007/570630/324088/100126012/445090/386850/406263/322571/334234/114420/562538/100005893/406788/436759/406307/336712/334626/386901/30722/447850/394036/337240/406760/58101/541327/399484/415159/406341/325284/445040/336764/553665/445038/550549/567151/619204/406402/394194/336498/336550/327089/550245/641289/677758/386642/393723/393710/100000341/192301/449547/556702/3233…
GO:0043043	peptide biosynthetic process	361	-0.380785	-1.63119	3.12178e-07	2.60148e-05	2.34298e-05	1317	tags=30%, list=11%, signal=28%	100004398/394154/553807/553711/337007/570630/324088/100126012/445090/386850/406263/322571/334234/114420/562538/100005893/406788/436759/406307/336712/334626/386901/30722/447850/394036/337240/406760/58101/541327/399484/415159/406341/325284/445040/336764/553665/445038/550549/567151/619204/406402/394194/336498/336550/327089/550245/641289/677758/386642/393723/393710/100000341/192301/449547/556702/3233…
GO:0000375	RNA splicing, via transesterification reactions	167	-0.408694	-1.59605	0.000122758	0.00438421	0.00394856	3347	tags=49%, list=29%, signal=35%	415167/573047/446117/560384/393979/445089/619271/405835/796523/415157/30432/192330/557342/100136872/406495/556273/556764/57924/393850/100038767/557397/566033/445217/446168/790924/100004402/373117/321852/394172/100535720/447922/393951/791187/192328/406771/323746/406277/492511/58024/393480/321544/387600/570205/403072/325550/324754/493614/445404/404630/324121/192318/564510/334784/368735/566484/39343…
GO:0000377	RNA splicing, via transesterification reactions with bulged adenosine as nucleophile	167	-0.408694	-1.59605	0.000122758	0.00438421	0.00394856	3347	tags=49%, list=29%, signal=35%	415167/573047/446117/560384/393979/445089/619271/405835/796523/415157/30432/192330/557342/100136872/406495/556273/556764/57924/393850/100038767/557397/566033/445217/446168/790924/100004402/373117/321852/394172/100535720/447922/393951/791187/192328/406771/323746/406277/492511/58024/393480/321544/387600/570205/403072/325550/324754/493614/445404/404630/324121/192318/564510/334784/368735/566484/39343…
GO:0000398	mRNA splicing, via spliceosome	167	-0.408694	-1.59605	0.000122758	0.00438421	0.00394856	3347	tags=49%, list=29%, signal=35%	415167/573047/446117/560384/393979/445089/619271/405835/796523/415157/30432/192330/557342/100136872/406495/556273/556764/57924/393850/100038767/557397/566033/445217/446168/790924/100004402/373117/321852/394172/100535720/447922/393951/791187/192328/406771/323746/406277/492511/58024/393480/321544/387600/570205/403072/325550/324754/493614/445404/404630/324121/192318/564510/334784/368735/566484/39343…
GO:0007346	regulation of mitotic cell cycle	100	-0.438958	-1.59553	0.00101319	0.0258467	0.0232783	1260	tags=23%, list=11%, signal=21%	567369/497376/393370/334202/403012/447853/559398/492479/497403/393176/565969/560634/795522/30649/406715/793727/799608/561930/321897/402825/30452/445058/100151416
GO:0043414	macromolecule methylation	121	-0.422766	-1.5794	0.000654932	0.0172687	0.0155527	2476	tags=40%, list=22%, signal=32%	569507/767796/406372/566303/492519/321614/561384/569250/553815/572849/768131/560620/503749/449776/561938/553790/492512/569468/555586/100004398/553807/30728/406742/436593/100009640/100003205/572367/550348/30430/325292/564410/393102/100005455/768135/447804/564058/563475/767802/321247/570351/360150/678588/406275/321974/445162/553187/321130/322348/406350
GO:0051726	regulation of cell cycle	248	-0.373585	-1.54351	3.4098e-05	0.00146974	0.0013237	1317	tags=21%, list=11%, signal=19%	100004398/334490/567369/30488/368320/497376/393370/334202/792544/568957/386844/403012/447853/559398/492479/336764/497403/492761/30637/777627/321652/393176/565969/30250/560634/795522/192300/553373/336710/266985/335916/30649/335539/799015/378961/406715/30228/793727/195819/799608/561930/321897/192299/393725/402825/30452/171473/445058/195818/100151173/100151416
GO:0008380	RNA splicing	222	-0.356429	-1.45281	0.000344905	0.0100263	0.00903	3347	tags=44%, list=29%, signal=32%	415167/573047/446117/560384/393979/445314/445089/563249/619271/405835/796523/415157/30432/192330/557342/100136872/406495/556273/556764/57924/402984/393850/100038767/557397/566033/445217/446168/790924/100004402/373117/321852/394172/100535720/447922/492481/550382/393951/791187/192328/406771/323746/406277/492511/58024/393480/321544/100004014/387600/570205/403072/325550/324754/493614/445404/404630/32…
GO:0006518	peptide metabolic process	411	-0.337841	-1.44972	1.1604e-05	0.000617236	0.000555902	1317	tags=28%, list=11%, signal=26%	100004398/394154/553807/553711/548609/337007/570630/324088/100126012/445090/386850/406263/322571/334234/114420/562538/100005893/406788/436759/406307/336712/334626/386901/30722/447850/394036/337240/406760/58101/541327/399484/415159/406341/368255/325284/445040/336764/553665/445038/449818/550549/567151/619204/406402/394194/336498/336550/327089/550245/641289/677758/386642/393723/393710/100000341/1923…
GO:0000278	mitotic cell cycle	281	-0.337131	-1.42156	0.00041562	0.0118074	0.0106341	2269	tags=26%, list=20%, signal=21%	393535/406827/566787/403060/570900/406741/567446/558402/678616/393280/393980/406239/450061/544655/322880/394247/563517/565952/100001904/777733/394246/117507/795591/494046/564521/566409/58025/566534/334490/567369/556029/559353/335798/497376/393370/449820/442931/334202/321452/403012/562372/447853/559398/445395/492479/497403/564545/795310/393176/565969/560634/492815/795522/30649/406715/337598/793727…
GO:0032259	methylation	171	-0.354839	-1.40263	0.0019024	0.0417194	0.0375738	1418	tags=26%, list=12%, signal=23%	560222/492512/569468/555586/100004398/553807/30728/406742/100148927/436593/558558/100009640/100003205/572367/550348/386901/30430/325292/564410/393102/553368/100005455/768135/447804/564058/563475/337599/794020/767802/321247/492514/570351/360150/81540/678588/406275/797198/557908/321974/445162/553187/321130/322348/406350
GO:0022402	cell cycle process	355	-0.323025	-1.39915	0.00025676	0.00792468	0.00713722	2269	tags=24%, list=20%, signal=20%	393535/492353/557679/566787/403060/570900/792259/567446/557962/558402/393280/393980/406239/450061/492520/558814/544655/394247/563517/565952/321709/100001904/777733/564600/394246/117507/494046/564521/566409/321590/569270/80959/58025/751663/566534/334490/556029/559353/30488/497376/436698/393370/449820/442931/334202/321452/568957/403012/562372/447853/559398/567168/445395/321119/334728/497403/492761/…
GO:0051276	chromosome organization	341	-0.323248	-1.3937	0.000576595	0.0156683	0.0141114	2527	tags=30%, list=22%, signal=24%	100003354/324475/393882/30572/569795/403064/570640/334717/566362/100320774/393245/393535/492353/403060/570900/561006/559983/567446/327124/555525/558402/566285/393280/260437/768122/544655/572849/768131/777634/555517/566018/406562/494046/565314/322129/558344/566409/569270/100001285/322113/568214/402932/58025/562348/571383/751663/560815/566534/266966/353295/403080/553496/334490/407707/317678/678613/…
GO:0006397	mRNA processing	251	-0.331831	-1.36706	0.00205842	0.0432441	0.038947	3347	tags=45%, list=29%, signal=33%	415167/573047/446117/560384/393979/436657/445314/445089/619271/405835/393593/796523/415157/30432/192330/557342/100136872/100126015/405803/406495/556273/556764/57924/393850/792831/100038767/557397/566033/445217/446168/790924/492341/100004402/373117/321852/394172/100535720/447922/393112/393951/100004030/791187/570858/192328/406771/323746/406277/492511/58024/100332262/393480/321544/100004014/387600/…
GO:0016071	mRNA metabolic process	330	-0.308925	-1.35031	0.00143697	0.0345426	0.0311101	2235	tags=29%, list=19%, signal=24%	100004030/791187/393121/570858/192328/326663/569267/406771/326786/323746/406277/492511/751632/58024/100332262/393480/321544/100003734/394064/100004014/387600/570205/564388/393712/403072/360153/325550/324754/493614/445404/404630/324121/192318/566608/560874/564510/494060/266989/334784/573096/368735/566484/100149391/393436/368882/393319/406516/402966/570158/100004398/334490/406758/192331/406742/3240…
GO:0006259	DNA metabolic process	363	-0.311058	-1.34311	0.000406258	0.0116741	0.0105141	2279	tags=29%, list=20%, signal=24%	100003615/569525/492353/566787/403060/570900/327124/557962/566285/260437/450061/100000399/445819/544655/321544/572849/100150924/393196/192320/436947/777634/565952/566018/751761/322129/321602/327590/450080/566409/569270/565276/570043/562348/447862/406255/405797/556571/406805/553496/334490/407707/317678/562749/557875/406435/368320/553789/492463/449820/437020/406449/100003080/442931/100333845/570901…
GO:0044255	cellular lipid metabolic process	429	0.460737	1.41007	0.00108338	0.0270845	0.0243931	2047	tags=26%, list=18%, signal=22%	795400/552997/393984/436922/553513/492781/394060/571911/559403/386661/492477/553595/567414/30643/561303/567204/567157/799960/794259/100004136/556528/325875/406370/562919/556797/100538291/393997/641423/558758/327292/557714/550276/554145/550432/541525/571356/445175/333999/436958/436717/386801/559240/100037349/325724/336606/793834/767653/492799/563589/436843/437018/322720/445327/436733/796295/790929…
GO:0019637	organophosphate metabolic process	446	0.465833	1.42487	0.000650903	0.0172687	0.0155527	1890	tags=26%, list=16%, signal=23%	322229/552997/553639/554477/436922/553513/564694/492781/562771/394060/571911/560020/559403/492477/553595/567414/393095/556229/567157/799960/794259/415176/100004136/100034578/569348/572027/406370/562919/556797/317746/100538291/324201/641423/570106/558758/406762/317745/570579/567861/327292/368242/445505/494076/447919/550276/445118/445492/541525/571356/793471/445175/394140/445071/369193/560653/56639…
GO:0090407	organophosphate biosynthetic process	263	0.491045	1.46797	0.0019432	0.0422435	0.0380458	1436	tags=22%, list=12%, signal=20%	322229/552997/436922/553513/564694/492781/562771/394060/560020/559403/492477/553595/567414/393095/799960/794259/100004136/572027/562919/556797/100538291/324201/317745/368242/447919/550276/445492/571356/793471/445175/394140/445071/560653/30629/436958/100037349/570370/563589/437018/322720/280647/796295/561272/790929/556236/641570/571825/570437/558466/556667/555496/555881/570866/100000855/570652/436…
GO:1901137	carbohydrate derivative biosynthetic process	297	0.494107	1.49734	0.000656209	0.0172687	0.0155527	1870	tags=30%, list=16%, signal=25%	322229/436922/560020/559403/569769/445275/794259/406408/553288/751635/572027/556797/100538291/324201/553582/317745/567861/368229/335985/403029/393742/497280/445175/394140/793524/560653/497542/553162/553510/325561/492773/553716/266797/100037349/570370/445327/446214/436733/796295/561272/323003/393326/566527/100007670/556236/571825/323918/570437/558466/405822/554143/556667/557675/569494/555496/55588…
GO:1901135	carbohydrate derivative metabolic process	476	0.495823	1.52105	2.09507e-05	0.001027	0.000924946	1774	tags=29%, list=15%, signal=25%	322229/554477/436922/492781/100334730/394060/560020/559403/492477/394028/569769/445275/556229/567157/794259/406408/415176/403338/100034578/100004557/569348/553288/751635/572027/556797/317746/30078/100538291/324201/553582/570106/558758/406762/317745/570579/567861/368229/553614/791728/335985/445505/403029/494076/445118/393742/497280/394164/445175/394140/793524/369193/560653/100148292/497542/566398/…
GO:0009100	glycoprotein metabolic process	170	0.547914	1.58645	0.000477364	0.0134091	0.0120767	2082	tags=35%, list=18%, signal=29%	100334730/394028/569769/445275/406408/553288/751635/30078/553582/567861/368229/335985/403029/393742/497280/394164/793524/497542/553162/553510/325561/393128/492773/64698/553716/266797/566078/445327/446214/436733/796295/323003/393326/566527/100007670/100536353/323918/557675/569494/569049/100534615/100331714/566063/570248/336879/560826/100150181/751653/450072/798087/562250/791470/563038/559073/44556…
GO:0006631	fatty acid metabolic process	123	0.569473	1.62145	0.00175042	0.0390719	0.0351894	1673	tags=29%, list=15%, signal=25%	393984/436922/559403/386661/30643/561303/567204/567157/794259/393997/557714/554145/550432/445175/436717/100037349/325724/336606/793834/767653/436843/393639/445182/556236/100318317/560000/492363/449662/100005717/334101/799964/553440/449677/559656/561667/555308
GO:0009101	glycoprotein biosynthetic process	141	0.564062	1.6317	0.000522298	0.0143489	0.012923	2082	tags=36%, list=18%, signal=30%	569769/445275/406408/553288/751635/553582/567861/368229/335985/403029/393742/497280/793524/497542/553162/553510/325561/492773/553716/266797/445327/446214/436733/796295/323003/393326/566527/100007670/323918/557675/569494/100534615/100331714/566063/570248/336879/560826/100150181/751653/450072/798087/562250/791470/563038/559073/445567/407659/566539/100006345/368327/553725
GO:0050878	regulation of body fluid levels	53	0.639828	1.65604	0.00156256	0.0372038	0.033507	1793	tags=32%, list=16%, signal=27%	561287/100005469/359826/445380/114423/100001836/497384/378986/406327/337315/359841/678552/768180/100033666/571679/100000935/799432
GO:0006486	protein glycosylation	119	0.587362	1.67174	0.000318787	0.0093761	0.00844441	2082	tags=39%, list=18%, signal=33%	569769/445275/406408/553288/751635/553582/567861/368229/335985/403029/393742/497280/497542/553510/325561/492773/553716/266797/445327/446214/436733/796295/323003/393326/566527/323918/557675/569494/100534615/100331714/566063/570248/336879/100150181/751653/450072/798087/562250/791470/563038/559073/445567/407659/566539/100006345/368327/553725
GO:0043413	macromolecule glycosylation	119	0.587362	1.67174	0.000318787	0.0093761	0.00844441	2082	tags=39%, list=18%, signal=33%	569769/445275/406408/553288/751635/553582/567861/368229/335985/403029/393742/497280/497542/553510/325561/492773/553716/266797/445327/446214/436733/796295/323003/393326/566527/323918/557675/569494/100534615/100331714/566063/570248/336879/100150181/751653/450072/798087/562250/791470/563038/559073/445567/407659/566539/100006345/368327/553725
GO:0034976	response to endoplasmic reticulum stress	87	0.614098	1.67713	0.000809917	0.0210916	0.0189957	1428	tags=26%, list=12%, signal=23%	325317/554998/378851/406757/321315/553288/568615/30078/406753/335226/553455/140614/394164/497542/337068/606559/323003/327197/100144552/406794/393278/556580/563777
GO:0016054	organic acid catabolic process	119	0.59151	1.68355	0.000272137	0.00819688	0.00738237	1895	tags=39%, list=16%, signal=33%	570552/100006303/541402/100144628/572518/30643/556229/431723/406762/406528/336541/791728/368242/100333269/550432/100148292/436717/325724/100331498/336606/793834/405863/393714/393639/445182/394142/394103/560000/394135/449662/100005717/334101/541392/556445/436852/447801/449677/402822/556291/561667/492478/571967/402826/556744/560638/335974
GO:0046395	carboxylic acid catabolic process	119	0.59151	1.68355	0.000272137	0.00819688	0.00738237	1895	tags=39%, list=16%, signal=33%	570552/100006303/541402/100144628/572518/30643/556229/431723/406762/406528/336541/791728/368242/100333269/550432/100148292/436717/325724/100331498/336606/793834/405863/393714/393639/445182/394142/394103/560000/394135/449662/100005717/334101/541392/556445/436852/447801/449677/402822/556291/561667/492478/571967/402826/556744/560638/335974
GO:0006575	cellular modified amino acid metabolic process	70	0.630158	1.68709	0.00173387	0.0390719	0.0351894	1316	tags=31%, list=11%, signal=28%	100034522/563855/564694/100144628/338183/403338/557614/100004136/100332843/100151110/100333269/399481/100004977/100331020/100151093/562075/393493/394103/405833/406746/560000/326857
GO:0070085	glycosylation	122	0.59366	1.691	0.000215104	0.00689434	0.00620926	2082	tags=40%, list=18%, signal=33%	569769/445275/406408/553288/751635/553582/567861/368229/335985/403029/393742/497280/497542/322780/553510/325561/492773/553716/266797/445327/446214/436733/796295/323003/393326/566527/323918/557675/569494/100534615/100331714/566063/447896/570248/336879/100150181/751653/450072/798087/562250/791470/563038/559073/445567/407659/566539/100006345/368327/553725
GO:0006740	NADPH regeneration	10	0.859587	1.70578	0.00228513	0.0465855	0.0419564	453	tags=40%, list=4%, signal=38%	569348/406619/406762/570579
GO:0009068	aspartate family amino acid catabolic process	12	0.846422	1.72777	0.00173278	0.0390719	0.0351894	789	tags=50%, list=7%, signal=47%	570552/541402/556229/431723/406528/100331498
GO:0033866	nucleoside bisphosphate biosynthetic process	27	0.747575	1.74471	0.00168098	0.0389117	0.0350451	1673	tags=48%, list=15%, signal=41%	436922/560020/559403/794259/324201/445175/100037349/561272/556236/570866/436914/406789/555308
GO:0034030	ribonucleoside bisphosphate biosynthetic process	27	0.747575	1.74471	0.00168098	0.0389117	0.0350451	1673	tags=48%, list=15%, signal=41%	436922/560020/559403/794259/324201/445175/100037349/561272/556236/570866/436914/406789/555308
GO:0034033	purine nucleoside bisphosphate biosynthetic process	27	0.747575	1.74471	0.00168098	0.0389117	0.0350451	1673	tags=48%, list=15%, signal=41%	436922/560020/559403/794259/324201/445175/100037349/561272/556236/570866/436914/406789/555308
GO:0072350	tricarboxylic acid metabolic process	10	0.880322	1.74693	0.00105005	0.0265165	0.0238816	517	tags=40%, list=4%, signal=38%	436922/794259/100006589/568448
GO:0009065	glutamine family amino acid catabolic process	14	0.843085	1.7588	0.00218173	0.0454528	0.0409362	158	tags=29%, list=1%, signal=28%	570552/100006303/541402/572518
GO:0009066	aspartate family amino acid metabolic process	25	0.769484	1.77119	0.00220038	0.0454624	0.0409449	789	tags=36%, list=7%, signal=34%	570552/394138/541402/560667/556229/431723/406528/378847/100331498
GO:0006082	organic acid metabolic process	391	0.583444	1.77658	1.76373e-09	2.93955e-07	2.64745e-07	1318	tags=27%, list=11%, signal=25%	321928/557186/327512/794667/555623/570552/393984/100006303/436922/394138/337070/337230/541402/100144628/368284/572518/560020/559403/386661/338183/560667/445818/30643/556229/561303/567204/567157/449661/393423/794259/431723/403338/58068/100006589/568332/334393/393997/324201/114426/337376/606663/570106/406762/447847/406528/336541/567861/791728/368242/557714/553653/494076/562037/568448/100333269/5037…
GO:0008610	lipid biosynthetic process	271	0.5925	1.77815	8.71117e-08	8.06589e-06	7.2644e-06	1306	tags=23%, list=11%, signal=20%	799528/795400/793249/414331/552997/378446/436922/550369/553513/768185/447891/436600/406662/492781/394060/571911/494054/559403/386661/492477/553595/567414/561303/567204/799960/794259/767715/100004136/556528/325875/406370/562919/556797/100538291/393997/334189/550276/554145/571356/445175/436958/386801/100037349/767653/492799/563589/436843/437018/322720/796295/790929/556557/556236/641570/556667/10031…
GO:0043436	oxoacid metabolic process	380	0.595022	1.80914	2.45629e-10	6.82303e-08	6.14504e-08	1318	tags=28%, list=11%, signal=26%	321928/557186/327512/794667/555623/570552/393984/100006303/436922/394138/337070/337230/541402/100144628/368284/572518/560020/559403/386661/338183/560667/445818/30643/556229/561303/567204/567157/449661/393423/794259/431723/403338/58068/100006589/568332/334393/393997/324201/114426/337376/606663/570106/406762/447847/406528/336541/567861/791728/368242/557714/553653/494076/562037/568448/100333269/5037…
GO:0019752	carboxylic acid metabolic process	377	0.595981	1.81081	1.3016e-10	4.06749e-08	3.66331e-08	1318	tags=28%, list=11%, signal=26%	321928/557186/327512/794667/555623/570552/393984/100006303/436922/394138/337070/337230/541402/100144628/368284/572518/560020/559403/386661/338183/560667/445818/30643/556229/561303/567204/567157/449661/393423/794259/431723/403338/58068/100006589/568332/334393/393997/324201/114426/337376/606663/570106/406762/447847/406528/336541/567861/791728/368242/557714/553653/494076/562037/568448/100333269/5037…
GO:0009084	glutamine family amino acid biosynthetic process	12	0.889045	1.81477	0.000178719	0.00587891	0.00529474	243	tags=42%, list=2%, signal=41%	557186/794667/100006303/572518/393423
GO:0044272	sulfur compound biosynthetic process	56	0.697987	1.82138	0.000252327	0.00788522	0.00710168	1673	tags=34%, list=15%, signal=29%	436922/791612/560020/559403/560667/445818/794259/324201/378847/445175/793524/100037349/393714/100007670/556236/326857/436914/560826/555308
GO:0055076	transition metal ion homeostasis	51	0.70889	1.83283	0.000231209	0.00731674	0.00658969	1075	tags=31%, list=9%, signal=29%	84702/101886332/58108/550429/30255/58153/556389/450025/321932/550498/568448/566515/494476/692293/403028/100038803
GO:0006084	acetyl-CoA metabolic process	15	0.87642	1.85798	4.54044e-05	0.00192391	0.00173274	771	tags=60%, list=7%, signal=56%	436922/492781/394060/560020/492477/556229/794259/324201/100037349
GO:0009070	serine family amino acid biosynthetic process	10	0.939668	1.8647	1.24139e-05	0.000646556	0.000582309	411	tags=60%, list=4%, signal=58%	321928/327512/100144628/445818/431723/606663
GO:0043038	amino acid activation	40	0.748303	1.86684	0.00016806	0.0056777	0.00511351	1288	tags=50%, list=11%, signal=45%	337070/337230/368284/338183/449661/568332/334393/447847/562037/503745/394188/114427/751732/368235/100170827/324940/280647/445405/100001219/555187
GO:0006739	NADP metabolic process	15	0.881499	1.86875	3.3569e-05	0.00146974	0.0013237	630	tags=47%, list=5%, signal=44%	562771/100006589/569348/406619/406762/570579/445071
GO:0055072	iron ion homeostasis	37	0.758179	1.87477	0.00012588	0.00443238	0.00399194	670	tags=32%, list=6%, signal=31%	84702/101886332/58108/550429/30255/58153/556389/321932/550498/568448/566515/494476
GO:0006790	sulfur compound metabolic process	134	0.652354	1.87619	1.53729e-06	0.000103871	9.35494e-05	1673	tags=36%, list=15%, signal=31%	563855/436922/791612/492781/394060/560020/559403/492477/338183/560667/445818/556229/567157/794259/403338/557614/100034578/556389/641290/317746/324201/562714/100151110/336541/550498/378847/445175/793524/100037349/100151093/406294/436715/393714/393493/100007670/556236/405833/436722/393621/326857/436914/563643/553440/560826/559656/560541/436872/555308
GO:0009064	glutamine family amino acid metabolic process	40	0.752829	1.87813	0.000141334	0.00490742	0.00441978	471	tags=25%, list=4%, signal=24%	557186/794667/555623/570552/100006303/394138/541402/572518/393423/567861
GO:0006418	tRNA aminoacylation for protein translation	36	0.765435	1.88144	0.000111868	0.00430262	0.00387508	1288	tags=56%, list=11%, signal=49%	337070/337230/368284/338183/449661/568332/334393/447847/562037/503745/394188/114427/751732/368235/100170827/324940/280647/445405/100001219/555187
GO:0043039	tRNA aminoacylation	39	0.758018	1.88498	0.000174466	0.00581553	0.00523765	1288	tags=51%, list=11%, signal=46%	337070/337230/368284/338183/449661/568332/334393/447847/562037/503745/394188/114427/751732/368235/100170827/324940/280647/445405/100001219/555187
GO:1901615	organic hydroxy compound metabolic process	135	0.658503	1.89675	1.45928e-06	0.000101339	9.12687e-05	994	tags=21%, list=9%, signal=19%	799528/795400/414331/378446/550369/768185/447891/436600/406662/492781/394060/571911/494054/492477/553595/100037309/768138/100006589/562919/334189/553653/30629/554136/437018/562183/322720/796295/793418
GO:1901605	alpha-amino acid metabolic process	108	0.675687	1.89883	1.78394e-06	0.000117364	0.000105702	1107	tags=31%, list=10%, signal=28%	321928/557186/327512/794667/555623/570552/100006303/394138/541402/100144628/572518/560667/445818/556229/393423/431723/403338/114426/606663/406528/336541/567861/368242/378847/100331498/405863/393714/393639/571201/394142/394103/393799/570437
GO:0008299	isoprenoid biosynthetic process	20	0.850351	1.90317	7.96312e-05	0.00315997	0.00284597	310	tags=35%, list=3%, signal=34%	795400/552997/553513/492781/394060/492477/556528
GO:0033865	nucleoside bisphosphate metabolic process	50	0.743751	1.92469	1.15321e-05	0.000617236	0.000555902	1673	tags=44%, list=15%, signal=38%	436922/492781/394060/560020/559403/492477/556229/567157/794259/100034578/317746/324201/445175/100037349/561272/556236/570866/436914/553440/406789/559656/555308
GO:0033875	ribonucleoside bisphosphate metabolic process	50	0.743751	1.92469	1.15321e-05	0.000617236	0.000555902	1673	tags=44%, list=15%, signal=38%	436922/492781/394060/560020/559403/492477/556229/567157/794259/100034578/317746/324201/445175/100037349/561272/556236/570866/436914/553440/406789/559656/555308
GO:0034032	purine nucleoside bisphosphate metabolic process	50	0.743751	1.92469	1.15321e-05	0.000617236	0.000555902	1673	tags=44%, list=15%, signal=38%	436922/492781/394060/560020/559403/492477/556229/567157/794259/100034578/317746/324201/445175/100037349/561272/556236/570866/436914/553440/406789/559656/555308
GO:0006066	alcohol metabolic process	109	0.685054	1.9255	1.31237e-06	9.37405e-05	8.44256e-05	1070	tags=24%, list=9%, signal=22%	799528/795400/414331/378446/550369/768185/447891/436600/492781/394060/571911/494054/492477/553595/100037309/100006589/562919/334189/30629/554136/437018/562183/322720/796295/793418/641570
GO:0006637	acyl-CoA metabolic process	40	0.776446	1.93705	2.83927e-05	0.00129058	0.00116233	771	tags=35%, list=7%, signal=33%	436922/492781/394060/560020/559403/492477/556229/567157/794259/100034578/317746/324201/445175/100037349
GO:0035383	thioester metabolic process	40	0.776446	1.93705	2.83927e-05	0.00129058	0.00116233	771	tags=35%, list=7%, signal=33%	436922/492781/394060/560020/559403/492477/556229/567157/794259/100034578/317746/324201/445175/100037349
GO:0006520	cellular amino acid metabolic process	160	0.677328	1.9594	5.8771e-09	7.73303e-07	6.96461e-07	1316	tags=36%, list=11%, signal=32%	321928/557186/327512/794667/555623/570552/100006303/394138/337070/337230/541402/100144628/368284/572518/338183/560667/445818/556229/449661/393423/431723/403338/568332/334393/114426/606663/447847/406528/336541/567861/368242/562037/503745/394188/378847/114427/751732/368235/100170827/100331498/324940/405863/280647/393714/322660/393639/571201/394142/394103/445405/393799/570437/100001219/436949/394135…
GO:0046394	carboxylic acid biosynthetic process	109	0.704379	1.97982	1.51917e-07	1.30963e-05	1.17949e-05	1200	tags=33%, list=10%, signal=30%	321928/557186/327512/794667/100006303/436922/394138/100144628/572518/559403/386661/560667/445818/556229/561303/567204/393423/794259/431723/393997/337376/606663/368242/554145/557166/378847/100037349/767653/436843/406575/322660/393639/556236/393799/436949/100318317
GO:0016053	organic acid biosynthetic process	111	0.705646	1.9828	6.98604e-08	6.71735e-06	6.04986e-06	1200	tags=33%, list=10%, signal=30%	321928/557186/327512/794667/100006303/436922/394138/100144628/572518/559403/386661/560667/445818/556229/561303/567204/393423/794259/431723/393997/337376/606663/368242/554145/557166/378847/100037349/767653/436843/393714/406575/322660/393639/556236/393799/436949/100318317
GO:0008652	cellular amino acid biosynthetic process	42	0.792791	1.98965	2.25216e-06	0.000144369	0.000130024	593	tags=36%, list=5%, signal=34%	321928/557186/327512/794667/100006303/394138/100144628/572518/560667/445818/556229/393423/431723/606663/378847
GO:1901607	alpha-amino acid biosynthetic process	40	0.806294	2.01151	3.18117e-06	0.000198823	0.000179066	593	tags=38%, list=5%, signal=36%	321928/557186/327512/794667/100006303/394138/100144628/572518/560667/445818/556229/393423/431723/606663/378847
GO:0006695	cholesterol biosynthetic process	16	0.937564	2.01582	3.97896e-08	4.14475e-06	3.73289e-06	391	tags=75%, list=3%, signal=73%	795400/414331/378446/768185/447891/436600/492781/394060/571911/494054/492477/334189
GO:1902653	secondary alcohol biosynthetic process	16	0.937564	2.01582	3.97896e-08	4.14475e-06	3.73289e-06	391	tags=75%, list=3%, signal=73%	795400/414331/378446/768185/447891/436600/492781/394060/571911/494054/492477/334189
GO:1901617	organic hydroxy compound biosynthetic process	60	0.767373	2.01794	8.20519e-07	6.4103e-05	5.77332e-05	907	tags=33%, list=8%, signal=31%	799528/795400/414331/378446/768185/447891/436600/406662/492781/394060/571911/494054/492477/553595/562919/334189/30629/554136/437018/322720
GO:0046165	alcohol biosynthetic process	46	0.800452	2.04447	5.17325e-07	4.17197e-05	3.75741e-05	907	tags=39%, list=8%, signal=36%	795400/414331/378446/768185/447891/436600/492781/394060/571911/494054/492477/553595/562919/334189/30629/554136/437018/322720
GO:0044283	small molecule biosynthetic process	210	0.705352	2.07935	7.5924e-14	2.71157e-11	2.44213e-11	1200	tags=31%, list=10%, signal=28%	321928/557186/327512/795400/794667/322229/414331/378446/100006303/436922/394138/768185/447891/436600/492781/100144628/394060/571911/572518/494054/393762/559403/386661/492477/553595/560667/445818/556229/561303/567204/393423/794259/431723/403338/58068/556528/562919/393997/334189/337376/606663/368242/445505/445118/554145/557166/378847/30629/554136/100037349/767653/436843/437018/322720/393714/406575/…
GO:0016126	sterol biosynthetic process	22	0.920588	2.08661	3.88937e-08	4.14475e-06	3.73289e-06	391	tags=64%, list=3%, signal=62%	799528/795400/414331/378446/768185/447891/436600/406662/492781/394060/571911/494054/492477/334189
GO:0008202	steroid metabolic process	62	0.80894	2.1419	4.0699e-09	5.65264e-07	5.09095e-07	504	tags=32%, list=4%, signal=31%	799528/795400/793249/414331/378446/550369/768185/447891/436600/406662/492781/394060/571911/494054/492477/100037309/768138/767715/334189/553653
GO:0008203	cholesterol metabolic process	39	0.862261	2.1442	1.79273e-08	2.1342e-06	1.92213e-06	391	tags=38%, list=3%, signal=37%	799528/795400/414331/378446/550369/768185/447891/436600/492781/394060/571911/494054/492477/100037309/334189
GO:0006694	steroid biosynthetic process	37	0.872626	2.15777	2.51234e-09	3.92553e-07	3.53545e-07	391	tags=46%, list=3%, signal=45%	799528/795400/793249/414331/378446/550369/768185/447891/436600/406662/492781/394060/571911/494054/492477/767715/334189
GO:0016125	sterol metabolic process	46	0.852911	2.17846	1.00665e-09	2.09718e-07	1.88879e-07	391	tags=37%, list=3%, signal=36%	799528/795400/414331/378446/550369/768185/447891/436600/406662/492781/394060/571911/494054/492477/100037309/768138/334189
GO:1902652	secondary alcohol metabolic process	45	0.858222	2.18619	8.57488e-10	1.94884e-07	1.75518e-07	391	tags=36%, list=3%, signal=34%	799528/795400/414331/378446/550369/768185/447891/436600/492781/394060/571911/494054/492477/100037309/100006589/334189

## Sheet: KEGG
ID	Description	setSize	enrichmentScore	NES	pvalue	p.adjust	qvalue	rank	leading_edge	core_enrichment
dre03010	Ribosome	112	-0.76806	-2.87895	7.5984e-23	1.13976e-20	8.31824e-21	1072	tags=59%, list=9%, signal=54%	322571/114420/436759/406307/336712/394121/394036/337240/58101/541327/415159/336713/445040/336764/445038/619204/394194/336550/327089/641289/677758/393723/393710/100000341/192301/449547/323305/393788/393818/767765/192300/406266/394027/677743/336710/337810/335539/336687/445028/445053/336662/415168/406686/325618/378961/336702/336727/560828/556556/406387/393686/326961/195819/393738/436760/406489/33562…
dre03008	Ribosome biogenesis in eukaryotes	62	-0.704406	-2.43103	1.61644e-09	1.21233e-07	8.84789e-08	1319	tags=55%, list=11%, signal=49%	406805/30488/386850/321940/321745/550264/393617/541444/393291/492761/325106/407084/393282/368478/323464/317637/393107/553498/323426/334446/678588/793727/445391/406275/321058/321897/394096/445388/334050/494152/393950/334362/100003787/266990
dre03020	RNA polymerase	28	-0.775047	-2.24214	4.4354e-06	0.000133062	9.71119e-05	1533	tags=68%, list=13%, signal=59%	553705/553347/436817/572258/324088/402856/541428/445412/569690/436826/445170/393538/796803/327078/562329/393201/792693/325603/553733
dre03030	DNA replication	35	-0.606018	-1.83254	0.001192	0.0127714	0.00932089	1971	tags=40%, list=17%, signal=33%	393196/192320/566409/406435/553610/393241/386707/796456/192333/337598/192338/30678/286747/192323
dre04110	Cell cycle	106	-0.463698	-1.71922	0.000425824	0.00638737	0.00466166	960	tags=19%, list=8%, signal=17%	403012/550258/406479/567168/550576/30637/565969/795522/799015/192333/101885420/406715/337598/799608/192338/30678/402825/286747/192323/100151416
dre03040	Spliceosome	117	-0.44146	-1.66863	0.000491593	0.00670354	0.00489241	3351	tags=50%, list=29%, signal=35%	793027/415167/573047/446117/393979/445089/405835/796523/415157/192330/406495/57924/393850/446168/790924/100004402/321852/394172/100535720/447922/492481/378453/573376/393951/336645/192328/492511/393480/321544/393292/387600/570205/100037380/403072/493614/445404/324121/192318/393436/402966/334490/192331/406352/406824/335396/796388/570994/100005893/799690/494534/445043/406775/402972/562935/393282/415…
dre03013	Nucleocytoplasmic transport	86	-0.425214	-1.52443	0.00710197	0.0386167	0.0281834	1955	tags=33%, list=17%, signal=27%	114445/100004014/322969/556400/566608/100149852/767677/406510/570700/406860/406852/445499/562350/100005893/192339/406398/321744/100317326/393125/541444/335236/569455/563392/321739/407710/568424/553305/503767
dre04068	FoxO signaling pathway	111	-0.397344	-1.47827	0.00663475	0.0386167	0.0281834	1106	tags=18%, list=10%, signal=16%	570956/563719/334202/100001198/568316/30068/393891/30637/567969/393285/30681/406715/799608/321974/403036/394174/572001/393707/100001936/100151416
dre01200	Carbon metabolism	100	0.57391	1.60892	0.00595319	0.0386167	0.0281834	726	tags=23%, list=6%, signal=22%	321928/327512/555623/100144628/560020/30643/58068/100006589/569348/559207/100148522/317746/324201/606663/570106/406762/570579/445505/568448/369193/566398/378713/797715
dre01212	Fatty acid metabolism	55	0.612574	1.609	0.00590101	0.0386167	0.0281834	1806	tags=35%, list=16%, signal=29%	559403/386661/30643/561303/567157/554145/445175/336606/793834/767653/100333227/560000/449662/100005717/368367/449677/559656/555308/564649
dre00620	Pyruvate metabolism	40	0.642455	1.63763	0.00966513	0.0483257	0.0352693	1853	tags=45%, list=16%, signal=38%	560020/559403/30643/58068/100006238/324201/399481/30496/492710/556236/323653/335817/492719/436914/447920/799805/406405/368213
dre00520	Amino sugar and nucleotide sugar metabolism	47	0.634811	1.6426	0.00900666	0.0465862	0.0339997	2722	tags=51%, list=24%, signal=39%	792268/567861/368229/791728/100148292/322780/100150934/791130/393857/405822/554143/323613/394000/751641/569254/556291/321224/393461/553685/555748/550460/550565/449829/100126013
dre01240	Biosynthesis of cofactors	128	0.576797	1.64934	0.000892326	0.0104393	0.00761888	2265	tags=40%, list=20%, signal=32%	100034522/327512/791612/562771/436597/100144628/562714/664750/321294/368229/368242/562037/447919/445492/793471/767705/407663/445071/751732/100004977/554136/492710/561272/334494/394142/323653/406746/436949/450050/570866/326857/559504/406789/447920/799805/571967/561030/564649/557077/58120/798974/450084/572070/64608/100037331/550372/393982/555748/447838/553952/751733
dre04216	Ferroptosis	40	0.658844	1.6794	0.00601069	0.0386167	0.0281834	610	tags=20%, list=5%, signal=19%	84702/58108/30255/567157/58153/393386/436827/445175
dre00260	Glycine, serine and threonine metabolism	34	0.683708	1.67956	0.00561505	0.0386167	0.0281834	767	tags=29%, list=7%, signal=28%	321928/327512/100144628/445818/431723/403338/606663/406528/541429/100331020
dre00450	Selenocompound metabolism	12	0.833793	1.68121	0.00719787	0.0386167	0.0281834	1000	tags=42%, list=9%, signal=38%	338183/445818/378847/393123/571201
dre00513	Various types of N-glycan biosynthesis	36	0.676196	1.68895	0.00676251	0.0386167	0.0281834	2161	tags=53%, list=19%, signal=43%	406408/553582/335985/101882461/325561/266797/566078/436733/393326/566527/323918/569494/323613/100331714/450072/563038/407659/553725/558524
dre00280	Valine, leucine and isoleucine degradation	46	0.65997	1.70622	0.0056709	0.0386167	0.0281834	1517	tags=35%, list=13%, signal=30%	393984/394060/30643/100006238/399481/336606/793834/405863/492710/445182/323653/394130/436949/394135/442923/447920
dre00650	Butanoate metabolism	14	0.832451	1.72183	0.00468551	0.0386167	0.0281834	838	tags=43%, list=7%, signal=40%	393984/394060/30643/100037356/793834/566872
dre00020	Citrate cycle (TCA cycle)	30	0.719825	1.73196	0.00720846	0.0386167	0.0281834	726	tags=30%, list=6%, signal=28%	436922/794259/58068/100006589/559207/317746/324201/568448/797715
dre00071	Fatty acid degradation	42	0.676272	1.73785	0.0051811	0.0386167	0.0281834	1673	tags=43%, list=15%, signal=37%	30643/567157/100006238/445175/399481/336606/793834/492710/100333227/323653/560000/449662/100005717/334101/447920/449677/559656/555308
dre00510	N-Glycan biosynthesis	44	0.686903	1.76605	0.00235106	0.0220412	0.0160862	2161	tags=50%, list=19%, signal=41%	100334730/799960/406408/751635/553582/335985/101882461/325561/266797/566078/445327/436733/796295/566527/323918/569494/100331714/450072/563038/566539/553725/558524
dre00860	Porphyrin metabolism	30	0.755605	1.81805	0.00221473	0.0220412	0.0160862	662	tags=27%, list=6%, signal=25%	84702/101886332/556389/664750/321294/562037/767705/751732
dre00220	Arginine biosynthesis	17	0.844424	1.82182	0.000904742	0.0104393	0.00761888	332	tags=29%, list=3%, signal=29%	794667/555623/100006303/393423/100148522
dre01230	Biosynthesis of amino acids	61	0.694812	1.84681	9.30655e-05	0.00174498	0.00127353	723	tags=33%, list=6%, signal=31%	321928/557186/327512/794667/555623/791612/394138/100144628/445818/393423/431723/58068/100006589/100148522/606663/570106/568448/378847/369193/378713
dre00900	Terpenoid backbone biosynthesis	18	0.855421	1.85825	0.000401705	0.00638737	0.00466166	206	tags=33%, list=2%, signal=33%	552997/553513/492781/394060/492477/30643
dre04141	Protein processing in endoplasmic reticulum	145	0.672345	1.94815	6.28685e-08	2.35757e-06	1.72061e-06	1521	tags=36%, list=13%, signal=32%	325317/554998/322160/327133/100334730/550581/386709/378851/394028/406757/406408/321315/322544/406289/553288/568615/767700/553582/559775/100005496/326701/406753/335226/335985/368488/553455/557960/140614/567029/394164/324855/101882461/497542/325561/266797/556410/566078/563660/541528/566527/323918/568308/436911/327197/406794/100149273/322073/556580/406774/393975/58081/393417
dre00250	Alanine, aspartate and glutamate metabolism	29	0.826095	1.97935	6.13928e-06	0.000153482	0.000112015	471	tags=31%, list=4%, signal=30%	555623/570552/100006303/394138/541402/393423/572027/100148522/567861
dre00970	Aminoacyl-tRNA biosynthesis	39	0.783348	1.99387	2.11002e-05	0.000452146	0.000329988	1288	tags=56%, list=11%, signal=50%	337070/337230/108179007/368284/338183/449661/568332/334393/447847/562037/503745/394188/114427/751732/393123/368235/100170827/324940/280647/445405/100001219/555187
dre00100	Steroid biosynthesis	16	0.948854	2.01666	5.40159e-08	2.35757e-06	1.72061e-06	159	tags=69%, list=1%, signal=68%	799528/795400/414331/378446/550369/768185/447891/436600/406662/571911/494054

## Sheet: REACTOME
ID	Description	setSize	enrichmentScore	NES	pvalue	p.adjust	qvalue	rank	leading_edge	core_enrichment
R-DRE-156827	L13a-mediated translational silencing of Ceruloplasmin expression	68	-0.859673	-2.99512	8.57976e-24	5.77418e-21	5.32848e-21	1098	tags=84%, list=10%, signal=76%	406263/334234/114420/436759/406307/336712/334626/394121/337240/406760/541327/336713/445040/336764/445038/567151/406402/394194/336498/550245/677758/100000341/192301/449547/323305/393788/767765/192300/394027/336710/325102/321564/337810/336687/445028/445053/336662/415168/406686/325618/378961/336727/556556/406387/393686/195819/393738/436760/406489/192299/415229/394035/393725/337090/393974/406565/3368…
R-DRE-72706	GTP hydrolysis and joining of the 60S ribosomal subunit	67	-0.859729	-2.9686	2.07947e-22	2.33248e-20	2.15244e-20	1098	tags=85%, list=10%, signal=77%	406263/334234/114420/436759/406307/336712/334626/394121/337240/406760/541327/336713/445040/336764/445038/567151/406402/394194/336498/550245/677758/100000341/192301/449547/323305/393788/767765/192300/394027/336710/325102/321564/337810/336687/445028/445053/336662/415168/406686/325618/378961/336727/556556/406387/393686/195819/393738/436760/406489/192299/415229/394035/393725/337090/393974/406565/3368…
R-DRE-72689	Formation of a pool of free 40S subunits	63	-0.86462	-2.93697	1.60835e-22	2.16484e-20	1.99774e-20	1098	tags=87%, list=10%, signal=79%	406263/334234/114420/436759/406307/336712/334626/394121/337240/541327/336713/445040/336764/445038/567151/406402/394194/336498/550245/677758/100000341/192301/449547/323305/393788/767765/192300/394027/336710/325102/337810/336687/445028/445053/336662/415168/406686/325618/378961/336727/556556/406387/393686/195819/393738/436760/406489/192299/415229/394035/393725/337090/393974/406565/336812
R-DRE-975956	Nonsense Mediated Decay (NMD) independent of the Exon Junction Complex (EJC)	57	-0.853813	-2.90248	6.26195e-20	6.02042e-18	5.55572e-18	1048	tags=82%, list=9%, signal=75%	114420/436759/406307/336712/394121/337240/541327/336713/325284/445040/336764/445038/394194/677758/100000341/192301/449547/323305/393788/767765/192300/394027/336710/337810/336687/445028/445053/336662/415168/406686/325618/378961/336727/556556/406387/393686/195819/393738/436760/406489/192299/415229/394035/393725/337090/406565/336812
R-DRE-72613	Eukaryotic Translation Initiation	70	-0.828063	-2.89805	1.38236e-19	1.0337e-17	9.53911e-18	1098	tags=81%, list=10%, signal=74%	406263/334234/114420/436759/406307/336712/334626/394121/337240/406760/541327/336713/445040/336764/445038/567151/406402/394194/336498/550245/677758/100000341/192301/449547/323305/393788/767765/192300/394027/336710/325102/321564/337810/336687/445028/445053/336662/415168/406686/325618/378961/336727/556556/406387/393686/195819/393738/436760/406489/192299/415229/394035/393725/337090/393974/406565/3368…
R-DRE-72737	Cap-dependent Translation Initiation	70	-0.828063	-2.89805	1.38236e-19	1.0337e-17	9.53911e-18	1098	tags=81%, list=10%, signal=74%	406263/334234/114420/436759/406307/336712/334626/394121/337240/406760/541327/336713/445040/336764/445038/567151/406402/394194/336498/550245/677758/100000341/192301/449547/323305/393788/767765/192300/394027/336710/325102/321564/337810/336687/445028/445053/336662/415168/406686/325618/378961/336727/556556/406387/393686/195819/393738/436760/406489/192299/415229/394035/393725/337090/393974/406565/3368…
R-DRE-1799339	SRP-dependent cotranslational protein targeting to membrane	57	-0.837056	-2.84552	4.69504e-18	3.15976e-16	2.91587e-16	1048	tags=81%, list=9%, signal=74%	114420/436759/406307/336712/394121/337240/541327/336713/445040/336764/445038/394194/677758/100000341/192301/449547/323305/393788/767765/192300/394027/336710/337810/336687/445028/445053/336662/415168/406686/325618/378961/336727/556556/406387/393686/195819/393738/436760/406489/192299/415229/394035/393725/337090/406565/336812
R-DRE-6791226	Major pathway of rRNA processing in the nucleolus and cytosol	104	-0.774241	-2.84478	3.51166e-23	5.90838e-21	5.45232e-21	1048	tags=75%, list=9%, signal=69%	114420/436759/572367/553616/406307/336712/100003553/394121/337240/321745/541327/550264/557849/336713/407696/445040/336764/445038/777627/321652/394194/554096/325106/677758/407084/321247/100000341/192301/449547/323305/393788/368478/767765/192300/394027/558857/553498/336710/337810/100009635/323426/336687/445028/334446/445053/336662/415168/406686/325618/378961/799650/447856/336727/556556/406387/39368…
R-DRE-72312	rRNA processing	104	-0.774241	-2.84478	3.51166e-23	5.90838e-21	5.45232e-21	1048	tags=75%, list=9%, signal=69%	114420/436759/572367/553616/406307/336712/100003553/394121/337240/321745/541327/550264/557849/336713/407696/445040/336764/445038/777627/321652/394194/554096/325106/677758/407084/321247/100000341/192301/449547/323305/393788/368478/767765/192300/394027/558857/553498/336710/337810/100009635/323426/336687/445028/334446/445053/336662/415168/406686/325618/378961/799650/447856/336727/556556/406387/39368…
R-DRE-8868773	rRNA processing in the nucleus and cytosol	104	-0.774241	-2.84478	3.51166e-23	5.90838e-21	5.45232e-21	1048	tags=75%, list=9%, signal=69%	114420/436759/572367/553616/406307/336712/100003553/394121/337240/321745/541327/550264/557849/336713/407696/445040/336764/445038/777627/321652/394194/554096/325106/677758/407084/321247/100000341/192301/449547/323305/393788/368478/767765/192300/394027/558857/553498/336710/337810/100009635/323426/336687/445028/334446/445053/336662/415168/406686/325618/378961/799650/447856/336727/556556/406387/39368…
R-DRE-927802	Nonsense-Mediated Decay (NMD)	71	-0.798832	-2.78688	7.91726e-18	4.44026e-16	4.09753e-16	1048	tags=69%, list=9%, signal=63%	114420/100005893/436759/406307/336712/394121/337240/541327/336713/325284/445040/336764/445038/394194/677758/100000341/192301/449547/323305/393788/767765/192300/394027/336710/337810/336687/445028/445053/336662/415168/406686/325618/378961/336727/556556/406387/393686/195819/393738/436760/406489/192299/415229/394035/393725/337090/406565/503767/336812
R-DRE-975957	Nonsense Mediated Decay (NMD) enhanced by the Exon Junction Complex (EJC)	71	-0.798832	-2.78688	7.91726e-18	4.44026e-16	4.09753e-16	1048	tags=69%, list=9%, signal=63%	114420/100005893/436759/406307/336712/394121/337240/541327/336713/325284/445040/336764/445038/394194/677758/100000341/192301/449547/323305/393788/767765/192300/394027/336710/337810/336687/445028/445053/336662/415168/406686/325618/378961/336727/556556/406387/393686/195819/393738/436760/406489/192299/415229/394035/393725/337090/406565/503767/336812
R-DRE-72649	Translation initiation complex formation	37	-0.859988	-2.62929	4.12497e-13	1.633e-11	1.50696e-11	1409	tags=89%, list=12%, signal=79%	394166/337007/406263/334234/114420/406307/334626/394121/337240/406760/541327/336764/567151/406402/394194/336498/550245/100000341/449547/393788/767765/192300/394027/325102/321564/336687/445028/336662/406686/393738/393725/393974/406565
R-DRE-72662	Activation of the mRNA upon binding of the cap-binding complex and eIFs, and subsequent binding to 43S	37	-0.859988	-2.62929	4.12497e-13	1.633e-11	1.50696e-11	1409	tags=89%, list=12%, signal=79%	394166/337007/406263/334234/114420/406307/334626/394121/337240/406760/541327/336764/567151/406402/394194/336498/550245/100000341/449547/393788/767765/192300/394027/325102/321564/336687/445028/336662/406686/393738/393725/393974/406565
R-DRE-72702	Ribosomal scanning and start codon recognition	36	-0.860097	-2.60433	1.25572e-13	5.63399e-12	5.19912e-12	1409	tags=92%, list=12%, signal=81%	394166/337007/406263/334234/114420/406307/334626/394121/337240/406760/541327/336764/567151/406402/394194/336498/550245/100000341/449547/393788/767765/192300/394027/325102/321564/336687/445028/336662/406686/393738/393725/393974/406565
R-DRE-72695	Formation of the ternary complex, and subsequently, the 43S complex	34	-0.860134	-2.59934	1.88138e-12	7.03428e-11	6.49132e-11	1409	tags=94%, list=12%, signal=83%	394166/337007/406263/334234/114420/406307/334626/394121/337240/541327/336764/567151/406402/394194/336498/550245/100000341/449547/393788/767765/192300/394027/325102/321564/336687/445028/336662/406686/393738/393725/393974/406565
R-DRE-72766	Translation	127	-0.663169	-2.53561	8.15776e-15	3.92155e-13	3.61886e-13	2031	tags=60%, list=18%, signal=50%	619260/558312/327341/393748/393277/561840/553790/336719/550391/100333733/415142/568235/394166/553711/337007/406263/334234/114420/436759/406307/336712/334626/394121/337240/406760/541327/336713/325284/445040/336764/562963/445038/567151/619204/406402/394194/336498/550245/677758/100000341/192301/449547/323305/393788/767765/192300/394027/336710/568904/325102/321564/337810/336687/445028/445053/336662/4…
R-DRE-8953854	Metabolism of RNA	321	-0.508608	-2.15752	4.90071e-15	2.53706e-13	2.34123e-13	2092	tags=43%, list=18%, signal=36%	100003680/406771/326786/492511/321700/445819/321544/558312/394064/550263/100004014/393292/387600/570205/541352/393237/493614/336719/321844/324121/192318/566608/450080/327196/553705/573096/368735/553347/394166/436820/402966/445224/100004398/393097/334490/337007/192331/324088/100126012/558759/406852/406824/796388/570994/562350/114420/100005893/406788/436759/572367/799690/553616/406307/336712/321744…
R-DRE-6805567	Keratinization	12	-0.807359	-1.91819	0.000664242	0.0186264	0.0171887	735	tags=33%, list=6%, signal=31%	406844/568060/449936/664718
R-DRE-6809371	Formation of the cornified envelope	12	-0.807359	-1.91819	0.000664242	0.0186264	0.0171887	735	tags=33%, list=6%, signal=31%	406844/568060/449936/664718
R-DRE-76071	RNA Polymerase III Transcription Initiation From Type 3 Promoter	15	-0.756868	-1.87755	0.00101865	0.0263673	0.0243321	2150	tags=73%, list=19%, signal=60%	445142/550263/553705/368882/393224/572258/436826/445170/796803/562329/393201
R-DRE-556833	Metabolism of lipids	250	0.536596	1.60425	8.36657e-05	0.00255941	0.00236185	1953	tags=27%, list=17%, signal=23%	415166/414331/378446/393984/553513/768185/406662/492781/564304/394060/571911/559403/445176/100037309/561303/558292/767715/100004136/100034578/325875/337376/402795/558758/327292/557714/171478/550454/445175/436958/565975/559240/100037349/334206/562412/393833/563589/767726/751628/767778/325179/751651/560000/323613/321965/63998/449662/100005717/406734/799964/553440/447920/541431/449545/568277/1000020…
R-DRE-446203	Asparagine N-linked glycosylation	116	0.579178	1.63574	0.00131767	0.0320205	0.0295489	1952	tags=34%, list=17%, signal=28%	325317/492781/393664/572690/406757/566350/325464/567861/368229/406753/791728/557960/101884588/553510/378724/373129/566078/57969/326716/436733/796295/101882127/436911/327197/554143/569049/322073/100331714/447896/406774/751653/567886/100000526/393461/797938/407659/449676/566539/558044
R-DRE-381426	Regulation of Insulin-like Growth Factor (IGF) transport and uptake by Insulin-like Growth Factor Binding Proteins (IGFBPs)	41	0.701987	1.74724	0.000997589	0.0263673	0.0243321	1018	tags=27%, list=9%, signal=25%	317638/100005469/100270759/406650/100004382/322544/387365/378986/406327/568379/359841
R-DRE-8957275	Post-translational protein phosphorylation	35	0.732532	1.79702	0.0013322	0.0320205	0.0295489	1018	tags=31%, list=9%, signal=29%	317638/100005469/100270759/406650/100004382/322544/387365/378986/406327/568379/359841
R-DRE-71291	Metabolism of amino acids and derivatives	116	0.657892	1.85805	4.71449e-06	0.000151088	0.000139426	1386	tags=28%, list=12%, signal=25%	321928/557186/327512/794667/558311/394138/541402/572518/556229/393423/100148522/324201/114426/562105/494076/436816/503713/565335/557205/445182/30648/394103/403011/559560/445033/393799/30647/394130/436949/393544/445413/321947/406445
R-DRE-191273	Cholesterol biosynthesis	10	0.976706	1.90386	4.28743e-08	1.51865e-06	1.40143e-06	202	tags=90%, list=2%, signal=88%	414331/378446/553513/768185/406662/492781/394060/571911/100037309
R-DRE-8957322	Metabolism of steroids	44	0.792654	1.99482	3.69359e-06	0.000124289	0.000114696	270	tags=27%, list=2%, signal=27%	415166/414331/378446/553513/768185/406662/492781/394060/571911/100037309/558292/767715
