# Supplementary material for: Transcriptomic changes behind Sparus aurata hepatic response to different aquaculture challenges: An RNA-seq study and multiomics integration
Source: PLoS One. 2024 Mar 22;19(3):e0300472. doi: 10.1371/journal.pone.0300472 (PMC10959376; doi:10.1371/journal.pone.0300472)
Supplement: S5 Table — Proteomics and metabolomics datasets were retrieved from Raposo de Magalhães et al. 2022 (https://doi.org/10.3390/ijms232315395). (XLSX) [file pone.0300472.s006.xlsx]

## Sheet: NET
Additional file 6. Multiomics over-representation analysis of differential genes, proteins and metabolites identified in the liver of gilthead seabream subjected to net handling (NET) and hypoxia (HYP).
Proteomics and metabolomics datasets were retrieved from Raposo de Magalhães et al. 2022 (https://doi.org/10.3390/ijms232315395).
		TRANSCRIPTOMICS		PROTEOMICS		METABOLOMICS
		Term	p-value	Term	p-value	Term	p-value
KEGG	DOWNREGULATED	Calcium signaling pathway	0.010214	Tryptophan metabolism	2.10119e-09	Taurine and hypotaurine metabolism	0.041
		NOD-like receptor signaling pathway	0.0195139	One carbon pool by folate	3.04913e-08
		Phenylalanine metabolism	0.0204017	Glycine, serine and threonine metabolism	3.72926e-07
		Autophagy - animal	0.0256329	Peroxisome	6.73127e-07
		Cellular senescence	0.0256329	Histidine metabolism	5.19634e-06
		Apoptosis	0.0258732	Carbon metabolism	7.20866e-06
		Folate biosynthesis	0.0429106	Glycolysis / Gluconeogenesis	1.56877e-05
				Valine, leucine and isoleucine degradation	2.59581e-05
				beta-Alanine metabolism	2.75258e-05
				Butanoate metabolism	8.86891e-05
				Biosynthesis of cofactors	0.000183926
				Fatty acid degradation	0.000238333
				Pentose phosphate pathway	0.0003188
				Folate biosynthesis	0.000358555
				Glyoxylate and dicarboxylate metabolism	0.000499052
				Arginine and proline metabolism	0.000591977
				Tyrosine metabolism	0.000612087
				Drug metabolism - other enzymes	0.000642696
				Drug metabolism - cytochrome P450	0.000770053
				Metabolism of xenobiotics by cytochrome P450	0.000985445
				Fatty acid metabolism	0.00110857
				Purine metabolism	0.00138249
				Pentose and glucuronate interconversions	0.00240114
				PPAR signaling pathway	0.00254353
				Propanoate metabolism	0.00402057
				Biosynthesis of unsaturated fatty acids	0.00519151
				Lysine degradation	0.0102022
				Phenylalanine metabolism	0.0111105
				Alanine, aspartate and glutamate metabolism	0.0124922
				Biosynthesis of amino acids	0.0139089
				Pyruvate metabolism	0.0180201
				Ascorbate and aldarate metabolism	0.0198121
				Pantothenate and CoA biosynthesis	0.0223803
				Arachidonic acid metabolism	0.0257594
				Primary bile acid biosynthesis	0.032371
				Galactose metabolism	0.046217
	UPREGULATED	Steroid biosynthesis	3.90933e-17	Ribosome	3.62795e-31	Alanine, aspartate and glutamate metabolism	0.00636
		Biosynthesis of amino acids	8.42709e-06	Protein processing in endoplasmic reticulum	2.20111e-18	Phenylalanine, tyrosine and tryptophan biosynthesis	0.0181
		Terpenoid backbone biosynthesis	1.4856e-05			Aminoacyl-tRNA biosynthesis	0.0182
		Protein processing in endoplasmic reticulum	0.000204721			Phenylalanine metabolism	0.0448
		Aminoacyl-tRNA biosynthesis	0.000470027
		Glycine, serine and threonine metabolism	0.0052027
		Alanine, aspartate and glutamate metabolism	0.00561123
		Arginine biosynthesis	0.0108767
		Ferroptosis	0.0137177
REACTOME	DOWNREGULATED	Aflatoxin activation and detoxification	0.0174219	Peroxisomal lipid metabolism	2.51004e-10	Detoxification of Reactive Oxygen Species	0.00261789
		Biosynthesis of maresins	0.0189924	Biological oxidations	7.25072e-09	Biosynthesis of E-series 18(R)-resolvins	0.00671511
		Biosynthesis of maresin-like SPMs	0.0189924	Fatty acid metabolism	1.07545e-08	Synthesis of 12-eicosatetraenoic acid derivatives	0.00793843
		SHC-mediated cascade:FGFR4	0.0205608	Phase I - Functionalization of compounds	1.18144e-07	Vitamin C (ascorbate) metabolism	0.00793843
		FRS-mediated FGFR4 signaling	0.0221269	Protein localization	4.24095e-07	Glutathione synthesis and recycling	0.0106621
		PI-3K cascade:FGFR4	0.0221269	Peroxisomal protein import	1.62116e-06	Biosynthesis of E-series 18(S)-resolvins	0.0106621
		Xenobiotics	0.0252527	Gluconeogenesis	2.12895e-06	Cellular response to chemical stress	0.0124744
		Biosynthesis of DHA-derived SPMs	0.0252527	Metabolism of amino acids and derivatives	9.96539e-06	Biosynthesis of aspirin-triggered D-series resolvins	0.0154103
		Biosynthesis of specialized proresolving mediators (SPMs)	0.0268123	Metabolism of lipids	2.34031e-05	Biosynthesis of D-series resolvins	0.0228986
		Type I hemidesmosome assembly	0.0283697	Glucose metabolism	2.48871e-05	Biosynthesis of EPA-derived SPMs	0.0249651
		Downstream signaling of activated FGFR4	0.0283697	alpha-linolenic (omega3) and linoleic (omega6) acid metabolism	0.000136848	Biosynthesis of maresin conjugates in tissue regeneration (MCTR)	0.0331557
		PIP3 activates AKT signaling	0.0298211	alpha-linolenic acid (ALA) metabolism	0.000136848	Biosynthesis of protectin and resolvin conjugates in tissue regeneration (PCTR and RCTR)	0.0331557
		Intracellular signaling by second messengers	0.0353908	Synthesis of bile acids and bile salts via 7alpha-hydroxycholesterol	0.000233958	Pyruvate metabolism	0.0339561
		Negative regulation of FGFR4 signaling	0.0361241	Metabolism of carbohydrates	0.000626728	TP53 Regulates Metabolic Genes	0.0339561
		Developmental Biology	0.0384975	Glutathione conjugation	0.000760624	Glutathione conjugation	0.0467011
		Arachidonic acid metabolism	0.0392106	Synthesis of bile acids and bile salts	0.00102975	Cellular responses to stress	0.0479955
		Keratinization	0.0392106	Phase II - Conjugation of compounds	0.00114067
		Formation of the cornified envelope	0.0392106	Glycolysis	0.00173254
		TP53 Regulates Transcription of Cell Cycle Genes	0.0407507	Bile acid and bile salt metabolism	0.00267803
		PI3K Cascade	0.0438243	Insertion of tail-anchored proteins into the endoplasmic reticulum membrane	0.00400212
		IRS-mediated signalling	0.0438243	Metabolism of steroids	0.00560163
		Signaling by FGFR4	0.0468892	RA biosynthesis pathway	0.00579704
		IRS-related events triggered by IGF1R	0.0484185	Biosynthesis of maresins	0.00579704
		Insulin receptor signalling cascade	0.0484185	Biosynthesis of maresin-like SPMs	0.00579704
		IGF1R signaling cascade	0.0499456	Xenobiotics	0.010281
				Glyoxylate metabolism and glycine degradation	0.010281
				Biosynthesis of DHA-derived SPMs	0.010281
				Biosynthesis of specialized proresolving mediators (SPMs)	0.0115796
				Pyruvate metabolism	0.0129465
				Drug ADME	0.0161036
				Arachidonic acid metabolism	0.0243086
				Keratinization	0.0243086
				Formation of the cornified envelope	0.0243086
	UPREGULATED	Cholesterol biosynthesis	4.26171e-17	L13a-mediated translational silencing of Ceruloplasmin expression	5.95605e-42	The citric acid (TCA) cycle and respiratory electron transport	3.32331e-05
		Metabolism of steroids	1.79203e-08	Eukaryotic Translation Initiation	2.86084e-41	Pyruvate metabolism and Citric Acid (TCA) cycle	0.000208629
		Platelet degranulation	0.000364627	Cap-dependent Translation Initiation	2.86084e-41	Transport of inorganic cations/anions and amino acids/oligopeptides	0.000584166
		Response to elevated platelet cytosolic Ca2+	0.000419211	GTP hydrolysis and joining of the 60S ribosomal subunit	2.70734e-40	Transport of bile salts and organic acids, metal ions and amine compounds	0.00158071
		Post-translational protein phosphorylation	0.00114786	Formation of a pool of free 40S subunits	1.07495e-37	SLC-mediated transmembrane transport	0.00387769
		Metabolism of lipids	0.00132557	Nonsense Mediated Decay (NMD) independent of the Exon Junction Complex (EJC)	6.25127e-32	Organic anion transporters	0.00488955
		Metabolism of amino acids and derivatives	0.00234134	Translation	2.30611e-31	Phenylalanine metabolism	0.00935984
		Regulation of Insulin-like Growth Factor (IGF) transport and uptake by Insulin-like Growth Factor Binding Proteins (IGFBPs)	0.00262524	SRP-dependent cotranslational protein targeting to membrane	3.7609e-30	Transport of small molecules	0.0111737
		Degradation of the extracellular matrix	0.00613699	Nonsense-Mediated Decay (NMD)	5.99905e-29	Pyruvate metabolism	0.014068
		Glutamate and glutamine metabolism	0.00654801	Nonsense Mediated Decay (NMD) enhanced by the Exon Junction Complex (EJC)	5.99905e-29	Tryptophan catabolism	0.0151114
		Metabolism of water-soluble vitamins and cofactors	0.00910469	Translation initiation complex formation	4.72248e-28	Citric acid cycle (TCA cycle)	0.0161877
		Plasma lipoprotein assembly	0.00944976	Activation of the mRNA upon binding of the cap-binding complex and eIFs, and subsequent binding to 43S	4.72248e-28	Metabolism of amino acids and derivatives	0.0193918
		Platelet activation, signaling and aggregation	0.00983174	Formation of the ternary complex, and subsequently, the 43S complex	2.74566e-27	Phenylalanine and tyrosine metabolism	0.0208132
		N-glycan trimming in the ER and Calnexin/Calreticulin cycle	0.0110781	Ribosomal scanning and start codon recognition	1.9794e-26	Na+/Cl- dependent neurotransmitter transporters	0.0208132
				Major pathway of rRNA processing in the nucleolus and cytosol	3.39026e-24	Amino acid transport across the plasma membrane	0.0246067
				rRNA processing	3.39026e-24	Alanine metabolism	0.0280028
				rRNA processing in the nucleus and cytosol	3.39026e-24	Oleoyl-phe metabolism	0.0280028
				Metabolism of RNA	1.02879e-15	Proton-coupled neutral amino acid transporters	0.0280028
				N-glycan trimming in the ER and Calnexin/Calreticulin cycle	0.000924867	Sodium-coupled sulphate, di- and tri-carboxylate transporters	0.0280028
				Asparagine N-linked glycosylation	0.00107066	Hydroxycarboxylic acid-binding receptors	0.0280028
				COPI-dependent Golgi-to-ER retrograde traffic	0.00207673	HDMs demethylate histones	0.0348903
				Golgi-to-ER retrograde transport	0.00340695	Cellular response to hypoxia	0.041733
				COPI-mediated anterograde transport	0.00950282	Oxygen-dependent proline hydroxylation of Hypoxia-inducible Factor Alpha	0.041733
				Cellular response to heat stress	0.0114616	DNA Damage Reversal	0.0485312
				Attenuation phase	0.0119895	Reversal of alkylation damage by DNA dioxygenases	0.0485312
				Neutrophil degranulation	0.0139963	Organic anion transport	0.0485312
				ABC-family proteins mediated transport	0.0169949
				Protein methylation	0.0192487
				Intra-Golgi and retrograde Golgi-to-ER traffic	0.0214134
				Transport to the Golgi and subsequent modification	0.023063
				AUF1 (hnRNP D0) binds and destabilizes mRNA	0.0268964
				HSF1-dependent transactivation	0.0279167
				Regulation of Complement cascade	0.0279167

## Sheet: HYP
		TRANSCRIPTOMICS		PROTEOMICS		METABOLOMICS
		Term	p-value	Term	p-value	Term	p-value
KEGG	DOWNREGULATED	DNA replication	2.01001e-05	Glutathione metabolism	0.00409719	Purine metabolism	3.14e-14
		Cell cycle	6.6633e-05	Biosynthesis of amino acids	0.00718345	Pyrimidine metabolism	0.00114
		Steroid biosynthesis	0.000947866	Peroxisome	0.0086068
		Propanoate metabolism	0.00286348	Carbon metabolism	0.0148093
		Pyrimidine metabolism	0.00332952	Ribosome	0.0156622
		Glyoxylate and dicarboxylate metabolism	0.00434474	2-Oxocarboxylic acid metabolism	0.0324052
		Nucleotide metabolism	0.0169201	Pentose phosphate pathway	0.0461972
				Citrate cycle (TCA cycle)	0.0489343
	UPREGULATED	Biosynthesis of amino acids	9.60798e-06	Carbon metabolism	0.000746591	Arginine biosynthesis	7.4e-06
		Proteasome	0.000100683	Peroxisome	0.0086068	Aminoacyl-tRNA biosynthesis	8.14e-05
		Glycolysis / Gluconeogenesis	0.000153373	alpha-Linolenic acid metabolism	0.0310162	Lysine degradation	0.00186
		Protein processing in endoplasmic reticulum	0.000495159	Propanoate metabolism	0.044826	Alanine, aspartate and glutamate metabolism	0.00259
		Carbon metabolism	0.00107732	Pentose phosphate pathway	0.0461972	Arginine and proline metabolism	0.00627
		Glycine, serine and threonine metabolism	0.00198596	Biosynthesis of unsaturated fatty acids	0.0489343	Glycerolipid metabolism	0.0112
		Fatty acid metabolism	0.00379905			Riboflavin metabolism	0.0411
		Ferroptosis	0.00665705
		Fatty acid biosynthesis	0.00826755
		Aminoacyl-tRNA biosynthesis	0.0092054
		PPAR signaling pathway	0.00938176
		Fructose and mannose metabolism	0.0107065
REACTOME	DOWNREGULATED	Activation of the pre-replicative complex	8.176e-05	Formation of a pool of free 40S subunits	0.000568627	NRAGE signals death through JNK	1.01417e-07
				GTP hydrolysis and joining of the 60S ribosomal subunit	0.000692731	Cell death signalling via NRAGE, NRIF and NADE	1.01417e-07
				L13a-mediated translational silencing of Ceruloplasmin expression	0.000719465	Sema4D induced cell migration and growth-cone collapse	1.01417e-07
				Eukaryotic Translation Initiation	0.000803615	Signal amplification	2.09205e-07
				Cap-dependent Translation Initiation	0.000803615	p75 NTR receptor-mediated signalling	2.09205e-07
				Formation of the ternary complex, and subsequently, the 43S complex	0.00370161	Death Receptor Signaling	2.09205e-07
				Ribosomal scanning and start codon recognition	0.00428394	Semaphorin interactions	3.85564e-07
				Translation	0.0044666	Sema4D in semaphorin signaling	3.85564e-07
				Translation initiation complex formation	0.00448695	Sema4D mediated inhibition of cell attachment and migration	3.85564e-07
				Activation of the mRNA upon binding of the cap-binding complex and eIFs, and subsequent binding to 43S	0.00448695	Transport of vitamins, nucleosides, and related molecules	5.44877e-07
				SRP-dependent cotranslational protein targeting to membrane	0.0100375	Rab regulation of trafficking	6.54337e-07
				Nonsense Mediated Decay (NMD) independent of the Exon Junction Complex (EJC)	0.0100375	Transport of nucleosides and free purine and pyrimidine bases across the plasma membrane	7.97185e-07
				Protein localization	0.0128794	Metabolism of RNA	7.97185e-07
				Nonsense-Mediated Decay (NMD)	0.0153066	Pyrimidine salvage	1.00097e-06
				Nonsense Mediated Decay (NMD) enhanced by the Exon Junction Complex (EJC)	0.0153066	Nucleotide salvage	1.43986e-06
				Fatty acid metabolism	0.0190906	EPH-Ephrin signaling	1.58093e-06
				Carnitine metabolism	0.0260289	EPHB-mediated forward signaling	1.58093e-06
				Branched-chain amino acid catabolism	0.0283641	Nonsense-Mediated Decay (NMD)	2.49599e-06
				Major pathway of rRNA processing in the nucleolus and cytosol	0.0310483	Nonsense Mediated Decay (NMD) enhanced by the Exon Junction Complex (EJC)	2.49599e-06
				rRNA processing	0.0310483	Platelet degranulation	4.44517e-06
				rRNA processing in the nucleus and cytosol	0.0310483	RAB GEFs exchange GTP for GDP on RABs	5.88502e-06
				Mitochondrial protein import	0.0376536	mTORC1-mediated signalling	5.88502e-06
				Peroxisomal lipid metabolism	0.0445673	Signal transduction by L1	5.88502e-06
				Metabolism of amino acids and derivatives	0.0470187	MET activates RAS signaling	5.88502e-06
						MET promotes cell motility	5.88502e-06
						ADP signalling through P2Y purinoceptor 12	5.88502e-06
						EPH-ephrin mediated repulsion of cells	5.88502e-06
						ARMS-mediated activation	5.88502e-06
						SHC1 events in ERBB4 signaling	5.88502e-06
						SHC1 events in EGFR signaling	5.88502e-06
						Regulation of PTEN gene transcription	5.88502e-06
						EML4 and NUDC in mitotic spindle formation	5.88502e-06
						Kinesins	5.88502e-06
						Ephrin signaling	5.88502e-06
						Retrograde transport at the Trans-Golgi-Network	5.88502e-06
						Response to elevated platelet cytosolic Ca2+	7.79732e-06
						Axon guidance	7.79732e-06
						Nervous system development	7.79732e-06
						Nucleotide catabolism	9.93514e-06
						Glycogen metabolism	1.00413e-05
						Recycling pathway of L1	1.14332e-05
						FCERI mediated MAPK activation	1.14332e-05
						NCAM signaling for neurite out-growth	1.14332e-05
						PTK6 Regulates RHO GTPases, RAS GTPase and MAP kinases	1.14332e-05
						Prolonged ERK activation events	1.14332e-05
						Estrogen-stimulated signaling through PRKCZ	1.14332e-05
						CD28 dependent Vav1 pathway	1.14332e-05
						Gastrin-CREB signalling pathway via PKC and MAPK	1.14332e-05
						FRS-mediated FGFR3 signaling	1.14332e-05
						FRS-mediated FGFR4 signaling	1.14332e-05
						FRS-mediated FGFR1 signaling	1.14332e-05
						FRS-mediated FGFR2 signaling	1.14332e-05
						SHC-mediated cascade:FGFR3	1.14332e-05
						SHC-mediated cascade:FGFR4	1.14332e-05
						SHC-mediated cascade:FGFR1	1.14332e-05
						SHC-mediated cascade:FGFR2	1.14332e-05
						Cell surface interactions at the vascular wall	1.14332e-05
						COPI-mediated anterograde transport	1.14332e-05
						Cap-dependent Translation Initiation	1.14332e-05
						Eukaryotic Translation Initiation	1.14332e-05
						Intra-Golgi traffic	1.14332e-05
						G-protein mediated events	1.59171e-05
						Transport of small molecules	1.79148e-05
						Signaling by SCF-KIT	1.96516e-05
						Downstream signal transduction	1.96516e-05
						Lagging Strand Synthesis	1.96516e-05
						DNA strand elongation	1.96516e-05
						The proton buffering model	1.96516e-05
						Signaling by Non-Receptor Tyrosine Kinases	1.96516e-05
						Signaling by PTK6	1.96516e-05
						GPVI-mediated activation cascade	1.96516e-05
						trans-Golgi Network Vesicle Budding	1.96516e-05
						DAP12 signaling	1.96516e-05
						DAP12 interactions	1.96516e-05
						Signalling to ERKs	1.96516e-05
						CD28 co-stimulation	1.96516e-05
						Selective autophagy	1.96516e-05
						ER to Golgi Anterograde Transport	1.96516e-05
						P2Y receptors	1.96516e-05
						Lysosome Vesicle Biogenesis	1.96516e-05
						COPII-mediated vesicle transport	1.96516e-05
						Developmental Biology	2.40078e-05
						Opioid Signalling	2.40078e-05
						Neurotransmitter receptors and postsynaptic signal transmission	2.40078e-05
						SLC-mediated transmembrane transport	2.79655e-05
						L1CAM interactions	3.10404e-05
						Signaling by ERBB4	3.10404e-05
						PTEN Regulation	3.10404e-05
						Energy dependent regulation of mTOR by LKB1-AMPK	3.10404e-05
						MHC class II antigen presentation	3.10404e-05
						Downstream signaling of activated FGFR3	3.10404e-05
						Downstream signaling of activated FGFR4	3.10404e-05
						Downstream signaling of activated FGFR2	3.10404e-05
						Downstream signaling of activated FGFR1	3.10404e-05
						Nucleotide-like (purinergic) receptors	3.10404e-05
						RHO GTPases Activate Formins	3.10404e-05
						Vasopressin regulates renal water homeostasis via Aquaporins	3.10404e-05
						Signaling by PDGF	4.60883e-05
						Resolution of Sister Chromatid Cohesion	4.60883e-05
						Mitotic Prometaphase	4.60883e-05
						Signaling by MET	4.60883e-05
						Rap1 signalling	4.60883e-05
						Costimulation by the CD28 family	4.60883e-05
						Signaling by FGFR4	4.60883e-05
						Signaling by FGFR2	4.60883e-05
						Signaling by FGFR1	4.60883e-05
						Signaling by EGFR	4.60883e-05
						Signaling by ROBO receptors	4.60883e-05
						Membrane Trafficking	5.70992e-05
						Regulation of insulin secretion	5.70992e-05
						MTOR signalling	6.52734e-05
						Downstream signaling events of B Cell Receptor (BCR)	6.52734e-05
						Nuclear Envelope (NE) Reassembly	6.52734e-05
						Aquaporin-mediated transport	6.52734e-05
						Phosphate bond hydrolysis by NTPDase proteins	6.6449e-05
						Extra-nuclear estrogen signaling	6.6449e-05
						Platelet activation, signaling and aggregation	8.84457e-05
						Platelet homeostasis	8.84457e-05
						Galactose catabolism	8.90628e-05
						Signaling by NTRK1 (TRKA)	8.90628e-05
						Signaling by FGFR3	8.90628e-05
						Signaling by FGFR	8.90628e-05
						Antigen Presentation: Folding, assembly and peptide loading of class I MHC	8.90628e-05
						Signaling by NTRKs	0.000117913
						Synthesis of DNA	0.000117913
						Mitotic Metaphase and Anaphase	0.000117913
						Mitotic Anaphase	0.000117913
						Integrin signaling	0.000117913
						Mitochondrial Uncoupling	0.000117913
						Metabolism of nucleotides	0.000122683
						Pyrimidine catabolism	0.000147753
						Integration of energy metabolism	0.000147753
						Signaling by ERBB2	0.00015227
						DNA Replication	0.00015227
						Signaling by the B Cell Receptor (BCR)	0.00015227
						Intra-Golgi and retrograde Golgi-to-ER traffic	0.00015227
						Translation	0.00015227
						Cell Cycle, Mitotic	0.000166232
						ESR-mediated signaling	0.000166232
						Macroautophagy	0.000192569
						Autophagy	0.000192569
						Platelet Aggregation (Plug Formation)	0.000192569
						Synthesis of substrates in N-glycan biosythesis	0.000209344
						Cell Cycle	0.000231755
						Ca2+ pathway	0.000239236
						Processive synthesis on the C-strand of the telomere	0.000239236
						S Phase	0.000292687
						PIP3 activates AKT signaling	0.000292687
						Extension of Telomeres	0.000292687
						Telomere Maintenance	0.000292687
						Chromosome Maintenance	0.000292687
						Telomere C-strand (Lagging Strand) Synthesis	0.000292687
						Factors involved in megakaryocyte development and platelet production	0.000353326
						Clathrin-mediated endocytosis	0.000353326
						Fc epsilon receptor (FCERI) signaling	0.000353326
						Beta-catenin independent WNT signaling	0.000353326
						RAS processing	0.000353326
						HSP90 chaperone cycle for steroid hormone receptors (SHR) in the presence of ligand	0.000421549
						PLC beta mediated events	0.000421549
						Free fatty acids regulate insulin secretion	0.000421549
						Biosynthesis of the N-glycan precursor (dolichol lipid-linked oligosaccharide, LLO) and transfer to a nascent protein	0.000449025
						Inactivation, recovery and regulation of the phototransduction cascade	0.000497742
						Class I MHC mediated antigen processing & presentation	0.000582281
						O-linked glycosylation	0.000582281
						Nucleotide biosynthesis	0.000635457
						Interconversion of nucleotide di- and triphosphates	0.000687657
						Intracellular signaling by second messengers	0.000777856
						Signaling by WNT	0.000777856
						Pyrimidine biosynthesis	0.000777856
						The phototransduction cascade	0.000777856
						M Phase	0.000889598
						G alpha (s) signalling events	0.000889598
						Transmission across Chemical Synapses	0.0010672
						Neuronal System	0.0010672
						Vesicle-mediated transport	0.00114243
						Signaling by Nuclear Receptors	0.00114243
						VEGFA-VEGFR2 Pathway	0.00128469
						Signaling by VEGF	0.00128469
						MAPK family signaling cascades	0.00128469
						MAPK1/MAPK3 signaling	0.00128469
						RAF/MAP kinase cascade	0.00128469
						Respiratory electron transport, ATP synthesis by chemiosmotic coupling, and heat production by uncoupling proteins.	0.00128469
						Hemostasis	0.00130404
						TP53 Regulates Metabolic Genes	0.00143741
						G alpha (i) signalling events	0.00149721
						PI Metabolism	0.00160117
						Asparagine N-linked glycosylation	0.00177473
						Signaling by Rho GTPases, Miro GTPases and RHOBTB3	0.00177624
						Signaling by Rho GTPases	0.00177624
						RHO GTPase Effectors	0.00177624
						Citric acid cycle (TCA cycle)	0.00177624
						G alpha (q) signalling events	0.0021139
						Transport to the Golgi and subsequent modification	0.00237225
						Purine salvage	0.00259542
						Gluconeogenesis	0.00259542
						Adaptive Immune System	0.00283128
						Azathioprine ADME	0.00308006
						Transcriptional Regulation by TP53	0.00390636
						Purine ribonucleoside monophosphate biosynthesis	0.00390636
						Glycosphingolipid metabolism	0.00452608
						Signaling by Receptor Tyrosine Kinases	0.00485723
						Glucose metabolism	0.00485723
						Pyruvate metabolism and Citric Acid (TCA) cycle	0.00673359
						Metabolism of carbohydrates	0.00727376
						GPCR downstream signalling	0.00769835
						Generic Transcription Pathway	0.00804213
						DNA Repair	0.00804213
						Signaling by GPCR	0.00860039
						RNA Polymerase II Transcription	0.0100086
						Post-translational protein modification	0.0106267
						Gene expression (Transcription)	0.0110892
						Visual phototransduction	0.0110892
						Glycosaminoglycan metabolism	0.012236
						The citric acid (TCA) cycle and respiratory electron transport	0.0140819
						Class A/1 (Rhodopsin-like receptors)	0.0174997
						Sphingolipid metabolism	0.0189878
						GPCR ligand binding	0.0193646
						Metabolism of proteins	0.0212356
						Cellular responses to stress	0.0256416
						Cellular responses to stimuli	0.0274815
						Innate Immune System	0.0323913
						Signal Transduction	0.0387484
						Glycerophospholipid biosynthesis	0.0411657
						Drug ADME	0.0447455
						Immune System	0.0459736
	UPREGULATED	KEAP1-NFE2L2 pathway	3.74645e-06	IRAK1 recruits IKK complex	0.0103297	Amino acid transport across the plasma membrane	1.26285e-05
		Cellular response to hypoxia	1.39641e-05	IRAK1 recruits IKK complex upon TLR7/8 or 9 stimulation	0.0103297	Transport of inorganic cations/anions and amino acids/oligopeptides	2.29494e-05
		MAPK family signaling cascades	3.52813e-05	RAB geranylgeranylation	0.0299693	Na+/Cl- dependent neurotransmitter transporters	0.000114193
		AUF1 (hnRNP D0) binds and destabilizes mRNA	5.96665e-05	RAB GEFs exchange GTP for GDP on RABs	0.034639	Miscellaneous transport and binding events	0.000357018
		MAPK1/MAPK3 signaling	6.8511e-05	TP53 Regulates Metabolic Genes	0.0439277	Metabolism of amino acids and derivatives	0.000472201
		p53-Dependent G1 DNA Damage Response	7.81719e-05	Interleukin-1 signaling	0.0485469	Glutamate and glutamine metabolism	0.000731896
		p53-Dependent G1/S DNA damage checkpoint	7.81719e-05			Transport of bile salts and organic acids, metal ions and amine compounds	0.000929116
		Cellular responses to stress	8.58286e-05			Lysine catabolism	0.00137083
		Cellular responses to stimuli	8.88139e-05			Alanine metabolism	0.00174904
		SCF(Skp2)-mediated degradation of p27/p21	0.000100991			Proton-coupled neutral amino acid transporters	0.00174904
		Hedgehog ligand biogenesis	0.000100991			SLC-mediated transmembrane transport	0.00254522
		G1/S DNA Damage Checkpoints	0.000100991			Urea cycle	0.00260647
		Oxygen-dependent proline hydroxylation of Hypoxia-inducible Factor Alpha	0.000114233			Transport of small molecules	0.0030851
		Metabolism of amino acids and derivatives	0.000156696			Tryptophan catabolism	0.00802954
		Cellular response to chemical stress	0.000164955			Interconversion of 2-oxoglutarate and 2-hydroxyglutarate	0.0103316
		Cyclin E associated events during G1/S transition	0.000225424			Creatine metabolism	0.0146012
		MAPK6/MAPK4 signaling	0.000250238			G alpha (q) signalling events	0.0165517
		Cyclin A:Cdk2-associated events at S phase entry	0.000250238			Pyruvate metabolism and Citric Acid (TCA) cycle	0.0309942
		RAF/MAP kinase cascade	0.00025474			Triglyceride biosynthesis	0.0342869
		Ubiquitin-dependent degradation of Cyclin D	0.000334239			Metabolism of polyamines	0.0411126
		The role of GTSE1 in G2/M progression after G2 checkpoint	0.000334239
		Neutrophil degranulation	0.000379567
		Autodegradation of the E3 ubiquitin ligase COP1	0.000379862
		Ubiquitin Mediated Degradation of Phosphorylated Cdc25A	0.000379862
		p53-Independent DNA Damage Response	0.000379862
		p53-Independent G1/S DNA damage checkpoint	0.000379862
		Regulation of RUNX3 expression and activity	0.000379862
		Regulation of ornithine decarboxylase (ODC)	0.000430043
		Degradation of AXIN	0.000430043
		Degradation of GLI1 by the proteasome	0.000430043
		Stabilization of p53	0.000430043
		GSK3B and BTRC:CUL1-mediated-degradation of NFE2L2	0.000430043
		FBXL7 down-regulates AURKA during mitotic entry and in early mitosis	0.000485072
		Regulation of RUNX2 expression and activity	0.000485072
		Nuclear events mediated by NFE2L2	0.000485072
		Regulation of mRNA stability by proteins that bind AU-rich elements	0.00053532
		Fatty acyl-CoA biosynthesis	0.000602419
		Cross-presentation of soluble exogenous antigens (endosomes)	0.000610863
		Antigen processing-Cross presentation	0.000635699
		ABC-family proteins mediated transport	0.000635699
		Asymmetric localization of PCP proteins	0.000682237
		Degradation of DVL	0.000682237
		Metabolism of polyamines	0.000759681
		Dectin-1 mediated noncanonical NF-kB signaling	0.000843516
		GLI3 is processed to GLI3R by the proteasome	0.000843516
		NIK-->noncanonical NF-kB signaling	0.000843516
		Activation of NF-kappaB in B cells	0.000934068
		Transcriptional regulation by RUNX2	0.00103167
		Regulation of RAS by GAPs	0.00124935
		Autodegradation of Cdh1 by Cdh1:APC/C	0.00137013
		Orc1 removal from chromatin	0.00149931
		APC/C:Cdc20 mediated degradation of Securin	0.00163726
		Transcriptional regulation by RUNX3	0.00178433
		G1/S Transition	0.0019302
		Downstream signaling events of B Cell Receptor (BCR)	0.00194087
		APC/C:Cdh1 mediated degradation of Cdc20 and other APC/C:Cdh1 targeted proteins in late mitosis/early G1	0.00194087
		Hedgehog 'on' state	0.00194087
		CDK-mediated phosphorylation and removal of Cdc6	0.00194087
		RUNX1 regulates transcription of genes involved in differentiation of HSCs	0.00194087
		UCH proteinases	0.00205914
		Cdc20:Phospho-APC/C mediated degradation of Cyclin A	0.00210724
		APC:Cdc20 mediated degradation of cell cycle proteins prior to satisfation of the cell cycle checkpoint	0.0022838
		APC/C:Cdc20 mediated degradation of mitotic proteins	0.00247091
		Activation of APC/C and APC/C:Cdc20 mediated degradation of mitotic proteins	0.00247091
		Signaling by Hedgehog	0.00264119
		Degradation of beta-catenin by the destruction complex	0.00287826
		Pyruvate metabolism	0.00308317
		CLEC7A (Dectin-1) signaling	0.00309922
		TNFR2 non-canonical NF-kB pathway	0.00333218
		Neddylation	0.0033784
		Hedgehog 'off' state	0.0038356
		Signaling by the B Cell Receptor (BCR)	0.0038356
		APC/C-mediated degradation of cell cycle proteins	0.00410677
		Regulation of mitotic cell cycle	0.00410677
		Deubiquitination	0.00434011
		Switching of origins to a post-replicative state	0.00500253
		Mitotic G1 phase and G1/S transition	0.00513714
		PCP/CE pathway	0.00532973
		Mitotic Anaphase	0.00559581
		Regulation of PTEN stability and activity	0.00567182
		Mitotic Metaphase and Anaphase	0.00580386
		S Phase	0.00689181
		Separation of Sister Chromatids	0.00765029
		Glycolysis	0.0079878
		PIP3 activates AKT signaling	0.00878885
		G2/M Transition	0.00904667
		Mitotic G2-G2/M phases	0.00944798
		C-type lectin receptors (CLRs)	0.00998852
		Synthesis of DNA	0.0116315
		Ub-specific processing proteases	0.0131584
		Attenuation phase	0.0138183
		RHOBTB2 GTPase cycle	0.0138183
		HSP90 chaperone cycle for steroid hormone receptors (SHR) in the presence of ligand	0.0145278
		Cellular response to heat stress	0.0147464
		Intracellular signaling by second messengers	0.0148264
		Metabolism of porphyrins	0.0164032
		Regulation of pyruvate dehydrogenase (PDH) complex	0.0164032
		N-glycan trimming in the ER and Calnexin/Calreticulin cycle	0.0191769
		SHC-mediated cascade:FGFR4	0.0191769
		Triglyceride metabolism	0.0191769
		Pyruvate metabolism and Citric Acid (TCA) cycle	0.0201669
		Beta-catenin independent WNT signaling	0.0208781
		PTEN Regulation	0.0208781
		FRS-mediated FGFR4 signaling	0.0221325
		PI-3K cascade:FGFR4	0.0221325
		Glucose metabolism	0.0233778
		Class I MHC mediated antigen processing & presentation	0.0246523
		RAF-independent MAPK1/3 activation	0.0252632
		Antigen processing: Ubiquitination & Proteasome degradation	0.0272126
		Synthesis of very long-chain fatty acyl-CoAs	0.0285626
		HSF1-dependent transactivation	0.0320242
		G2/M Checkpoints	0.0351575
		Downstream signaling of activated FGFR4	0.0356419
		RHOBTB GTPase Cycle	0.0394095
		Cell Cycle Checkpoints	0.0438182
		Assembly of the pre-replicative complex	0.0498147
