# Supplementary material for: Transcriptomic changes behind Sparus aurata hepatic response to different aquaculture challenges: An RNA-seq study and multiomics integration
Source: PLoS One. 2024 Mar 22;19(3):e0300472. doi: 10.1371/journal.pone.0300472 (PMC10959376; doi:10.1371/journal.pone.0300472)
Supplement: S6 Table — The analysis was based on GO, KEGG and REACTOME knowledgebases. (XLSX) [file pone.0300472.s007.xlsx]

## Sheet: GO
Additional file 7. Gene set enrichment analysis, based on GO, KEGG and REACTOME knowledgebases, of the genes identified in the liver of gilthead seabream subjected to hypoxia.
ID	Description	setSize	enrichmentScore	NES	pvalue	p.adjust	qvalue	rank	leading_edge	core_enrichment
GO:0044786	cell cycle DNA replication	15	-0.851783	-2.11647	3.76652e-05	0.00317392	0.00279648	756	tags=53%, list=6%, signal=50%	556995/442931/406695/406487/450061/192323/192338/337598
GO:0033260	nuclear DNA replication	14	-0.867932	-2.0979	3.91838e-05	0.00319537	0.00281538	756	tags=57%, list=6%, signal=54%	556995/442931/406695/406487/450061/192323/192338/337598
GO:0006260	DNA replication	107	-0.578233	-2.09405	2.97121e-07	4.41836e-05	3.89292e-05	1900	tags=35%, list=16%, signal=30%	406462/569270/100150924/317740/368320/494097/554509/445395/322059/447872/566553/192320/556665/192333/777638/322129/692256/405856/492655/100332714/556995/407653/442931/794176/569270/563212/327179/563411/406695/798920/554146/406487/450061/30740/192323/192338/337598/553405/286747
GO:0006270	DNA replication initiation	19	-0.772584	-2.04725	0.000510386	0.0163323	0.0143901	1900	tags=58%, list=16%, signal=49%	406462/317740/554509/322059/192333/442931/406695/192323/192338/337598/286747
GO:0098813	nuclear chromosome segregation	96	-0.565207	-2.0433	6.03348e-06	0.000693302	0.000610854	923	tags=21%, list=8%, signal=20%	394241/100332714/317763/393280/569270/393632/100037337/556493/327226/791894/568360/259194/58025/30627/497376/795517/497403/797406/393349/492707/321452
GO:1902969	mitotic DNA replication	11	-0.906658	-2.02973	2.91717e-05	0.00277225	0.00244258	756	tags=73%, list=6%, signal=68%	556995/442931/406695/406487/450061/192323/192338/337598
GO:0007059	chromosome segregation	127	-0.540892	-2.01214	8.40403e-07	0.000106227	9.35944e-05	1000	tags=26%, list=8%, signal=24%	445395/572121/445386/554147/447872/171094/567446/570479/394241/100332714/317763/393280/569270/393632/100037337/562197/327179/556493/327226/791894/568360/259194/564521/58025/30627/564240/497376/795517/497403/797406/393349/492707/321452/436865
GO:0000727	double-strand break repair via break-induced replication	11	-0.898495	-2.01146	5.2927e-05	0.0038746	0.00341383	334	tags=64%, list=3%, signal=62%	192333/406695/554146/192323/192338/337598/286747
GO:0006805	xenobiotic metabolic process	12	-0.85901	-1.98562	0.000221039	0.0101597	0.00895153	468	tags=17%, list=4%, signal=16%	494153/563369
GO:0000070	mitotic sister chromatid segregation	62	-0.591287	-1.96827	0.000216728	0.0101461	0.00893949	726	tags=21%, list=6%, signal=19%	317763/393280/100037337/556493/791894/568360/259194/58025/30627/497376/393349/492707/321452
GO:0006261	DNA-templated DNA replication	70	-0.585418	-1.96739	0.000138712	0.00687579	0.00605811	1900	tags=37%, list=16%, signal=31%	406462/569270/100150924/317740/494097/554509/322059/566553/192320/192333/692256/405856/492655/100332714/556995/407653/442931/569270/563411/406695/406487/450061/192323/192338/337598/553405/286747
GO:0000819	sister chromatid segregation	76	-0.567011	-1.94574	3.21597e-05	0.00290356	0.00255827	726	tags=38%, list=6%, signal=36%	567006/555570/100307076/550434/563669/492815/569877/572246/552978/794108/445395/572121/445386/447872/567446/317763/393280/100037337/556493/791894/568360/259194/58025/30627/497376/795517/393349/492707/321452
GO:1903047	mitotic cell cycle process	225	-0.47225	-1.89282	2.23582e-07	3.53259e-05	3.11249e-05	1106	tags=18%, list=9%, signal=17%	567446/406715/777733/404604/394241/368424/556995/436936/317763/561486/442931/393280/321855/566046/100037337/556493/406695/393148/192295/323197/195818/791894/393796/568360/259194/564521/58025/406487/30627/450061/497376/445215/565828/497403/192323/192338/393349/492707/321452/562517/337598
GO:0022616	DNA strand elongation	14	-0.782132	-1.89051	0.0020542	0.0459559	0.0404908	1270	tags=50%, list=11%, signal=45%	192333/692256/556995/450061/192323/337598/553405
GO:0000725	recombinational repair	67	-0.554775	-1.85998	0.000271387	0.0118113	0.0104067	1356	tags=21%, list=11%, signal=19%	566553/561004/192333/447862/492655/560482/563411/406695/554146/406487/192323/192338/554171/337598/286747
GO:0000724	double-strand break repair via homologous recombination	66	-0.553586	-1.85181	0.000404881	0.0140211	0.0123537	972	tags=20%, list=8%, signal=19%	566553/192333/447862/492655/560482/563411/406695/554146/406487/192323/192338/554171/337598/286747
GO:1903131	mononuclear cell differentiation	61	-0.551357	-1.82505	0.000967759	0.0271833	0.0239506	1174	tags=29%, list=10%, signal=26%	798906/394090/405769/570830/562283/415151/564347/798792/30481/559992/414333/567764/30177/566708/100033664/100033664/103909146/767678
GO:0000280	nuclear division	132	-0.479189	-1.79164	5.36436e-05	0.0038746	0.00341383	1106	tags=19%, list=9%, signal=18%	567446/404604/394241/100332714/317763/393280/560482/569270/393632/100037337/556493/393148/195818/791894/568360/259194/564521/58025/406487/30627/497376/795517/797406/393349/492707/321452
GO:0046649	lymphocyte activation	87	-0.503473	-1.77371	0.000802593	0.0244452	0.0215382	1174	tags=28%, list=10%, signal=25%	394090/405769/570830/562283/324215/415151/368878/564347/30645/101883016/337591/368564/368846/798792/559992/414333/567764/30177/436919/566708/100033664/565869/100033664/103909146/767678
GO:0045321	leukocyte activation	102	-0.478204	-1.73298	0.000555744	0.0175615	0.0154731	1392	tags=28%, list=12%, signal=25%	798906/791455/394090/405769/570830/30117/562283/324215/415151/368878/564347/30645/101883016/337591/368564/368846/798792/559992/414333/567764/30177/436919/560924/566708/100033664/565869/100033664/103909146/767678
GO:0140014	mitotic nuclear division	102	-0.470416	-1.70476	0.00084797	0.0252196	0.0222205	726	tags=15%, list=6%, signal=15%	317763/393280/100037337/556493/393148/195818/791894/568360/259194/564521/58025/30627/497376/393349/492707/321452
GO:0000278	mitotic cell cycle	285	-0.406874	-1.68241	9.16052e-06	0.00100686	0.000887124	774	tags=17%, list=6%, signal=16%	567446/558540/406715/777733/404604/570479/394241/368424/556995/436936/317763/561486/442931/393280/321855/566046/100037337/562197/556493/406695/393148/192295/323197/195818/791894/406285/393796/568360/259194/767754/564521/58025/406487/30627/450061/497376/445215/565828/497403/192323/192338/393349/492707/321452/562517/436865/337598/553405/286747
GO:0048285	organelle fission	149	-0.436144	-1.64998	0.000375256	0.0140211	0.0123537	1106	tags=18%, list=9%, signal=16%	567446/404604/394241/100332714/317763/393280/560482/569270/393632/100037337/556493/393148/768141/195818/791894/568360/259194/564521/58025/406487/30627/497376/795517/797406/393349/492707/321452
GO:0007018	microtubule-based movement	133	-0.435996	-1.63125	0.0010302	0.0283082	0.0249418	818	tags=13%, list=7%, signal=13%	571064/561788/432389/321855/797829/393928/556784/794361/100330581/100001191/195818/393796/564542/767754/30627/450033/566351/573988
GO:0022402	cell cycle process	359	-0.381961	-1.61948	2.96087e-05	0.00277225	0.00244258	774	tags=15%, list=6%, signal=14%	406715/777733/404604/80959/394241/100332714/368424/556995/436936/317763/561486/442931/393280/799510/321855/560482/569270/566046/393632/327368/100037337/556493/327226/406695/393148/192295/567100/323197/195818/791894/393796/568360/100151173/259194/564521/58025/406487/30627/450061/559217/497376/445215/795517/557148/565828/497403/797406/192323/192338/393349/492707/321452/562517/337598
GO:0001775	cell activation	122	-0.432197	-1.59564	0.0016002	0.0378066	0.0333106	1540	tags=26%, list=13%, signal=23%	100334281/334613/798906/791455/394090/405769/570830/30117/562283/324215/415151/368878/564347/30645/541345/101883016/337591/368564/368846/798792/559992/414333/567764/30177/436919/560924/566708/100033664/565869/100033664/103909146/767678
GO:0007017	microtubule-based process	337	-0.331065	-1.38638	0.00200326	0.0452165	0.0398393	1337	tags=16%, list=11%, signal=14%	494045/565969/572194/553260/562052/368473/100149472/567446/393708/404604/80959/570479/571064/561788/432389/561486/393280/799510/321855/566046/100330519/327368/492790/553231/566474/797829/560668/393994/393928/566151/556784/393148/794361/30654/567100/100330581/323197/100001191/195818/791894/565771/393796/568360/564542/259194/767754/550548/30627/559217/557148/450033/436865/566351/573988
GO:0006518	peptide metabolic process	419	0.362973	1.43464	0.00192352	0.0438078	0.0385981	2746	tags=25%, list=23%, signal=20%	572134/337230/550549/563855/114427/450084/449661/447847/393180/402850/334393/323453/406324/562037/445178/368235/437013/386850/553810/393566/445405/322599/324365/338183/336105/436970/333974/407726/334307/326846/777750/436834/566106/259190/100144556/652982/386642/337070/368284/394049/570822/606666/325284/567890/557789/378721/100535764/436794/326857/368255/394046/192325/324940/100000122/561194/44521…
GO:0043604	amide biosynthetic process	424	0.373042	1.4753	0.000434284	0.0144456	0.0127278	2213	tags=20%, list=18%, signal=17%	572134/393425/436922/568169/337230/317738/550549/794667/322614/114427/450084/449661/447847/394138/559403/393180/402850/334393/323453/406324/555308/562037/445178/368235/437013/386850/553810/393566/445405/322599/324365/338183/336105/436970/333974/334307/326846/566106/652982/386642/337070/368284/394049/325284/567890/557789/378721/567548/100535764/326857/394046/192325/324940/100000122/561194/445217/5…
GO:0034660	ncRNA metabolic process	328	0.396895	1.54976	0.000367764	0.0140211	0.0123537	4000	tags=50%, list=33%, signal=34%	572134/406379/553641/337230/436593/114427/449987/449661/447847/334393/406376/562037/445178/368235/386850/445405/322599/338183/321504/394111/553794/566106/393282/553705/556790/570247/555630/386642/436798/415167/337070/368284/30228/553790/317644/550382/324940/563475/100003787/550514/445217/569778/402808/406275/334446/553625/724049/550264/567505/568332/334362/550350/100009640/321059/286777/503745/32…
GO:0016071	mRNA metabolic process	332	0.396602	1.55062	0.000390371	0.0140211	0.0123537	3030	tags=40%, list=25%, signal=31%	562801/436702/449987/393480/192318/393180/321544/402850/570994/565522/192331/393476/402896/445404/563801/324121/266962/566017/192328/100535720/286774/394018/393566/563948/325550/192330/393979/550244/798982/558581/557103/394111/566106/406824/393282/321940/30082/446168/100332262/415167/386806/393669/445383/334283/550385/394059/321555/192325/573047/799690/445217/564510/30699/564534/553796/323490/556…
GO:0006753	nucleoside phosphate metabolic process	223	0.41536	1.55379	0.000926412	0.0263143	0.023185	1730	tags=25%, list=14%, signal=22%	334116/393425/751668/393622/323107/369193/436922/571344/406696/561416/317738/378990/324211/445071/406367/559403/798974/415176/555308/557919/503707/406789/335817/678545/325896/566398/114551/321720/321224/30085/393113/560753/368909/570866/560944/415197/415216/556229/100330160/266992/553453/246094/322089/100330772/559488/192305/447928/30572/550322/553671/552928/554135/100008541/556236/393160/450052/…
GO:0009117	nucleotide metabolic process	215	0.420992	1.56876	0.000831587	0.0250268	0.0220506	1730	tags=26%, list=14%, signal=22%	334116/393425/751668/393622/323107/369193/436922/571344/406696/561416/317738/378990/324211/445071/406367/559403/798974/555308/557919/503707/406789/335817/678545/325896/566398/114551/321720/321224/30085/393113/560753/368909/570866/560944/415197/415216/556229/100330160/266992/553453/246094/322089/100330772/559488/192305/447928/30572/550322/553671/552928/554135/100008541/556236/393160/450052/541479
GO:0000375	RNA splicing, via transesterification reactions	168	0.439504	1.59864	0.00131279	0.0328588	0.0289512	2648	tags=43%, list=22%, signal=34%	436702/393480/192318/393180/321544/570994/192331/393476/402896/445404/324121/266962/566017/192328/100535720/286774/394018/563948/325550/192330/393979/550244/558581/406824/393282/30082/446168/415167/393669/445383/334283/550385/394059/321555/192325/573047/799690/445217/564510/30699/550271/566033/790924/323746/406277/403025/606595/406495/100005893/503767/494534/447922/387304/334956/100002528/556273/…
GO:0000377	RNA splicing, via transesterification reactions with bulged adenosine as nucleophile	168	0.439504	1.59864	0.00131279	0.0328588	0.0289512	2648	tags=43%, list=22%, signal=34%	436702/393480/192318/393180/321544/570994/192331/393476/402896/445404/324121/266962/566017/192328/100535720/286774/394018/563948/325550/192330/393979/550244/558581/406824/393282/30082/446168/415167/393669/445383/334283/550385/394059/321555/192325/573047/799690/445217/564510/30699/550271/566033/790924/323746/406277/403025/606595/406495/100005893/503767/494534/447922/387304/334956/100002528/556273/…
GO:0000398	mRNA splicing, via spliceosome	168	0.439504	1.59864	0.00131279	0.0328588	0.0289512	2648	tags=43%, list=22%, signal=34%	436702/393480/192318/393180/321544/570994/192331/393476/402896/445404/324121/266962/566017/192328/100535720/286774/394018/563948/325550/192330/393979/550244/558581/406824/393282/30082/446168/415167/393669/445383/334283/550385/394059/321555/192325/573047/799690/445217/564510/30699/550271/566033/790924/323746/406277/403025/606595/406495/100005893/503767/494534/447922/387304/334956/100002528/556273/…
GO:0006397	mRNA processing	250	0.421212	1.60452	0.0004523	0.0148495	0.0130836	3030	tags=44%, list=25%, signal=33%	562801/436702/393480/192318/393180/321544/402850/570994/192331/393476/402896/445404/563801/324121/266962/566017/192328/100535720/286774/394018/563948/325550/192330/393979/550244/798982/558581/557103/406824/393282/321940/30082/446168/100332262/415167/386806/393669/445383/334283/550385/394059/321555/192325/573047/799690/445217/564510/30699/553796/323490/550271/566033/790924/323746/406277/572679/403…
GO:0042254	ribosome biogenesis	201	0.435067	1.61274	0.00102565	0.0283082	0.0249418	4000	tags=55%, list=33%, signal=37%	553641/558395/555692/406324/394096/386850/393282/266985/553616/286746/386642/415167/30228/553790/317644/436840/334619/30572/100003787/550514/445217/402808/406275/334446/724049/550264/334362/550350/321059/286777/402823/321247/323464/563247/569087/100333127/450057/767714/767802/321744/445220/553498/447856/337399/557254/777627/445387/797099/394081/386632/321133/266990/553574/393107/474329/393738/445…
GO:0022613	ribonucleoprotein complex biogenesis	275	0.423894	1.6216	0.000125733	0.00648679	0.00571537	3789	tags=50%, list=32%, signal=35%	553641/558395/317678/555692/192331/406324/393476/445404/394096/386850/394018/192330/324365/393979/550244/436970/317679/558581/393282/266985/553616/286746/386642/415167/30228/553790/393669/317644/436840/334619/30572/394046/100003787/550514/799690/445217/402808/406275/30699/334446/550271/724049/406823/790924/394137/550264/334362/550350/447922/321059/286777/394092/402823/321247/323464/563247/569087/…
GO:0006163	purine nucleotide metabolic process	163	0.448644	1.62205	0.0017266	0.0404151	0.0356089	1730	tags=26%, list=14%, signal=22%	334116/393425/751668/393622/323107/369193/436922/571344/406696/561416/317738/378990/406367/559403/555308/557919/406789/335817/678545/566398/114551/321224/30085/560753/570866/560944/415197/415216/556229/553453/246094/100330772/559488/192305/30572/552928/554135/100008541/556236/393160/450052/541479
GO:0006886	intracellular protein transport	331	0.416935	1.62947	5.87601e-05	0.00401474	0.00353731	3114	tags=42%, list=26%, signal=32%	393489/558395/431772/550581/266796/327197/494134/282676/569129/325704/378724/100330411/323361/327335/619260/565931/574423/30187/393819/325255/567182/114454/566914/406652/405895/386636/393963/777734/492471/503532/368488/338138/30172/405848/393865/322969/327026/798071/327268/386967/436596/791986/567236/436845/606666/266757/100535998/445093/321550/553305/558153/100148085/336368/406578/327272/1003323…
GO:0016072	rRNA metabolic process	149	0.454803	1.63422	0.00119743	0.0315322	0.0277824	4000	tags=58%, list=33%, signal=39%	553641/386850/394111/393282/386642/415167/30228/553790/317644/100003787/550514/445217/402808/406275/334446/724049/550264/567505/334362/550350/321059/286777/321247/563247/791890/100333127/450057/767714/767802/445220/553498/447856/337399/557254/777627/445387/797099/394081/386632/266990/553574/393107/474329/325037/100536352/550247/393712/553568/325106/336149/553715/100332549/406795/564410/393596/321…
GO:0005975	carbohydrate metabolic process	225	0.437732	1.63939	0.000275659	0.0118113	0.0104067	1004	tags=18%, list=8%, signal=17%	378727/334116/100330524/751668/30496/794083/323107/369193/794083/406696/561416/560068/386663/678540/796322/406367/368229/559938/100334730/406787/334597/100321249/474321/394164/570579/557919/334205/335817/192334/406762/565372/566398/114551/569348/321224/100006589/492760/567869/560753/116991/100003223
GO:0006364	rRNA processing	136	0.461099	1.64382	0.00108761	0.0292497	0.0257713	4000	tags=60%, list=33%, signal=40%	553641/386850/393282/386642/415167/30228/553790/317644/100003787/550514/445217/402808/406275/334446/724049/550264/334362/550350/321059/286777/321247/563247/100333127/450057/767714/767802/445220/553498/447856/337399/557254/777627/445387/797099/394081/386632/266990/553574/393107/474329/325037/100536352/550247/553568/325106/336149/553715/100332549/406795/564410/393596/321130/323016/321718/406571/436…
GO:0009150	purine ribonucleotide metabolic process	153	0.458316	1.64961	0.000645906	0.0201586	0.0177614	1730	tags=25%, list=14%, signal=22%	334116/393425/751668/393622/323107/369193/436922/571344/406696/561416/317738/378990/406367/559403/555308/557919/406789/335817/566398/114551/321224/30085/560753/570866/560944/556229/246094/100330772/559488/192305/30572/552928/554135/100008541/556236/393160/450052/541479
GO:0044283	small molecule biosynthetic process	213	0.449978	1.67696	6.51814e-05	0.00432535	0.00381098	1467	tags=21%, list=12%, signal=19%	378727/386661/393096/393425/327512/322720/393762/436922/100318317/334189/406696/100000160/317738/559020/794667/606663/393714/572518/394138/559403/559938/100006303/30354/437001/334205/562919/436629/406605/447802/554145/337599/560753/116991/566323/799964/556229/266992/559290/246094/554136/352933/100002302/792097/334121/449925/393799
GO:0019693	ribose phosphate metabolic process	173	0.460456	1.68058	0.000132795	0.00671409	0.00591565	1730	tags=25%, list=14%, signal=22%	334116/393425/751668/393622/323107/369193/436922/571344/406696/561416/317738/378990/406367/559403/415176/555308/557919/503707/406789/335817/566398/114551/321224/30085/393113/560753/570866/560944/556229/266992/246094/322089/100330772/559488/192305/447928/30572/552928/554135/100008541/556236/393160/450052/541479
GO:0009259	ribonucleotide metabolic process	169	0.463262	1.68679	0.000349842	0.0138998	0.0122468	1730	tags=25%, list=14%, signal=22%	334116/393425/751668/393622/323107/369193/436922/571344/406696/561416/317738/378990/406367/559403/555308/557919/503707/406789/335817/566398/114551/321224/30085/393113/560753/570866/560944/556229/266992/246094/322089/100330772/559488/192305/447928/30572/552928/554135/100008541/556236/393160/450052/541479
GO:0007005	mitochondrion organization	173	0.466074	1.70109	9.05825e-05	0.00532541	0.0046921	2934	tags=39%, list=24%, signal=30%	100330105/554650/373084/559425/407730/436832/282676/393896/558097/323361/449542/791223/550334/437002/405895/386636/492471/503532/368358/796572/368909/436954/793098/492357/403036/58081/556917/394242/445144/724005/559037/323563/100141351/325724/798746/550504/794169/798429/767788/445082/321346/563276/322645/100333016/322953/334296/321965/494035/336363/492332/567448/541537/327206/569482/560881/564788…
GO:0006082	organic acid metabolic process	393	0.438741	1.72207	6.4008e-07	8.51643e-05	7.50365e-05	1735	tags=26%, list=14%, signal=23%	378727/386661/100333321/393096/334116/393425/327512/751668/30496/406528/393622/323107/369193/436922/100318317/406696/561416/337230/100000160/317738/100004700/559020/794667/322614/114427/606663/393714/572518/324188/449661/406367/321621/447847/394138/559403/100006303/334393/394142/100321249/555308/557919/562037/30354/793834/445178/368235/445405/336541/335817/338183/567861/402822/568448/406762/40680…
GO:0006605	protein targeting	108	0.512938	1.75385	0.000719651	0.0221863	0.0195479	2161	tags=36%, list=18%, signal=30%	393489/431772/266796/282676/569129/325704/323361/327335/619260/406652/405895/386636/393963/777734/492471/503532/393865/436596/791986/436845/606666/266757/100535998/336368/327272/100332332/394087/445144/393585/559037/560095/798746/798429/541406/445082/563660/322645/406309/564062
GO:0046394	carboxylic acid biosynthetic process	110	0.511025	1.75512	0.000415687	0.0142008	0.012512	1652	tags=28%, list=14%, signal=25%	386661/393096/393425/327512/436922/100318317/100000160/317738/559020/794667/606663/572518/394138/559403/100006303/30354/406605/554145/337599/116991/799964/556229/266992/559290/352933/100002302/334121/449925/393799/792257/100144628/556236
GO:0007033	vacuole organization	64	0.551826	1.76065	0.00190673	0.0438078	0.0385981	1177	tags=22%, list=10%, signal=20%	100330105/564072/555795/561208/492805/494576/791223/192335/437002/566914/337220/548346/403036/407723
GO:0006612	protein targeting to membrane	50	0.584703	1.76652	0.00145407	0.0350084	0.0308452	2657	tags=54%, list=22%, signal=42%	431772/266796/569129/325704/327335/619260/406652/393963/777734/393865/436596/791986/266757/100535998/336368/327272/100332332/394087/393585/560095/563660/564062/446119/337190/100001188/569063/394071
GO:0016053	organic acid biosynthetic process	112	0.513401	1.77423	0.00026478	0.0117432	0.0103467	1652	tags=29%, list=14%, signal=25%	386661/393096/393425/327512/436922/100318317/100000160/317738/559020/794667/606663/393714/572518/394138/559403/100006303/30354/406605/554145/337599/116991/799964/556229/266992/559290/352933/100002302/334121/449925/393799/792257/100144628/556236
GO:0006914	autophagy	140	0.499054	1.78071	0.00010208	0.00550747	0.00485252	3164	tags=46%, list=26%, signal=35%	100330105/564072/555795/561208/100149048/327197/386712/336789/492805/450028/404632/795933/558097/791223/337168/558696/559391/437002/566914/791641/337220/548346/403036/407723/555970/406310/550537/393160/336159/565063/541406/550597/100329883/100333016/336876/322756/641330/393578/321965/436933/494487/556338/560881/394011/550411/323208/564048/797988/566014/321837/336632/324254/406466/100000277/403082…
GO:0061919	process utilizing autophagic mechanism	140	0.499054	1.78071	0.00010208	0.00550747	0.00485252	3164	tags=46%, list=26%, signal=35%	100330105/564072/555795/561208/100149048/327197/386712/336789/492805/450028/404632/795933/558097/791223/337168/558696/559391/437002/566914/791641/337220/548346/403036/407723/555970/406310/550537/393160/336159/565063/541406/550597/100329883/100333016/336876/322756/641330/393578/321965/436933/494487/556338/560881/394011/550411/323208/564048/797988/566014/321837/336632/324254/406466/100000277/403082…
GO:1901698	response to nitrogen compound	169	0.490139	1.78465	4.22138e-05	0.00323384	0.00284927	1970	tags=30%, list=16%, signal=26%	378727/325317/337413/378848/334189/431772/553288/548604/387261/100149048/327197/559403/321585/393454/553512/406243/554091/394164/393285/30354/100536675/100321338/335817/415242/560638/606559/406753/373105/562137/30078/170784/436839/386644/321315/497596/735249/436724/792752/335226/30767/568615/406310/563777/553455/324005/554093/565499/553657/100329656/777716/563953
GO:0090150	establishment of protein localization to membrane	89	0.54354	1.79077	0.000286975	0.0120912	0.0106533	2958	tags=48%, list=25%, signal=37%	101883329/431772/266796/569129/325704/334466/327335/619260/368412/406652/393963/777734/492471/393865/337220/436596/791986/266757/100535998/406826/336368/327272/100332332/394087/393585/492487/560095/407073/404622/554200/563660/564062/446119/368672/337190/569425/100001188/569063/394071/796309/114452/436738/798622
GO:0010243	response to organonitrogen compound	162	0.497051	1.79425	5.74289e-05	0.00401474	0.00353731	1970	tags=31%, list=16%, signal=26%	378727/325317/337413/378848/334189/431772/553288/548604/387261/100149048/327197/559403/321585/393454/553512/406243/554091/394164/393285/30354/100536675/100321338/335817/415242/560638/606559/406753/373105/562137/30078/170784/436839/321315/497596/735249/436724/792752/335226/30767/568615/406310/563777/553455/324005/554093/565499/553657/100329656/777716/563953
GO:0035336	long-chain fatty-acyl-CoA metabolic process	12	0.813883	1.79839	0.00132978	0.0329576	0.0290383	477	tags=33%, list=4%, signal=32%	393425/393622/317738/555308
GO:0044265	cellular macromolecule catabolic process	500	0.456891	1.82315	4.07531e-10	2.36516e-07	2.08389e-07	2933	tags=38%, list=24%, signal=30%	325317/393489/378848/324855/101886651/326884/335736/431772/553288/405805/322265/449987/799058/403011/558956/573095/327197/393261/393941/406618/321585/564497/321943/393454/393180/445033/406787/402850/406243/445285/322181/565522/321947/492805/321832/554091/449811/64278/394164/334337/327330/336786/393922/445284/406445/30388/100535720/556813/557906/393566/393544/30649/553627/550287/415221/394112/5623…
GO:0006165	nucleoside diphosphate phosphorylation	39	0.628104	1.82525	0.00159492	0.0378066	0.0333106	1233	tags=41%, list=10%, signal=37%	334116/751668/323107/369193/406696/561416/406367/557919/335817/566398/114551/321224/30085/560753/560944/246094
GO:0046939	nucleotide phosphorylation	40	0.627942	1.82949	0.00220183	0.0484019	0.0426459	1233	tags=39%, list=10%, signal=35%	334116/751668/323107/369193/406696/561416/406367/557919/335817/566398/114551/321224/30085/560753/560944/246094
GO:0042026	protein refolding	15	0.784643	1.83283	0.00214922	0.0476599	0.0419922	1511	tags=50%, list=13%, signal=44%	30671/378848/560481/282676/406814/368243/373085/323922
GO:0043436	oxoacid metabolic process	383	0.467406	1.83521	1.9734e-08	3.91627e-06	3.45054e-06	1735	tags=27%, list=14%, signal=24%	378727/386661/100333321/393096/334116/393425/327512/751668/30496/406528/393622/323107/369193/436922/100318317/406696/561416/337230/100000160/317738/100004700/559020/794667/322614/114427/606663/393714/572518/324188/449661/406367/321621/447847/394138/559403/100006303/334393/394142/100321249/555308/557919/562037/30354/793834/445178/368235/445405/336541/335817/338183/567861/402822/568448/406762/40680…
GO:0019752	carboxylic acid metabolic process	380	0.469905	1.84366	1.87113e-08	3.91627e-06	3.45054e-06	1735	tags=27%, list=14%, signal=24%	378727/386661/100333321/393096/334116/393425/327512/751668/30496/406528/393622/323107/369193/436922/100318317/406696/561416/337230/100000160/317738/100004700/559020/794667/322614/114427/606663/393714/572518/324188/449661/406367/321621/447847/394138/559403/100006303/334393/394142/100321249/555308/557919/562037/30354/793834/445178/368235/445405/336541/335817/338183/567861/402822/568448/406762/40680…
GO:0009185	ribonucleoside diphosphate metabolic process	37	0.64635	1.85236	0.00140023	0.0340365	0.0299888	1233	tags=41%, list=10%, signal=36%	334116/751668/323107/369193/406696/561416/406367/557919/335817/566398/114551/321224/560753/560944/246094
GO:0046031	ADP metabolic process	34	0.658629	1.8554	0.00224447	0.048914	0.0430971	1233	tags=44%, list=10%, signal=40%	334116/751668/323107/369193/406696/561416/406367/557919/335817/566398/114551/321224/560753/560944/246094
GO:0051084	'de novo' post-translational protein folding	19	0.751902	1.85607	0.00135732	0.0333137	0.029352	1745	tags=40%, list=15%, signal=34%	30671/378848/560481/445144/373085/792752/58041/324005
GO:0006633	fatty acid biosynthetic process	50	0.616971	1.864	0.000400625	0.0140211	0.0123537	2190	tags=42%, list=18%, signal=34%	386661/393096/393425/436922/100318317/317738/559020/559403/30354/406605/554145/799964/559290/334121/792257/556236/322626/335159/570606/393441/436905
GO:0006641	triglyceride metabolic process	29	0.687087	1.8648	0.00105221	0.0286019	0.0252005	889	tags=31%, list=7%, signal=29%	378727/393096/325875/436610/30354/492799/568368/550572/560638
GO:0072330	monocarboxylic acid biosynthetic process	59	0.594775	1.86756	0.000509815	0.0163323	0.0143901	2285	tags=39%, list=19%, signal=32%	386661/393096/393425/436922/100318317/100000160/317738/559020/559403/30354/406605/554145/799964/559290/334121/449925/792257/556236/322626/335159/570606/393441/436905/100000160
GO:0009135	purine nucleoside diphosphate metabolic process	35	0.658232	1.86765	0.000880947	0.0253072	0.0222977	1233	tags=43%, list=10%, signal=39%	334116/751668/323107/369193/406696/561416/406367/557919/335817/566398/114551/321224/560753/560944/246094
GO:0009179	purine ribonucleoside diphosphate metabolic process	35	0.658232	1.86765	0.000880947	0.0253072	0.0222977	1233	tags=43%, list=10%, signal=39%	334116/751668/323107/369193/406696/561416/406367/557919/335817/566398/114551/321224/560753/560944/246094
GO:0000387	spliceosomal snRNP assembly	20	0.745278	1.86886	0.00183606	0.042583	0.037519	2433	tags=75%, list=20%, signal=60%	192331/393476/445404/192330/393979/550244/558581/393669/30699/550271/447922/100002528/556273/415171/30432
GO:0048193	Golgi vesicle transport	146	0.521886	1.8707	3.47752e-05	0.00303144	0.00267094	3264	tags=48%, list=27%, signal=36%	101883329/567774/114464/550581/559775/406755/492470/393372/30187/791169/373129/114454/393648/327277/368488/338138/393990/405848/492492/402889/798071/327268/336466/492462/445093/373105/321550/325464/445249/557962/260439/406674/393634/556724/795732/554151/556592/393582/393290/393110/337386/100537975/324569/100001316/405827/554200/399661/393374/393265/326716/563511/571870/641490/768247/100000526/394…
GO:0006631	fatty acid metabolic process	126	0.533403	1.8743	4.06136e-05	0.00320847	0.00282692	2190	tags=30%, list=18%, signal=25%	378727/386661/393096/393425/393622/436922/100318317/317738/100004700/559020/559403/555308/30354/793834/406803/406605/560638/554145/406421/799964/406623/559290/100126812/336606/492363/334121/792257/325724/556236/450052/322626/567157/335159/449662/570606/393639/393441/436905
GO:0006986	response to unfolded protein	38	0.651141	1.87847	0.000879451	0.0253072	0.0222977	1854	tags=41%, list=15%, signal=35%	30671/378848/563855/140614/558071/393454/560481/282676/791169/373123/406753/735249/373085/554093/556580/565499
GO:0045047	protein targeting to ER	22	0.737625	1.89162	0.00122845	0.031689	0.0279205	1140	tags=55%, list=9%, signal=49%	393489/431772/266796/325704/327335/619260/406652/393963/791986/436845/606666/266757
GO:0072599	establishment of protein localization to endoplasmic reticulum	22	0.737625	1.89162	0.00122845	0.031689	0.0279205	1140	tags=55%, list=9%, signal=49%	393489/431772/266796/325704/327335/619260/406652/393963/791986/436845/606666/266757
GO:0030433	ubiquitin-dependent ERAD pathway	49	0.630588	1.89306	0.000334817	0.0137239	0.0120919	1854	tags=49%, list=15%, signal=42%	325317/378848/431772/327197/321585/393454/406243/554091/394164/606559/406753/30078/170784/321315/497596/735249/436724/792752/335226/563777/553455/324005/554093/565499
GO:0030163	protein catabolic process	395	0.482618	1.8965	5.61351e-10	2.36516e-07	2.08389e-07	1905	tags=30%, list=16%, signal=26%	325317/393489/378848/324855/368917/326884/335736/431772/553288/405805/322265/799058/403011/558956/573095/327197/393261/393941/406618/321585/564497/321943/393454/445033/359835/406787/406243/445285/322181/321947/492805/321832/554091/449811/64278/394164/334337/327330/336786/393922/445284/406445/30388/556813/557906/393544/30649/553627/550287/415221/394112/562396/100000479/561841/751724/326687/436882/…
GO:0006458	'de novo' protein folding	20	0.757683	1.89997	0.00116041	0.0308791	0.0272069	1745	tags=43%, list=15%, signal=37%	30671/378848/560481/403080/445144/373085/792752/58041/324005
GO:0006006	glucose metabolic process	50	0.62899	1.90032	0.000237937	0.0107411	0.0094638	1233	tags=32%, list=10%, signal=29%	378727/100330524/794083/794083/406696/561416/560068/406367/570579/557919/334205/566398/569348/560753/560944/394000/246094
GO:0034976	response to endoplasmic reticulum stress	88	0.580492	1.90799	6.67281e-05	0.00432535	0.00381098	2249	tags=50%, list=19%, signal=41%	325317/378848/431772/553288/327197/140614/386712/321585/558071/393454/406243/554091/394164/791169/571470/404620/606559/406753/30078/170784/378851/378980/321315/497596/735249/436724/792752/335226/568615/406310/561924/563777/553455/324005/554093/556580/559564/565499/334658/554998/322756/393578/553700/559811
GO:0005996	monosaccharide metabolic process	76	0.595124	1.90921	7.29701e-05	0.00449923	0.00396418	1233	tags=29%, list=10%, signal=26%	378727/100330524/751668/794083/794083/406696/561416/560068/386663/678540/406367/368229/100321249/570579/557919/334205/566398/569348/321224/560753/560944/394000/246094
GO:0071456	cellular response to hypoxia	14	0.831924	1.91012	0.000382389	0.0140211	0.0123537	893	tags=36%, list=7%, signal=33%	406602/559569/373126/393376/436868
GO:0032787	monocarboxylic acid metabolic process	199	0.518466	1.91464	6.25909e-07	8.51643e-05	7.50365e-05	1687	tags=27%, list=14%, signal=23%	378727/386661/393096/334116/393425/751668/393622/323107/369193/436922/100318317/406696/561416/100000160/317738/100004700/559020/324188/406367/559403/555308/557919/30354/793834/335817/406762/406803/566398/114551/406605/560638/321224/100006589/554145/406421/560753/497562/560944/799964/445233/406623/559290/246094/100126812/336606/492363/334121/449925/792257/492719/325724/556236/393160/450052
GO:0006888	endoplasmic reticulum to Golgi vesicle-mediated transport	71	0.597248	1.91598	8.00572e-05	0.00481868	0.00424564	2063	tags=48%, list=17%, signal=40%	567774/114464/550581/559775/393372/30187/791169/373129/114454/327277/368488/338138/393990/405848/492492/798071/327268/336466/492462/445093/321550/325464/445249/260439/393634/554151/393110/100537975/100001316/405827/399661/393374/393265/326716
GO:0016236	macroautophagy	77	0.595218	1.91707	0.000102394	0.00550747	0.00485252	3123	tags=52%, list=26%, signal=39%	100330105/564072/555795/561208/100149048/327197/386712/492805/791223/337168/437002/566914/337220/548346/403036/407723/555970/541406/550597/100329883/100333016/322756/641330/393578/321965/436933/556338/560881/394011/550411/323208/566014/336632/324254/406466/100000277/100003524/567680/101243556/567385/541415
GO:0036294	cellular response to decreased oxygen levels	15	0.824157	1.92513	0.000396039	0.0140211	0.0123537	893	tags=33%, list=7%, signal=31%	406602/559569/373126/393376/436868
GO:0071453	cellular response to oxygen levels	15	0.824157	1.92513	0.000396039	0.0140211	0.0123537	893	tags=33%, list=7%, signal=31%	406602/559569/373126/393376/436868
GO:0009628	response to abiotic stimulus	184	0.526305	1.92726	9.46235e-07	0.000113909	0.000100363	1665	tags=24%, list=14%, signal=21%	406602/317638/565155/791518/378866/30496/559569/373126/378848/553686/406696/30682/100151416/30637/334488/30296/558071/393376/553512/449811/58100/449848/393285/336612/563771/100003956/30674/325004/436868/393558/406814/406713/64604/567548/326857/394242/100007313/368243/724005/323922/550474/386932/561924/406258
GO:1905037	autophagosome organization	40	0.662098	1.929	0.000336583	0.0137239	0.0120919	1177	tags=30%, list=10%, signal=27%	100330105/564072/555795/561208/492805/791223/437002/566914/337220/548346/403036/407723
GO:0000045	autophagosome assembly	38	0.669257	1.93073	0.000429821	0.0144456	0.0127278	1177	tags=32%, list=10%, signal=29%	100330105/564072/555795/561208/492805/791223/437002/566914/337220/548346/403036/407723
GO:0019318	hexose metabolic process	72	0.604537	1.94418	6.88232e-05	0.00434963	0.00383237	1233	tags=29%, list=10%, signal=26%	378727/100330524/751668/794083/794083/406696/561416/560068/386663/678540/406367/368229/570579/557919/334205/566398/569348/321224/560753/560944/394000/246094
GO:0006096	glycolytic process	30	0.713777	1.94865	0.000357391	0.0138998	0.0122468	1233	tags=50%, list=10%, signal=45%	334116/751668/323107/369193/406696/561416/406367/557919/335817/566398/114551/321224/560753/560944/246094
GO:0006757	ATP generation from ADP	30	0.713777	1.94865	0.000357391	0.0138998	0.0122468	1233	tags=50%, list=10%, signal=45%	334116/751668/323107/369193/406696/561416/406367/557919/335817/566398/114551/321224/560753/560944/246094
GO:0006511	ubiquitin-dependent protein catabolic process	316	0.5021	1.95319	3.53424e-09	1.11682e-06	9.84007e-07	1905	tags=30%, list=16%, signal=26%	325317/393489/378848/324855/326884/335736/431772/405805/322265/799058/403011/573095/327197/393261/393941/406618/321585/564497/321943/393454/445033/406787/406243/445285/322181/321947/492805/321832/554091/449811/394164/334337/327330/336786/393922/445284/406445/556813/557906/393544/550287/415221/394112/562396/100000479/561841/751724/326687/335888/503534/386967/100002034/606559/406753/553013/415202/3…
GO:0036503	ERAD pathway	56	0.626411	1.95912	9.80673e-05	0.00550747	0.00485252	1854	tags=48%, list=15%, signal=41%	325317/378848/431772/553288/327197/321585/393454/406243/554091/394164/606559/406753/30078/170784/321315/497596/735249/436724/792752/335226/568615/406310/563777/553455/324005/554093/565499
GO:0044257	cellular protein catabolic process	367	0.500012	1.96246	1.1515e-10	1.4474e-07	1.27527e-07	1905	tags=31%, list=16%, signal=27%	325317/393489/378848/324855/326884/335736/431772/553288/405805/322265/799058/403011/558956/573095/327197/393261/393941/406618/321585/564497/321943/393454/445033/406787/406243/445285/322181/321947/492805/321832/554091/449811/64278/394164/334337/327330/336786/393922/445284/406445/30388/556813/557906/393544/30649/553627/550287/415221/394112/562396/100000479/561841/751724/326687/436882/335888/445413/…
GO:0051603	proteolysis involved in cellular protein catabolic process	364	0.501691	1.96863	1.55392e-10	1.4474e-07	1.27527e-07	1905	tags=31%, list=16%, signal=27%	325317/393489/378848/324855/326884/335736/431772/553288/405805/322265/799058/403011/558956/573095/327197/393261/393941/406618/321585/564497/321943/393454/445033/406787/406243/445285/322181/321947/492805/321832/554091/449811/64278/394164/334337/327330/336786/393922/445284/406445/30388/556813/557906/393544/30649/553627/550287/415221/394112/562396/100000479/561841/751724/326687/436882/335888/445413/…
GO:0019941	modification-dependent protein catabolic process	322	0.505727	1.97095	4.88703e-10	2.36516e-07	2.08389e-07	1905	tags=30%, list=16%, signal=26%	325317/393489/378848/324855/326884/335736/431772/405805/322265/799058/403011/558956/573095/327197/393261/393941/406618/321585/564497/321943/393454/445033/406787/406243/445285/322181/321947/492805/321832/554091/449811/394164/334337/327330/336786/393922/445284/406445/556813/557906/393544/550287/415221/394112/562396/100000479/561841/751724/326687/335888/503534/386967/100002034/606559/406753/553013/4…
GO:0043632	modification-dependent macromolecule catabolic process	327	0.504459	1.97262	7.82716e-10	2.82672e-07	2.49057e-07	2094	tags=32%, list=17%, signal=27%	325317/393489/378848/324855/326884/335736/431772/405805/322265/799058/403011/558956/573095/327197/393261/393941/406618/321585/564497/321943/393454/445033/406787/406243/445285/322181/321947/492805/321832/554091/449811/394164/334337/327330/336786/393922/445284/406445/556813/557906/393544/550287/415221/394112/562396/100000479/561841/751724/566106/326687/335888/503534/386967/100002034/606559/406753/5…
GO:0035967	cellular response to topologically incorrect protein	47	0.659029	1.97683	0.000106473	0.00560758	0.00494072	1854	tags=44%, list=15%, signal=37%	30671/378848/553288/327197/140614/558071/560481/282676/791169/373123/406753/553013/735249/436724/373085/792752/406310/324005/554093/556580/565499
GO:0043161	proteasome-mediated ubiquitin-dependent protein catabolic process	194	0.537362	1.98486	1.36885e-07	2.30697e-05	2.03262e-05	1951	tags=33%, list=16%, signal=28%	325317/393489/378848/324855/326884/431772/405805/799058/403011/573095/327197/393261/393941/321585/393454/406787/406243/445285/322181/321947/492805/554091/449811/394164/327330/336786/445284/557906/550287/415221/394112/562396/100000479/751724/100002034/606559/406753/553013/415202/322073/393567/569903/30078/406816/170784/321315/497596/735249/100000122/436724/792752/327005/266981/335226/553294/563777…
GO:0018126	protein hydroxylation	18	0.821381	1.98777	0.000158006	0.00753661	0.00664035	893	tags=50%, list=7%, signal=46%	406602/559569/373126/570779/556077/373132/266962/791209/436868
GO:0035966	response to topologically incorrect protein	51	0.662628	2.01329	2.41608e-05	0.00244314	0.0021526	1854	tags=44%, list=15%, signal=38%	30671/378848/563855/553288/327197/140614/558071/393454/560481/282676/791169/373123/406753/553013/735249/436724/373085/792752/406310/324005/554093/556580/565499
GO:0070972	protein localization to endoplasmic reticulum	32	0.724351	2.01838	0.000147754	0.00718312	0.0063289	1204	tags=53%, list=10%, signal=48%	393489/334189/431772/266796/325704/327335/619260/373129/406652/393963/393648/368488/791986/436845/606666/266757/325464
GO:0010498	proteasomal protein catabolic process	223	0.561388	2.10005	1.71764e-10	1.4474e-07	1.27527e-07	1951	tags=36%, list=16%, signal=30%	325317/393489/378848/324855/326884/335736/431772/553288/405805/799058/403011/573095/327197/393261/393941/321585/393454/445033/406787/406243/445285/322181/321947/492805/554091/449811/64278/394164/327330/336786/445284/406445/30388/557906/30649/550287/415221/394112/562396/100000479/751724/326687/436882/445413/100002034/606559/406753/553013/415202/322073/793897/393567/569903/30078/406816/30647/170784…
GO:0006090	pyruvate metabolic process	40	0.722614	2.10531	9.7932e-06	0.00103155	0.000908878	1233	tags=42%, list=10%, signal=38%	378727/334116/751668/323107/369193/406696/561416/406367/557919/335817/566398/114551/321224/560753/560944/445233/246094
GO:0006457	protein folding	106	0.634342	2.1586	1.77932e-08	3.91627e-06	3.45054e-06	1797	tags=41%, list=15%, signal=35%	30671/393321/565155/335865/792610/325317/378848/565968/334086/100004382/558042/386709/415155/560481/282676/406289/336612/553265/403080/368924/503766/791222/322544/406814/449774/58154/394029/767700/406773/378851/394242/368243/321315/445144/373085/792752/323922/559037/568182/58041/100332309/324005/436626/797907
GO:0036293	response to decreased oxygen levels	53	0.746525	2.29351	5.22285e-08	9.43098e-06	8.30944e-06	1138	tags=36%, list=9%, signal=33%	406602/317638/791518/378866/30496/559569/373126/378848/406696/30682/30296/558071/393376/393285/336612/325004/436868/393558/406713
GO:0001666	response to hypoxia	52	0.748728	2.29647	2.0139e-08	3.91627e-06	3.45054e-06	1138	tags=37%, list=9%, signal=33%	406602/317638/791518/378866/30496/559569/373126/378848/406696/30682/30296/558071/393376/393285/336612/325004/436868/393558/406713
GO:0070482	response to oxygen levels	54	0.745566	2.30561	1.25731e-08	3.53164e-06	3.11165e-06	1138	tags=35%, list=9%, signal=32%	406602/317638/791518/378866/30496/559569/373126/378848/406696/30682/30296/558071/393376/393285/336612/325004/436868/393558/406713

## Sheet: KEGG
ID	Description	setSize	enrichmentScore	NES	pvalue	p.adjust	qvalue	rank	leading_edge	core_enrichment
dre03030	DNA replication	35	-0.659642	-1.98347	0.000439352	0.011057	0.0089412	1518	tags=37%, list=13%, signal=33%	317740/322059/192320/192333/553610/692256/556995/407653/192323/192338/337598/553405/286747
dre04110	Cell cycle	109	-0.465313	-1.69703	0.00105118	0.0132274	0.0106962	336	tags=16%, list=3%, signal=15%	406715/777733/562283/317763/30686/406695/393148/192295/30654/393548/101885420/58025/797406/192323/192338/337598/286747
dre04137	Mitophagy - animal	64	0.523055	1.63712	0.00610168	0.0484923	0.039213	2782	tags=50%, list=23%, signal=39%	100330105/554650/30296/393376/494576/791223/337168/335916/114401/30488/492357/403036/554092/561219/323563/692289/336159/30502/559564/393228/393902/324152/415099/553776/567448/100149273/325084/65236/492676/797988/406466/114833/565434
dre01200	Carbon metabolism	102	0.494511	1.65884	0.00116225	0.0134999	0.0109166	1233	tags=26%, list=10%, signal=24%	334116/327512/751668/323107/369193/406696/561416/322670/606663/321621/393427/570579/557919/335817/568448/406762/566398/799963/114551/569348/321224/100006589/406421/560753/560944/445233/246094
dre01240	Biosynthesis of cofactors	127	0.483485	1.66305	0.000608435	0.0114217	0.00923605	1630	tags=31%, list=14%, signal=27%	327512/100007686/445097/445071/641479/334494/450084/394181/368229/678634/798974/394142/407663/641479/562037/321294/406789/553717/494176/333974/393580/338290/447802/30085/116991/570866/799805/266992/554136/322089/447920/192305/791612/326857/100004977/550322/553671/334195/100008541/100144628/664750
dre03018	RNA degradation	66	0.530781	1.66999	0.00422652	0.0375414	0.0303577	2702	tags=49%, list=22%, signal=38%	334116/561416/492479/449987/114432/100538016/402850/282676/406245/566017/100535720/563948/321940/415167/560944/393669/557829/100007313/573047/373085/406788/393827/569055/450057/565659/606498/559653/474329/560386/792831/57924/550247/393712
dre00860	Porphyrin metabolism	32	0.608754	1.70982	0.00580635	0.0484923	0.039213	983	tags=26%, list=8%, signal=24%	791518/100002875/641479/394181/641479/562037/321294/338290/556389
dre00830	Retinol metabolism	33	0.619567	1.74098	0.00340446	0.0321296	0.0259814	752	tags=29%, list=6%, signal=28%	325875/641479/324188/324340/393427/407663/641479/325922/494176/393580
dre01230	Biosynthesis of amino acids	61	0.563777	1.74973	0.00225046	0.0226547	0.0183196	1080	tags=31%, list=9%, signal=28%	334116/327512/323107/369193/406696/561416/322670/794667/322614/606663/394138/678634/335817/568448/799963/114551/100006589/560753/560944
dre03040	Spliceosome	117	0.516172	1.76453	0.00038905	0.011057	0.0089412	2065	tags=39%, list=17%, signal=33%	30671/393480/192318/558042/321544/570994/192331/393476/393840/402896/445404/324121/566017/192328/100535720/286774/394018/563948/192330/393979/550244/557103/406824/393282/446168/415167/393669/445383/334283/394059/321555/192325/573047/799690/790924/572679/606595/406495/100005893/503767/494534/796388/447922/492511/415157/492495
dre01212	Fatty acid metabolism	56	0.589094	1.7819	0.000907655	0.0124596	0.0100754	1980	tags=29%, list=16%, signal=24%	386661/393425/393622/317738/559403/555308/793834/554145/406421/336606/334121/562292/322626/567157/335159/449662
dre00020	Citrate cycle (TCA cycle)	31	0.662039	1.84336	0.000890481	0.0124596	0.0100754	935	tags=16%, list=8%, signal=15%	378727/436922/322670/568448/100006589
dre01040	Biosynthesis of unsaturated fatty acids	22	0.717136	1.8486	0.00208202	0.022456	0.0181589	2182	tags=41%, list=18%, signal=34%	386661/393425/317738/554145/406421/334121/322626/449662/393441
dre04216	Ferroptosis	41	0.643767	1.87798	0.000559574	0.0114217	0.00923605	973	tags=24%, list=8%, signal=22%	100330105/791518/393622/436651/450084/796322/555308/333974/321844/352929
dre00010	Glycolysis / Gluconeogenesis	56	0.622111	1.88177	0.000153127	0.00578053	0.00467439	1333	tags=38%, list=11%, signal=33%	378727/334116/751668/30496/323107/369193/406696/561416/406367/393427/557919/335817/566398/114551/321224/560753/560944/799805/394000/246094/447920
dre00970	Aminoacyl-tRNA biosynthesis	39	0.665845	1.92803	0.000680761	0.0114217	0.00923605	2105	tags=44%, list=18%, signal=36%	337230/108179007/114427/449661/447847/334393/562037/368235/445405/338183/337070/368284/324940/569778/568332/503745/394188
dre03320	PPAR signaling pathway	60	0.642376	1.98269	3.62697e-05	0.00182557	0.00147624	1229	tags=23%, list=10%, signal=21%	378727/386661/794841/568656/393622/58128/553512/555308/30354/492647/406421/447944/30708/171478
dre03050	Proteasome	41	0.790483	2.30598	1.03947e-08	7.84801e-07	6.34624e-07	1298	tags=68%, list=11%, signal=61%	326884/322265/799058/403011/573095/393261/393941/321585/445033/321898/445285/321947/64278/327330/336786/393922/406445/30388/393544/30649/550287/415221/326687/436882/445413/415202/793897/30647
dre04141	Protein processing in endoplasmic reticulum	143	0.672918	2.34596	5.58128e-14	8.42773e-12	6.81503e-12	2039	tags=49%, list=17%, signal=41%	30671/393321/565155/325317/322160/378848/324855/550581/553288/266796/394028/327197/140614/558071/100334730/386709/559775/338155/492805/321832/394164/334337/406289/445284/406408/326701/553627/335985/100000479/368488/322544/798071/327268/406814/406753/791986/266757/58154/58081/322073/266797/767700/406816/170784/378851/321315/735249/436724/568308/335226/323922/566527/327447/393975/568615/406310/5619…

## Sheet: REACTOME
ID	Description	setSize	enrichmentScore	NES	pvalue	p.adjust	qvalue	rank	leading_edge	core_enrichment
R-DRE-5173105	O-linked glycosylation	38	-0.674634	-2.05504	9.02704e-05	0.000785815	0.000618858	1302	tags=32%, list=11%, signal=28%	561295/407659/562739/559073/406477/446214/561901/568792/405766/564734/324510/566298
R-DRE-68962	Activation of the pre-replicative complex	21	-0.72802	-1.89863	0.000675969	0.00527567	0.00415478	1900	tags=52%, list=16%, signal=44%	406462/317740/322059/553610/406715/407653/406695/192323/192338/337598/553405
R-DRE-176187	Activation of ATR in response to replication stress	18	-0.735472	-1.84082	0.00131713	0.00967394	0.00761857	334	tags=28%, list=3%, signal=27%	406715/406695/192323/192338/337598
R-DRE-211897	Cytochrome P450 - arranged by substrate type	16	-0.733167	-1.78899	0.00453409	0.0282445	0.0222435	468	tags=19%, list=4%, signal=18%	494153/414331/563369
R-DRE-389661	Glyoxylate metabolism and glycine degradation	11	-0.779384	-1.7455	0.00432939	0.0274734	0.0216363	3	tags=27%, list=0%, signal=27%	664765/436672/565385
R-DRE-5685938	HDR through Single Strand Annealing (SSA)	19	-0.676446	-1.72937	0.00604742	0.036338	0.0286175	156	tags=16%, list=1%, signal=16%	65226/406487/554171
R-DRE-8957322	Metabolism of steroids	42	-0.557268	-1.72664	0.00598593	0.0362897	0.0285794	496	tags=21%, list=4%, signal=20%	565503/768185/394148/492781/447807/571911/414331/768185/563369
R-DRE-74160	Gene expression (Transcription)	429	0.350196	1.36816	0.00348131	0.022729	0.0178999	2408	tags=26%, list=20%, signal=21%	562801/378866/403010/57934/406298/326884/100151416/321974/322265/548604/403011/573095/550394/393941/321585/445033/321898/445285/550263/321947/570579/393922/406445/568877/393544/415221/100005148/570945/553794/326687/30172/553705/449548/556421/436882/445413/323115/192302/393900/541344/386806/399480/406372/415202/393337/100002261/562137/334107/796803/100535764/30647/445170/30572/550235/436608/393690…
R-DRE-212436	Generic Transcription Pathway	311	0.369178	1.41058	0.00459693	0.0283756	0.0223468	2618	tags=28%, list=22%, signal=23%	378866/403010/406298/326884/100151416/321974/322265/548604/403011/573095/550394/393941/321585/445033/321898/445285/550263/321947/570579/393922/406445/568877/393544/415221/100005148/326687/553705/449548/436882/445413/323115/192302/393900/541344/399480/406372/415202/393337/100002261/562137/796803/30647/445170/550235/436608/393690/321602/323563/353295/415158/553758/406788/541325/373124/436782/403000…
R-DRE-73857	RNA Polymerase II Transcription	374	0.369326	1.43479	0.00191429	0.0131293	0.0103398	2618	tags=28%, list=22%, signal=23%	562801/378866/403010/406298/326884/100151416/321974/322265/548604/403011/573095/550394/393941/321585/445033/321898/445285/550263/321947/570579/393922/406445/568877/393544/415221/100005148/553794/326687/553705/449548/556421/436882/445413/323115/192302/393900/541344/386806/399480/406372/415202/393337/100002261/562137/796803/30647/445170/550235/436608/393690/192325/321602/323563/353295/415158/553758…
R-DRE-5689880	Ub-specific processing proteases	92	0.491835	1.61211	0.00166833	0.0116783	0.00919706	2813	tags=45%, list=23%, signal=34%	326884/322265/403011/57931/573095/393941/406618/321585/445033/321898/445285/321947/393922/406445/393544/415221/100005148/326687/436882/445413/415202/30647/550235/436724/553758/393962/436816/373107/100101645/563511/561390/334175/393858/563708/568334/563719/768121/449927/494031/565434/327528
R-DRE-9006925	Intracellular signaling by second messengers	133	0.46461	1.62257	0.00097877	0.00746724	0.00588072	1954	tags=29%, list=16%, signal=25%	368245/797371/100000160/326884/100151416/322265/403011/573095/393941/321585/445033/321898/445285/321947/393922/406445/393544/415221/326687/449548/327204/436882/445413/192302/399480/415202/493181/562137/30647/492763/550235/497384/494533/553758/373124/403000/326078/436816/100329656/378972/403145
R-DRE-1257604	PIP3 activates AKT signaling	118	0.474972	1.63805	0.00175025	0.0121268	0.00955026	1954	tags=33%, list=16%, signal=28%	368245/797371/100000160/326884/100151416/322265/403011/573095/393941/321585/445033/321898/445285/321947/393922/406445/393544/415221/326687/449548/327204/436882/445413/192302/399480/415202/493181/562137/30647/492763/550235/553758/373124/403000/326078/436816/100329656/378972/403145
R-DRE-674695	RNA Polymerase II Pre-transcription Events	43	0.561674	1.64189	0.00706194	0.0420619	0.0331253	2569	tags=44%, list=21%, signal=35%	550263/553705/556421/393900/100002261/796803/445170/192325/321602/541325/404599/436782/393827/450080/554099/100149268/324323/447935/415252
R-DRE-8939211	ESR-mediated signaling	65	0.530028	1.65569	0.00407756	0.0261195	0.02057	2504	tags=37%, list=21%, signal=30%	565155/321974/541536/394198/550263/415155/556504/335916/553705/192302/399480/796803/445170/368243/321602/403000/378972/321795/554099/798390/100149268/252913/317733/406796/325084
R-DRE-382551	Transport of small molecules	236	0.449174	1.65796	4.33733e-05	0.000414795	0.000326666	1815	tags=30%, list=15%, signal=26%	791518/570148/368245/326884/557046/322265/403011/573095/327197/393941/321585/570147/445033/282673/321898/445285/568265/557279/321947/566499/553767/334466/393922/406445/402949/100321338/559308/393544/415221/568448/503533/503709/406207/561160/326687/325402/436882/335888/445413/100004566/393558/652982/436954/794740/406753/555288/415202/405893/394083/566425/100148085/335025/30647/321324/368885/393932…
R-DRE-113418	Formation of the Early Elongation Complex	18	0.717405	1.68221	0.00439794	0.02765	0.0217754	2398	tags=67%, list=20%, signal=53%	550263/553705/393900/796803/445170/192325/541325/436782/450080/554099/100149268/324323
R-DRE-168249	Innate Immune System	348	0.440969	1.69523	3.11477e-06	4.80665e-05	3.78541e-05	1543	tags=24%, list=13%, signal=22%	30671/565155/449788/369193/570832/325875/406517/57934/368917/373081/326884/402979/322265/334488/403011/393866/573095/569613/327197/100004382/393941/321585/445033/394198/282673/321898/445285/321947/553767/449848/58131/393922/100330411/406289/566947/406408/619260/406445/574423/565078/777624/393544/394246/335817/415221/556641/335916/114401/415242/324560/326687/325402/338138/449548/327204/445039/7973…
R-DRE-70171	Glycolysis	19	0.718731	1.70316	0.00368363	0.0238208	0.0187598	1080	tags=42%, list=9%, signal=38%	751668/369193/386663/406367/557919/335817/560753/560944
R-DRE-75955	RNA Polymerase II Transcription Elongation	30	0.642426	1.70917	0.00530504	0.0324516	0.0255568	2569	tags=60%, list=21%, signal=47%	550263/553705/556421/393900/796803/445170/192325/321602/541325/404599/436782/393827/450080/554099/100149268/324323/447935/415252
R-DRE-983169	Class I MHC mediated antigen processing & presentation	164	0.480685	1.71894	0.000101338	0.000860109	0.000677367	1984	tags=30%, list=17%, signal=25%	325317/797371/326884/100009648/322265/403011/569773/573095/393941/321585/321943/445033/321898/445285/321947/393922/406445/557906/393544/394246/415221/394112/562396/565656/327277/326687/436882/335888/445413/503534/100002034/415202/415163/556864/30647/550235/567370/100000122/414843/266981/100331669/553294/404613/553341/406335/436816/393445/406836/431715/406807
R-DRE-3371556	Cellular response to heat stress	48	0.578653	1.71904	0.00315655	0.0210127	0.0165483	1095	tags=16%, list=9%, signal=15%	30671/565155/335865/327197/403080/570945/30172/399480
R-DRE-446203	Asparagine N-linked glycosylation	110	0.50655	1.72067	0.000703139	0.00542535	0.00427266	3264	tags=51%, list=27%, signal=37%	325317/335798/327197/368229/449676/378724/393664/30187/553627/567861/431767/373129/436629/393598/795591/327277/338138/405848/492760/336466/406753/436733/322073/325464/327601/445202/335083/100126013/561018/393536/494047/559149/393290/324569/327082/326716/571870/554143/403068/100000526/393461/573266/567886/796295/494077/58040/393124/445164/557960/566539/393980/436605/797938/415135/563594/334633
R-DRE-983168	Antigen processing: Ubiquitination & Proteasome degradation	147	0.491306	1.73544	8.10566e-05	0.000724177	0.000570315	1984	tags=32%, list=17%, signal=27%	797371/326884/100009648/322265/403011/569773/573095/393941/321585/321943/445033/321898/445285/321947/393922/406445/557906/393544/394246/415221/394112/562396/565656/326687/436882/335888/445413/503534/100002034/415202/556864/30647/550235/567370/100000122/414843/266981/100331669/553294/404613/553341/406335/436816/393445/406836/431715/406807
R-DRE-917937	Iron uptake and transport	26	0.673866	1.73654	0.001325	0.00967394	0.00761857	1516	tags=35%, list=13%, signal=30%	791518/553767/568448/325402/100004566/652982/335025/436799/368667
R-DRE-9018519	Estrogen-dependent gene expression	38	0.612001	1.73677	0.0028285	0.0190153	0.0149753	2315	tags=39%, list=19%, signal=32%	565155/321974/394198/550263/556504/335916/553705/192302/796803/445170/321602/321795/554099/100149268/252913
R-DRE-9706574	RHOBTB GTPase Cycle	10	0.826748	1.74178	0.00241262	0.0163817	0.0129012	122	tags=20%, list=1%, signal=20%	565155/57934
R-DRE-72086	mRNA Capping	18	0.747168	1.752	0.0016617	0.0116783	0.00919706	2398	tags=68%, list=20%, signal=55%	562801/550263/553705/393900/796803/445170/541325/450080/554099/405803/562801/100149268/324323
R-DRE-77075	RNA Pol II CTD phosphorylation and interaction with CE	18	0.747168	1.752	0.0016617	0.0116783	0.00919706	2398	tags=68%, list=20%, signal=55%	562801/550263/553705/393900/796803/445170/541325/450080/554099/405803/562801/100149268/324323
R-DRE-5689603	UCH proteinases	44	0.599248	1.75938	0.0033056	0.0217913	0.0171614	1596	tags=52%, list=13%, signal=45%	57934/326884/322265/403011/573095/393941/321585/445033/321898/445285/321947/393922/406445/393544/415221/326687/436882/445413/415202/30647/550235/368667/326866
R-DRE-199977	ER to Golgi Anterograde Transport	57	0.5834	1.79643	0.00127838	0.00953867	0.00751205	3264	tags=54%, list=27%, signal=40%	335798/449676/378724/393664/30187/431767/373129/795591/327277/338138/405848/336466/325464/335083/393290/324569/327082/326716/571870/100000526/573266/567886/58040/393124/445164/557960/393980/436605/797938/415135/334633
R-DRE-72172	mRNA Splicing	103	0.539042	1.7968	0.000122345	0.00101307	0.000797831	3030	tags=58%, list=25%, signal=44%	192318/558042/321544/550263/570994/192331/393476/393840/402896/324121/566017/100535720/286774/394018/563948/192330/393979/321844/724001/406824/553705/415167/386806/393669/445383/796803/334283/550385/394059/321555/445170/30736/192325/573047/799690/323490/572679/406495/100005893/503767/796388/447922/394092/573096/492511/415157/554099/100149268/436657/445314/572173/368735/321931/402984/570205/393951…
R-DRE-72203	Processing of Capped Intron-Containing Pre-mRNA	130	0.520021	1.81651	5.85767e-05	0.000537481	0.000423285	3030	tags=53%, list=25%, signal=40%	192318/558042/321544/550263/570994/192331/393476/393840/402896/324121/566017/100535720/286774/394018/563948/192330/393979/321844/570945/724001/406824/30172/553705/415167/386806/393669/445383/796803/334283/550385/394059/321555/445170/30736/192325/573047/799690/406852/323490/572679/403025/406495/100005893/503767/796388/447922/394092/573096/492511/415157/492495/321744/554099/559225/100149268/436657/…
R-DRE-6807878	COPI-mediated anterograde transport	36	0.65201	1.81802	0.0015781	0.0113993	0.00897732	3198	tags=61%, list=27%, signal=45%	335798/378724/393664/30187/431767/373129/795591/338138/405848/325464/335083/393290/324569/327082/326716/573266/567886/58040/393124/445164/436605/415135
R-DRE-72163	mRNA Splicing - Major Pathway	98	0.548562	1.81929	9.75966e-05	0.000838836	0.000660614	3030	tags=59%, list=25%, signal=45%	192318/558042/321544/550263/570994/192331/393476/393840/402896/324121/566017/100535720/286774/394018/563948/192330/393979/321844/724001/406824/553705/415167/386806/393669/445383/796803/334283/394059/321555/445170/30736/192325/573047/799690/323490/572679/406495/100005893/503767/796388/447922/394092/573096/492511/415157/554099/100149268/436657/572173/368735/321931/402984/570205/393951/436751/321852…
R-DRE-983705	Signaling by the B Cell Receptor (BCR)	52	0.603136	1.84022	0.0011479	0.0086603	0.0068203	1540	tags=42%, list=13%, signal=36%	326884/322265/403011/573095/393941/321585/445033/321898/445285/321947/393922/406445/393544/394246/415221/326687/436882/445413/415202/30647/550235/447814
R-DRE-8878171	Transcriptional regulation by RUNX1	81	0.570343	1.84405	0.000118621	0.000994364	0.000783097	1879	tags=35%, list=16%, signal=29%	326884/321974/322265/403011/573095/393941/321585/445033/321898/445285/321947/393922/406445/393544/415221/326687/436882/445413/323115/192302/406372/415202/30647/550235/353295/541325/436926/436816
R-DRE-195253	Degradation of beta-catenin by the destruction complex	43	0.633255	1.85113	0.000440557	0.00347835	0.00273933	1387	tags=51%, list=12%, signal=45%	326884/322265/403011/57931/573095/393941/321585/445033/321898/445285/321947/393922/406445/393544/415221/326687/449548/436882/445413/415202/30647/550235
R-DRE-3371571	HSF1-dependent transactivation	13	0.832375	1.86676	0.000379566	0.00303207	0.00238786	20	tags=15%, list=0%, signal=15%	30671/565155
R-DRE-5358351	Signaling by Hedgehog	67	0.599822	1.88383	0.00013928	0.00113941	0.000897325	2012	tags=39%, list=17%, signal=33%	326884/322265/403011/573095/327197/393941/321585/445033/321898/445285/321947/393922/406445/393544/415221/326687/436882/445413/415202/280652/30647/550235/494533/568615/554093/436816/192307
R-DRE-9711123	Cellular response to chemical stress	84	0.579175	1.88524	4.76509e-05	0.000449374	0.000353898	2325	tags=43%, list=19%, signal=35%	791518/406298/326884/322265/403011/573095/327197/393941/321585/445033/321898/445285/321947/393922/406445/393544/415221/326687/259190/436882/445413/541344/415202/30647/550235/436724/327447/415158/100331561/436816/378972/100005158/554101/563708/568423/436933
R-DRE-5610787	Hedgehog 'off' state	51	0.630835	1.90818	0.000188517	0.00152385	0.00120008	1571	tags=40%, list=13%, signal=35%	326884/322265/403011/573095/393941/321585/445033/321898/445285/321947/393922/406445/393544/415221/326687/436882/445413/415202/30647/550235/494533
R-DRE-6798695	Neutrophil degranulation	199	0.521884	1.91303	2.89371e-07	2.36991e-05	1.86639e-05	1476	tags=28%, list=12%, signal=25%	30671/565155/449788/369193/325875/406517/368917/373081/402979/322265/334488/403011/393866/569613/327197/100004382/393941/282673/321898/321947/449848/58131/393922/100330411/406289/566947/406408/619260/574423/565078/777624/393544/335817/556641/415242/324560/325402/338138/327204/797351/407646/100319064/322544/445413/768128/799964/447944/171478/399482/406296/402992/393932/405783/436839/406681/406645/…
R-DRE-6807070	PTEN Regulation	63	0.626937	1.94234	5.61825e-05	0.000522574	0.000411546	1934	tags=44%, list=16%, signal=37%	797371/326884/322265/403011/573095/393941/321585/445033/321898/445285/321947/393922/406445/393544/415221/326687/436882/445413/192302/415202/562137/30647/550235/553758/326078/436816/100329656/378972
R-DRE-8951664	Neddylation	110	0.572872	1.94596	5.46872e-06	7.25772e-05	5.71572e-05	1879	tags=35%, list=16%, signal=30%	326884/322265/403011/569773/573095/327197/393941/321585/393376/445033/321898/445285/321947/393922/406445/557906/393544/394246/415221/100307075/565656/326687/436882/445413/503534/406372/415202/30647/393198/550235/436724/266981/368667/327447/404613/553341/406622/557682/436816
R-DRE-3371497	HSP90 chaperone cycle for steroid hormone receptors (SHR) in the presence of ligand	24	0.764281	1.94963	8.80613e-05	0.00077654	0.000611553	1076	tags=38%, list=9%, signal=34%	30671/565155/335798/393664/493606/431767/100005148/795591/406814
R-DRE-2262752	Cellular responses to stress	232	0.532113	1.96265	1.44589e-08	3.27253e-06	2.57724e-06	1498	tags=24%, list=12%, signal=22%	30671/565155/335865/791518/559569/373126/335798/406298/326884/100151416/322265/403011/573095/327197/678628/393941/321585/558071/393376/445033/394198/321898/445285/321947/553767/393922/406445/393544/393664/493606/415221/335916/431767/403080/559391/100005148/570945/795591/326687/259190/325402/30172/436882/566362/445413/541344/406814/399480/415202/562137/335025/30647/550235/436608/436724/436799/4068…
R-DRE-8953897	Cellular responses to stimuli	232	0.532113	1.96265	1.44589e-08	3.27253e-06	2.57724e-06	1498	tags=24%, list=12%, signal=22%	30671/565155/335865/791518/559569/373126/335798/406298/326884/100151416/322265/403011/573095/327197/678628/393941/321585/558071/393376/445033/394198/321898/445285/321947/553767/393922/406445/393544/393664/493606/415221/335916/431767/403080/559391/100005148/570945/795591/326687/259190/325402/30172/436882/566362/445413/541344/406814/399480/415202/562137/335025/30647/550235/436608/436724/436799/4068…
R-DRE-5621481	C-type lectin receptors (CLRs)	56	0.642618	1.97357	6.59611e-05	0.000597168	0.000470291	2080	tags=46%, list=17%, signal=38%	326884/322265/403011/573095/393941/321585/445033/321898/445285/321947/393922/406445/393544/394246/415221/326687/436882/445413/415202/30647/550235/447814/403000/436816/406807/394247
R-DRE-69275	G2/M Transition	85	0.607641	1.97954	2.97089e-06	4.69125e-05	3.69452e-05	2108	tags=41%, list=18%, signal=34%	565155/326884/322265/403011/573095/393941/321585/445033/321898/445285/321947/393922/406445/334728/393544/393664/394246/415221/431767/795591/326687/449548/436882/445413/415202/30647/550235/336159/541325/327263/436816/335124/394247/107966129/450080
R-DRE-453274	Mitotic G2-G2/M phases	86	0.607319	1.9806	5.12827e-06	6.96419e-05	5.48455e-05	2108	tags=40%, list=18%, signal=33%	565155/326884/322265/403011/573095/393941/321585/445033/321898/445285/321947/393922/406445/334728/393544/393664/394246/415221/431767/795591/326687/449548/436882/445413/415202/30647/550235/336159/541325/327263/436816/335124/394247/107966129/450080
R-DRE-5683057	MAPK family signaling cascades	134	0.569838	1.99315	5.48727e-07	2.36991e-05	1.86639e-05	1388	tags=31%, list=12%, signal=28%	368245/57934/100000160/326884/799483/114436/436702/334010/322265/403011/573095/558275/393941/321585/541536/445033/321898/445285/321947/406327/393922/406445/393544/565830/415221/114401/415242/445057/326687/449548/327204/393683/436882/445413/399480/415202/493181/571753/393854/30647/368243/550235/436608
R-DRE-3858494	Beta-catenin independent WNT signaling	58	0.653846	2.00625	1.34858e-05	0.000146341	0.000115249	1540	tags=42%, list=13%, signal=37%	326884/322265/403011/573095/393941/321585/445033/321898/445285/321947/393922/406445/393544/415221/326687/561183/327204/436882/445413/415202/100148085/30647/550235/497384/447814
R-DRE-8939236	RUNX1 regulates transcription of genes involved in differentiation of HSCs	44	0.68452	2.00974	3.60919e-05	0.000350092	0.00027571	1387	tags=45%, list=12%, signal=40%	326884/322265/403011/573095/393941/321585/445033/321898/445285/321947/393922/406445/393544/415221/326687/436882/445413/415202/30647/550235
R-DRE-5673001	RAF/MAP kinase cascade	115	0.590146	2.01651	1.05049e-06	2.972e-05	2.34056e-05	1387	tags=31%, list=12%, signal=28%	368245/57934/100000160/326884/799483/114436/436702/322265/403011/573095/393941/321585/541536/445033/321898/445285/321947/406327/393922/406445/393544/415221/114401/415242/445057/326687/449548/393683/436882/445413/399480/415202/493181/571753/393854/30647/550235
R-DRE-9762114	GSK3B and BTRC:CUL1-mediated-degradation of NFE2L2	32	0.750906	2.02266	2.06089e-05	0.000212022	0.000166975	1387	tags=59%, list=12%, signal=53%	326884/322265/403011/573095/393941/321585/445033/321898/445285/321947/393922/393544/415221/326687/436882/445413/415202/30647/550235
R-DRE-9759194	Nuclear events mediated by NFE2L2	33	0.745284	2.02765	1.91614e-05	0.000200163	0.000157635	1387	tags=58%, list=12%, signal=51%	326884/322265/403011/573095/393941/321585/445033/321898/445285/321947/393922/393544/415221/326687/436882/445413/415202/30647/550235
R-DRE-4641257	Degradation of AXIN	33	0.750534	2.04193	1.3578e-05	0.000146341	0.000115249	1387	tags=64%, list=12%, signal=56%	326884/322265/403011/57931/573095/393941/321585/445033/321898/445285/321947/393922/406445/393544/415221/326687/436882/445413/415202/30647/550235
R-DRE-5684996	MAPK1/MAPK3 signaling	119	0.592201	2.04893	4.18931e-07	2.36991e-05	1.86639e-05	1387	tags=31%, list=12%, signal=28%	368245/57934/100000160/326884/799483/114436/436702/334010/322265/403011/573095/393941/321585/541536/445033/321898/445285/321947/406327/393922/406445/393544/415221/114401/415242/445057/326687/449548/393683/436882/445413/399480/415202/493181/571753/393854/30647/550235
R-DRE-5610785	GLI3 is processed to GLI3R by the proteasome	37	0.726206	2.04925	2.49151e-05	0.000252497	0.000198851	1387	tags=54%, list=12%, signal=48%	326884/322265/403011/573095/393941/321585/445033/321898/445285/321947/393922/406445/393544/415221/326687/436882/445413/415202/30647/550235
R-DRE-8953854	Metabolism of RNA	323	0.536465	2.05348	2.26476e-12	1.53777e-09	1.21105e-09	2461	tags=37%, list=20%, signal=30%	30671/562801/553641/326884/322265/403011/573095/393941/321585/192318/558042/445033/321544/402850/321898/445285/550263/570994/565522/321947/192331/393476/393840/402896/393922/324121/566017/406445/100535720/286774/394018/563948/393544/192330/415221/393979/321844/570945/724001/406824/326687/30172/553705/449548/553616/436882/445413/393900/436798/415167/386806/415202/30228/325284/393669/445383/796803/…
R-DRE-174143	APC/C-mediated degradation of cell cycle proteins	52	0.67411	2.05677	3.22179e-05	0.000317043	0.000249683	1387	tags=40%, list=12%, signal=36%	326884/322265/403011/573095/393941/321585/445033/321898/445285/321947/393922/406445/393544/415221/326687/436882/445413/415202/403012/30647/550235
R-DRE-453276	Regulation of mitotic cell cycle	52	0.67411	2.05677	3.22179e-05	0.000317043	0.000249683	1387	tags=40%, list=12%, signal=36%	326884/322265/403011/573095/393941/321585/445033/321898/445285/321947/393922/406445/393544/415221/326687/436882/445413/415202/403012/30647/550235
R-DRE-69017	CDK-mediated phosphorylation and removal of Cdc6	46	0.69974	2.06342	1.01368e-05	0.000112834	8.88612e-05	1387	tags=43%, list=12%, signal=39%	326884/322265/403011/573095/393941/321585/445033/321898/445285/321947/393922/406445/393544/415221/326687/436882/445413/415202/30647/550235
R-DRE-5687128	MAPK6/MAPK4 signaling	46	0.701197	2.06771	9.16564e-06	0.000103725	8.16868e-05	1388	tags=53%, list=12%, signal=47%	326884/322265/403011/573095/558275/393941/321585/445033/321898/445285/321947/393922/406445/393544/565830/415221/326687/327204/436882/445413/415202/30647/368243/550235/436608
R-DRE-350562	Regulation of ornithine decarboxylase (ODC)	32	0.769589	2.07299	5.66509e-06	7.25772e-05	5.71572e-05	1629	tags=66%, list=14%, signal=57%	326884/322265/403011/573095/393941/321585/445033/321898/445285/321947/393922/406445/393544/415221/326687/436882/445413/415202/30647/550235/100002007
R-DRE-5607764	CLEC7A (Dectin-1) signaling	48	0.699012	2.0766	5.5984e-06	7.25772e-05	5.71572e-05	2080	tags=53%, list=17%, signal=44%	326884/322265/403011/573095/393941/321585/445033/321898/445285/321947/393922/406445/393544/394246/415221/326687/436882/445413/415202/30647/550235/447814/403000/436816/406807/394247
R-DRE-8941858	Regulation of RUNX3 expression and activity	32	0.771602	2.07841	4.85133e-06	6.73777e-05	5.30623e-05	1387	tags=59%, list=12%, signal=53%	326884/322265/403011/573095/393941/321585/445033/321898/445285/321947/393922/393544/415221/326687/436882/445413/415202/30647/550235
R-DRE-1168372	Downstream signaling events of B Cell Receptor (BCR)	45	0.705392	2.07975	3.19783e-06	4.82518e-05	3.8e-05	1540	tags=48%, list=13%, signal=42%	326884/322265/403011/573095/393941/321585/445033/321898/445285/321947/393922/406445/393544/394246/415221/326687/436882/445413/415202/30647/550235/447814
R-DRE-5668541	TNFR2 non-canonical NF-kB pathway	44	0.708564	2.08033	8.45483e-06	9.73022e-05	7.66289e-05	2080	tags=59%, list=17%, signal=49%	326884/322265/403011/573095/393941/321585/445033/321898/445285/321947/393922/406445/393544/394246/415221/326687/100270764/436882/445413/415202/30647/550235/100333821/436816/373107/394247
R-DRE-382556	ABC-family proteins mediated transport	54	0.679457	2.08396	1.51619e-05	0.000160858	0.000126681	1879	tags=55%, list=16%, signal=46%	570148/326884/322265/403011/573095/327197/393941/321585/445033/321898/445285/321947/393922/406445/393544/415221/561160/326687/436882/445413/406753/415202/30647/550235/566515/568615/406310/554093/541490/436816
R-DRE-69202	Cyclin E associated events during G1/S transition	43	0.712964	2.08414	6.21009e-06	7.59343e-05	5.98009e-05	2270	tags=60%, list=19%, signal=49%	326884/100151416/322265/403011/573095/393941/321585/445033/321898/445285/321947/393922/393544/415221/326687/436882/445413/415202/30647/550235/541325/436816/378972/450080/30188/563708
R-DRE-8948751	Regulation of PTEN stability and activity	42	0.720315	2.09053	6.10928e-06	7.59343e-05	5.98009e-05	1387	tags=50%, list=12%, signal=44%	797371/326884/322265/403011/573095/393941/321585/445033/321898/445285/321947/393922/406445/393544/415221/326687/436882/445413/415202/30647/550235
R-DRE-69656	Cyclin A:Cdk2-associated events at S phase entry	44	0.712185	2.09096	6.53604e-06	7.78591e-05	6.13168e-05	2270	tags=59%, list=19%, signal=48%	326884/100151416/322265/403011/573095/393941/321585/445033/321898/445285/321947/393922/393544/415221/326687/436882/445413/415202/30647/550235/541325/436816/378972/450080/30188/563708
R-DRE-174178	APC/C:Cdh1 mediated degradation of Cdc20 and other APC/C:Cdh1 targeted proteins in late mitosis/early G1	46	0.709822	2.09315	4.86231e-06	6.73777e-05	5.30623e-05	1387	tags=43%, list=12%, signal=39%	326884/322265/403011/573095/393941/321585/445033/321898/445285/321947/393922/406445/393544/415221/326687/436882/445413/415202/30647/550235
R-DRE-187577	SCF(Skp2)-mediated degradation of p27/p21	37	0.744685	2.10139	7.33917e-06	8.59189e-05	6.76642e-05	1387	tags=54%, list=12%, signal=48%	326884/100151416/322265/403011/573095/393941/321585/445033/321898/445285/321947/393922/393544/415221/326687/436882/445413/415202/30647/550235
R-DRE-8878159	Transcriptional regulation by RUNX3	42	0.725362	2.10518	4.72493e-06	6.73777e-05	5.30623e-05	1387	tags=48%, list=12%, signal=42%	326884/322265/403011/573095/393941/321585/445033/321898/445285/321947/393922/568877/393544/415221/326687/436882/445413/415202/30647/550235
R-DRE-9755511	KEAP1-NFE2L2 pathway	45	0.714411	2.10634	1.91819e-06	4.20145e-05	3.30879e-05	1934	tags=60%, list=16%, signal=51%	326884/322265/403011/573095/327197/393941/321585/445033/321898/445285/321947/393922/406445/393544/415221/326687/436882/445413/541344/415202/30647/550235/436724/327447/100331561/436816/378972
R-DRE-8939902	Regulation of RUNX2 expression and activity	32	0.782966	2.10902	2.1023e-06	4.32564e-05	3.40659e-05	1387	tags=59%, list=12%, signal=53%	326884/322265/403011/573095/393941/321585/445033/321898/445285/321947/393922/393544/415221/326687/436882/445413/415202/30647/550235
R-DRE-4086400	PCP/CE pathway	48	0.710522	2.11079	2.3088e-06	4.3389e-05	3.41704e-05	1453	tags=49%, list=12%, signal=43%	326884/322265/403011/573095/393941/321585/445033/321898/445285/321947/393922/406445/393544/415221/326687/561183/327204/436882/445413/415202/100148085/30647/550235/497384
R-DRE-351202	Metabolism of polyamines	35	0.763125	2.11396	6.26262e-06	7.59343e-05	5.98009e-05	1387	tags=63%, list=12%, signal=56%	326884/322265/403011/573095/393941/321585/445033/321898/445285/321947/393922/394009/406445/393544/415221/326687/436882/445413/415202/30647/792097/550235
R-DRE-174084	Autodegradation of Cdh1 by Cdh1:APC/C	43	0.724155	2.11685	2.64999e-06	4.4222e-05	3.48264e-05	1387	tags=44%, list=12%, signal=39%	326884/322265/403011/573095/393941/321585/445033/321898/445285/321947/393922/393544/415221/326687/436882/445413/415202/30647/550235
R-DRE-4608870	Asymmetric localization of PCP proteins	33	0.77919	2.11989	2.0162e-06	4.27811e-05	3.36917e-05	1387	tags=61%, list=12%, signal=54%	326884/322265/403011/573095/393941/321585/445033/321898/445285/321947/393922/406445/393544/415221/326687/436882/445413/415202/30647/550235
R-DRE-5632684	Hedgehog 'on' state	43	0.725374	2.12042	2.44502e-06	4.36886e-05	3.44064e-05	1387	tags=49%, list=12%, signal=43%	326884/322265/403011/573095/393941/321585/445033/321898/445285/321947/393922/406445/393544/415221/326687/436882/445413/415202/280652/30647/550235
R-DRE-4641258	Degradation of DVL	32	0.787281	2.12064	1.69742e-06	3.84182e-05	3.02557e-05	1387	tags=62%, list=12%, signal=55%	326884/322265/403011/573095/393941/321585/445033/321898/445285/321947/393922/406445/393544/415221/326687/436882/445413/415202/30647/550235
R-DRE-174154	APC/C:Cdc20 mediated degradation of Securin	44	0.722417	2.121	3.43096e-06	5.0644e-05	3.9884e-05	1387	tags=45%, list=12%, signal=40%	326884/322265/403011/573095/393941/321585/445033/321898/445285/321947/393922/406445/393544/415221/326687/436882/445413/415202/30647/550235
R-DRE-176409	APC/C:Cdc20 mediated degradation of mitotic proteins	47	0.719713	2.12842	2.73538e-06	4.4222e-05	3.48264e-05	1387	tags=45%, list=12%, signal=40%	326884/322265/403011/573095/393941/321585/445033/321898/445285/321947/393922/406445/393544/415221/326687/436882/445413/415202/403012/30647/550235
R-DRE-176814	Activation of APC/C and APC/C:Cdc20 mediated degradation of mitotic proteins	47	0.719713	2.12842	2.73538e-06	4.4222e-05	3.48264e-05	1387	tags=45%, list=12%, signal=40%	326884/322265/403011/573095/393941/321585/445033/321898/445285/321947/393922/406445/393544/415221/326687/436882/445413/415202/403012/30647/550235
R-DRE-179419	APC:Cdc20 mediated degradation of cell cycle proteins prior to satisfation of the cell cycle checkpoint	47	0.719713	2.12842	2.73538e-06	4.4222e-05	3.48264e-05	1387	tags=45%, list=12%, signal=40%	326884/322265/403011/573095/393941/321585/445033/321898/445285/321947/393922/406445/393544/415221/326687/436882/445413/415202/403012/30647/550235
R-DRE-1236978	Cross-presentation of soluble exogenous antigens (endosomes)	31	0.795282	2.13475	1.55867e-06	3.69413e-05	2.90926e-05	1387	tags=65%, list=12%, signal=57%	326884/322265/403011/573095/393941/321585/445033/321898/445285/321947/393922/406445/393544/415221/326687/436882/445413/415202/30647/550235
R-DRE-174184	Cdc20:Phospho-APC/C mediated degradation of Cyclin A	46	0.725107	2.13822	1.57776e-06	3.69413e-05	2.90926e-05	1387	tags=46%, list=12%, signal=41%	326884/322265/403011/573095/393941/321585/445033/321898/445285/321947/393922/406445/393544/415221/326687/436882/445413/415202/403012/30647/550235
R-DRE-5607761	Dectin-1 mediated noncanonical NF-kB signaling	36	0.769228	2.14487	1.3118e-06	3.42581e-05	2.69795e-05	1387	tags=58%, list=12%, signal=52%	326884/322265/403011/573095/393941/321585/445033/321898/445285/321947/393922/406445/393544/394246/415221/326687/436882/445413/415202/30647/550235
R-DRE-5676590	NIK-->noncanonical NF-kB signaling	36	0.769228	2.14487	1.3118e-06	3.42581e-05	2.69795e-05	1387	tags=58%, list=12%, signal=52%	326884/322265/403011/573095/393941/321585/445033/321898/445285/321947/393922/406445/393544/394246/415221/326687/436882/445413/415202/30647/550235
R-DRE-69563	p53-Dependent G1 DNA Damage Response	35	0.775532	2.14832	2.36435e-06	4.3389e-05	3.41704e-05	1387	tags=60%, list=12%, signal=53%	326884/100151416/322265/403011/573095/393941/321585/445033/321898/445285/321947/393922/406445/393544/415221/326687/436882/445413/415202/30647/550235
R-DRE-69580	p53-Dependent G1/S DNA damage checkpoint	35	0.775532	2.14832	2.36435e-06	4.3389e-05	3.41704e-05	1387	tags=60%, list=12%, signal=53%	326884/100151416/322265/403011/573095/393941/321585/445033/321898/445285/321947/393922/406445/393544/415221/326687/436882/445413/415202/30647/550235
R-DRE-69615	G1/S DNA Damage Checkpoints	35	0.775532	2.14832	2.36435e-06	4.3389e-05	3.41704e-05	1387	tags=60%, list=12%, signal=53%	326884/100151416/322265/403011/573095/393941/321585/445033/321898/445285/321947/393922/406445/393544/415221/326687/436882/445413/415202/30647/550235
R-DRE-69601	Ubiquitin Mediated Degradation of Phosphorylated Cdc25A	30	0.807861	2.14931	7.52585e-07	2.36991e-05	1.86639e-05	1387	tags=67%, list=12%, signal=59%	326884/322265/403011/573095/393941/321585/445033/321898/445285/321947/393922/406445/393544/415221/326687/436882/445413/415202/30647/550235
R-DRE-69610	p53-Independent DNA Damage Response	30	0.807861	2.14931	7.52585e-07	2.36991e-05	1.86639e-05	1387	tags=67%, list=12%, signal=59%	326884/322265/403011/573095/393941/321585/445033/321898/445285/321947/393922/406445/393544/415221/326687/436882/445413/415202/30647/550235
R-DRE-69613	p53-Independent G1/S DNA damage checkpoint	30	0.807861	2.14931	7.52585e-07	2.36991e-05	1.86639e-05	1387	tags=67%, list=12%, signal=59%	326884/322265/403011/573095/393941/321585/445033/321898/445285/321947/393922/406445/393544/415221/326687/436882/445413/415202/30647/550235
R-DRE-75815	Ubiquitin-dependent degradation of Cyclin D	30	0.807861	2.14931	7.52585e-07	2.36991e-05	1.86639e-05	1387	tags=67%, list=12%, signal=59%	326884/322265/403011/573095/393941/321585/445033/321898/445285/321947/393922/406445/393544/415221/326687/436882/445413/415202/30647/550235
R-DRE-8852276	The role of GTSE1 in G2/M progression after G2 checkpoint	30	0.807861	2.14931	7.52585e-07	2.36991e-05	1.86639e-05	1387	tags=67%, list=12%, signal=59%	326884/322265/403011/573095/393941/321585/445033/321898/445285/321947/393922/406445/393544/415221/326687/436882/445413/415202/30647/550235
R-DRE-5658442	Regulation of RAS by GAPs	39	0.755618	2.15	5.07179e-07	2.36991e-05	1.86639e-05	1387	tags=50%, list=12%, signal=44%	326884/322265/403011/573095/393941/321585/445033/321898/445285/321947/393922/406445/393544/415221/326687/436882/445413/415202/30647/550235
R-DRE-5610780	Degradation of GLI1 by the proteasome	32	0.801406	2.15869	5.43551e-07	2.36991e-05	1.86639e-05	1387	tags=62%, list=12%, signal=55%	326884/322265/403011/573095/393941/321585/445033/321898/445285/321947/393922/406445/393544/415221/326687/436882/445413/415202/30647/550235
R-DRE-8854050	FBXL7 down-regulates AURKA during mitotic entry and in early mitosis	32	0.801406	2.15869	5.43551e-07	2.36991e-05	1.86639e-05	1387	tags=62%, list=12%, signal=55%	326884/322265/403011/573095/393941/321585/445033/321898/445285/321947/393922/406445/393544/415221/326687/436882/445413/415202/30647/550235
R-DRE-349425	Autodegradation of the E3 ubiquitin ligase COP1	31	0.804831	2.16039	7.67866e-07	2.36991e-05	1.86639e-05	1387	tags=65%, list=12%, signal=57%	326884/322265/403011/573095/393941/321585/445033/321898/445285/321947/393922/406445/393544/415221/326687/436882/445413/415202/30647/550235
R-DRE-69541	Stabilization of p53	31	0.804831	2.16039	7.67866e-07	2.36991e-05	1.86639e-05	1387	tags=65%, list=12%, signal=57%	326884/322265/403011/573095/393941/321585/445033/321898/445285/321947/393922/406445/393544/415221/326687/436882/445413/415202/30647/550235
R-DRE-1236975	Antigen processing-Cross presentation	41	0.747408	2.1609	1.51765e-06	3.69413e-05	2.90926e-05	1387	tags=56%, list=12%, signal=50%	325317/326884/322265/403011/573095/393941/321585/445033/321898/445285/321947/393922/406445/393544/415221/327277/326687/436882/445413/415202/415163/30647/550235
R-DRE-1169091	Activation of NF-kappaB in B cells	39	0.759494	2.16102	3.81359e-07	2.36991e-05	1.86639e-05	1387	tags=52%, list=12%, signal=47%	326884/322265/403011/573095/393941/321585/445033/321898/445285/321947/393922/406445/393544/394246/415221/326687/436882/445413/415202/30647/550235
R-DRE-450531	Regulation of mRNA stability by proteins that bind AU-rich elements	50	0.72147	2.17654	8.30617e-07	2.45213e-05	1.93114e-05	1550	tags=49%, list=13%, signal=43%	30671/326884/322265/403011/573095/393941/321585/445033/321898/445285/321947/393922/406445/393544/415221/326687/436882/445413/415202/30647/368243/30736/550235/497384/570332
R-DRE-1234176	Oxygen-dependent proline hydroxylation of Hypoxia-inducible Factor Alpha	38	0.768168	2.17995	4.37752e-07	2.36991e-05	1.86639e-05	1387	tags=58%, list=12%, signal=51%	559569/326884/322265/403011/573095/393941/321585/393376/445033/321898/445285/321947/393922/406445/393544/415221/326687/436882/445413/415202/30647/550235
R-DRE-5358346	Hedgehog ligand biogenesis	38	0.772303	2.19169	3.12495e-07	2.36991e-05	1.86639e-05	1879	tags=62%, list=16%, signal=52%	326884/322265/403011/573095/327197/393941/321585/445033/321898/445285/321947/393922/406445/393544/415221/326687/436882/445413/415202/30647/550235/568615/554093/436816
R-DRE-8878166	Transcriptional regulation by RUNX2	37	0.780102	2.20133	4.4219e-07	2.36991e-05	1.86639e-05	1387	tags=54%, list=12%, signal=48%	326884/322265/403011/573095/393941/321585/445033/321898/445285/321947/393922/393544/415221/100005148/326687/436882/445413/415202/30647/550235
R-DRE-450408	AUF1 (hnRNP D0) binds and destabilizes mRNA	35	0.797581	2.2094	3.60635e-07	2.36991e-05	1.86639e-05	1387	tags=63%, list=12%, signal=56%	30671/326884/322265/403011/573095/393941/321585/445033/321898/445285/321947/393922/406445/393544/415221/326687/436882/445413/415202/30647/368243/550235
R-DRE-1234174	Cellular response to hypoxia	40	0.774273	2.21605	1.53045e-07	2.36991e-05	1.86639e-05	1387	tags=57%, list=12%, signal=51%	559569/373126/326884/322265/403011/573095/393941/321585/393376/445033/321898/445285/321947/393922/406445/393544/415221/326687/436882/445413/415202/30647/550235
